# Supplementary material for: MicroRNA-22-3p ameliorates Alzheimer’s disease by targeting SOX9 through the NF-κB signaling pathway in the hippocampus
Source: J Neuroinflammation. 2022 Jul 12;19:180. doi: 10.1186/s12974-022-02548-1 (PMC9277852; doi:10.1186/s12974-022-02548-1)
Supplement: Supplementary file 3 — Additional file 3: Table S1. Expression of miR-22-3p in AD brain tissue dataset GSE157239 [file 12974_2022_2548_MOESM3_ESM.xlsx]

## Sheet: Sheet1
Table S1. Expression of miR-22-3p in AD brain tissue dataset GSE157239
AD	Control
9.05711	9.48931
9.14899	9.1521
9.18899	9.01794
9.18964	9.30008
8.91459	9.30433
9.03142	9.40391
9.00979	9.32155
9.39886	9.11744
