# Supplementary material for: MicroRNA-22-3p ameliorates Alzheimer’s disease by targeting SOX9 through the NF-κB signaling pathway in the hippocampus
Source: J Neuroinflammation. 2022 Jul 12;19:180. doi: 10.1186/s12974-022-02548-1 (PMC9277852; doi:10.1186/s12974-022-02548-1)
Supplement: Supplementary file 4 — Additional file 4: Table S2. Expression of miR-22-3p in AD blood dataset GSE120584. [file 12974_2022_2548_MOESM4_ESM.xlsx]

## Sheet: Sheet1
Table S2. Expression of miR-22-3p in AD blood dataset GSE120584
AD	Control
2.30758	1.50496
1.50304	1.72935
3.6213	0.45016
1.56027	1.19068
3.59948	2.75058
4.3193	4.03531
3.93652	1.67036
-0.180237	3.00515
1.49192	4.5616
1.86912	2.31767
0.941093	4.2407
3.02449	3.77092
1.71687	2.81027
3.18931	2.338
1.90527	0.83076
2.30285	1.23345
2.04538	1.37006
1.7827	5.22365
1.95607	2.7493
1.54121	2.7599
4.27962	0.536459
3.09819	1.35516
2.66804	1.29794
0.780652	1.79521
1.77261	0.246112
3.05187	1.02421
2.47912	2.08108
3.11134	2.51028
2.7775	1.83301
2.94653	2.3444
2.11896	1.89693
2.32561	5.13521
2.21149	1.69579
2.0585	2.25215
2.16371	1.97465
1.49104	2.49329
1.3148	2.81274
3.07319	1.45965
2.49524	3.11215
2.73627	2.46289
1.312	0.682701
2.26314	3.39005
1.08082	2.63703
3.32767	2.23058
2.57415	2.71455
1.84817	3.4763
2.32325	3.8255
3.18668	2.258
3.06259	2.79648
1.88984	1.91281
2.47034	1.83632
3.84396	3.25476
2.08077	3.4136
2.18579	2.87552
2.93276	3.34048
3.37247	3.99251
2.4459	5.59217
2.78819	5.21815
1.86574	2.86049
3.66966	4.21604
2.5338	5.21909
2.86882	2.3243
3.03415	3.93549
3.06179	2.37981
1.4717	3.47965
1.6289	4.20053
2.75232	2.70346
3.74437	5.26562
1.81816	2.2462
3.62712	2.55526
1.53842	2.69237
2.01757	3.371
2.45852	3.50435
2.46268	0.234853
2.20801	4.9885
3.50371	4.6674
1.40685	2.29303
4.10011	3.10054
3.84937	2.00142
2.7788	4.97067
2.95884	1.33781
2.00963	3.30116
3.4173	1.39336
2.29429	-0.851746
3.29833	0.942057
1.82063	3.88021
4.37694	2.3491
3.20431	5.27852
0.394033	3.52377
1.78944	1.80385
2.61039	1.80713
2.45287	3.93453
1.07804	2.90905
0.494224	1.74922
2.57272	3.63952
3.49339	1.09262
1.33918	0.87144
1.31535	2.31918
1.78653	3.31682
3.8909	5.92465
0.558614	3.71962
2.72643	0.981788
1.95069	1.97666
2.14967	2.64017
1.50068	0.349359
3.057	2.37786
2.25223	2.60088
2.40518	3.37354
3.41953	2.54483
4.13752	2.83613
3.25864	5.17978
2.01271	5.56665
2.35706	3.63429
3.24861	3.60997
1.63569	4.58042
3.1932	3.07796
3.39241	2.02296
0.585637	2.35031
2.82442	2.61327
6.0404	2.29799
3.04083	3.16404
2.16109	3.94452
3.09655	2.63988
2.98888	2.64208
3.8411	2.87045
2.49362	1.75549
2.00835	2.46934
3.09411	3.85801
1.84674	2.23832
2.51524	2.35487
1.95352	2.63099
2.49342	2.67348
1.28589	3.15601
2.86672	0.642903
2.56865	2.69425
3.18894	2.13627
1.94987	2.76303
3.00381	2.29434
2.108	3.48413
1.24066	2.92071
3.56584	1.42731
3.50547	1.93365
3.23625	2.08924
2.94096	4.93679
3.02317	5.25744
5.73904	2.66635
3.02073	3.33075
1.98545	2.93947
3.36793	3.46441
2.82423	2.84042
2.41048	3.54528
2.96431	2.79584
1.13642	2.35884
5.0392	3.89418
1.63162	3.09017
3.12291	3.29286
3.18681	3.02315
2.54218	2.5229
2.70184	6.51289
3.04578	2.55439
1.7024	1.30792
3.34735	2.40938
3.60769	2.0888
1.41538	3.58601
3.08813	1.49962
1.53066	3.40127
2.75597	1.71327
3.36374	3.85778
3.71159	2.23326
2.1946	2.3389
2.42369	1.78163
3.12362	5.72408
2.92818	4.87312
1.71419	3.32035
4.19015	2.65842
2.71138	3.66697
2.78459	1.65597
4.65163	2.44338
1.62242	0.103587
2.74548	2.36843
3.83631	2.32556
2.92771	3.3
1.63878	2.98116
1.64545	4.67149
3.83198	4.98405
3.56932	3.40227
2.88584	3.35053
2.51057	4.56915
3.83658	1.75203
5.56698	2.63655
2.21307	3.23143
2.09478	4.52236
2.91488	5.34219
2.45066	3.46792
1.8374	4.0437
4.07164	4.05738
0.987954	5.14382
4.19067	3.99071
2.93203	5.11877
2.69545	5.7279
3.17737	4.81116
3.02303	3.68279
2.14809	4.44504
3.05412	5.05914
4.31212	2.74822
4.6457	1.16051
3.56362	4.34537
2.50789	6.02215
3.66275	2.85471
4.25895	4.25784
3.2988	2.62211
5.10376	4.07269
4.21615	3.58713
5.47636	1.11583
3.35906	4.81661
1.22965	3.09202
1.87616	2.37555
1.69435	3.83111
5.30022	2.19658
1.37878	1.97045
2.2474	5.1686
3.01348	1.99427
2.70024	3.52561
2.32373	2.08166
2.19635	3.64486
2.55522	2.90417
3.19646	2.63022
2.61741	1.89549
2.88208	4.3161
2.50243	3.82629
2.96653	3.62751
3.11617	2.19833
1.41032	2.99432
3.25466	3.82545
1.4439	3.8325
2.26331	6.04165
2.3293	2.5124
2.89206	3.07651
4.87233	3.96044
4.75966	4.09775
0.0009609	3.99546
1.99623	3.5051
3.88916	2.27452
2.46744	3.37163
2.87096	6.78487
4.05667	5.147
4.53197	6.47132
3.6669	4.94916
3.70709	4.61248
2.44139	2.31368
3.5959	4.37245
2.85943	4.62096
1.41216	5.7211
5.104	6.30992
2.15634	3.91358
1.79069	4.46788
3.64632	7.06275
4.80632	3.24342
1.47317	2.14998
3.96994	3.48333
3.50676	2.67733
2.40433	3.46875
3.67261	4.94284
4.74488	6.1351
3.83259	2.48996
3.38888	4.17198
3.1359	3.874
1.95534	2.44447
1.65586	3.74766
1.88109	6.11216
2.64055	5.12002
1.74751	4.76087
3.27078	3.81241
3.07898	6.42593
3.58134	3.76883
4.26607	4.29045
3.35145	4.42694
2.95702	2.2976
3.01036	4.15146
2.28931	4.37246
3.2772	3.30099
2.90534	3.59881
3.49229	3.86031
1.69075	5.78404
2.19193	3.12967
2.15791	4.47492
0.896746	4.52212
3.07478	3.16648
4.69337
2.56695
4.04113
0.191397
2.25421
2.61481
1.19196
1.32277
6.5824
2.90143
2.03777
2.87393
3.27692
3.194
0.148172
2.69938
2.42937
2.49622
2.35526
5.6183
2.50286
1.79981
0.883034
1.47475
2.1004
0.731266
2.93719
0.927714
1.24364
4.26852
3.84261
-0.405419
3.77321
3.91392
2.58378
3.29757
2.08036
3.54752
3.79793
2.66807
1.7895
1.07373
2.44567
3.53866
0.668877
1.63998
2.85117
0.626581
2.76282
2.22341
2.24709
3.44082
5.3918
5.21003
2.52211
2.14181
2.20475
1.97703
1.43114
2.06476
3.51645
3.28232
2.34757
2.3772
2.99658
4.47042
2.48269
1.46974
0.730188
2.58611
2.57206
2.02777
-0.938259
1.7598
2.59516
3.37237
1.64112
2.71034
4.18608
1.67337
2.20457
0.990206
1.83066
1.3131
3.05503
2.88745
2.10734
2.91753
4.07542
1.53102
2.92781
2.82053
3.04778
3.73086
3.26558
3.75043
3.45461
2.48376
5.40832
1.6214
2.07555
1.84924
2.6724
5.63498
2.57667
1.729
1.07199
1.85635
2.77805
1.71878
1.66364
1.03562
2.75065
5.65937
0.788929
2.17651
0.68579
2.85732
-0.620082
2.79557
3.2068
3.0174
5.28699
1.08888
3.7826
4.6865
2.70888
1.92804
1.32048
2.06546
3.85842
2.71979
0.500659
2.08533
1.04621
1.65966
3.67943
1.86182
0.614434
3.38446
3.02567
2.13035
1.20996
1.68153
3.81795
2.91099
1.29161
3.18076
2.57317
3.0856
4.1784
1.52744
2.51973
4.05581
2.95399
0.209707
2.9179
1.59592
2.77696
1.7351
2.44169
2.91549
2.38774
2.14587
2.63806
4.00487
1.86331
2.06209
3.77205
0.642751
1.53943
1.22042
0.778689
5.21094
2.89578
2.57653
3.39667
2.11285
1.78039
1.84292
5.22505
1.72365
2.99441
3.6298
2.75996
2.55169
4.97427
2.58392
2.49339
3.70343
3.05386
2.0458
5.95797
3.44929
2.15042
3.02833
1.78438
2.99124
3.40536
3.21247
2.1381
1.69856
4.01974
1.34974
2.59409
4.96467
3.99689
2.50234
2.69497
5.79773
6.80062
2.23389
0.888006
4.1907
2.80615
2.98837
3.13973
-0.897811
2.45991
3.28942
3.92064
2.68102
3.39227
2.474
2.69325
5.81866
0.883181
1.16236
2.29811
1.61552
1.19769
2.23518
0.203727
-0.435724
1.62067
1.57908
0.458652
4.73314
2.20729
2.71583
2.80607
2.53752
1.3878
1.60468
1.67164
1.88883
2.94075
3.24215
1.95885
0.821709
2.77786
3.81481
2.19904
3.80945
2.10765
2.30984
1.20811
0.95313
3.40835
1.30363
1.13697
1.17245
-1.21068
1.502
3.41611
2.20834
3.22164
2.82643
2.66284
2.94876
1.77666
4.36284
2.49392
3.3911
1.77222
1.65421
3.52313
4.00487
3.39678
1.41386
2.95031
3.37539
1.95199
3.8433
3.4741
3.39631
4.46451
2.17094
2.86999
0.465145
1.7326
1.50974
2.21319
3.76848
1.33637
2.48175
1.96462
1.95934
3.73123
1.98751
2.22851
2.28619
2.93341
2.02811
2.18762
3.0831
2.25366
1.43822
2.7089
2.88266
1.39384
2.14145
2.41123
2.11221
0.979172
1.50049
2.45467
6.00612
2.59533
0.103535
4.23144
0.60076
5.05374
2.83194
3.39227
3.0314
1.74811
1.67658
2.13154
2.71876
1.84779
1.55691
2.06375
2.00488
2.28209
2.36776
4.62196
2.76876
2.32336
2.10552
2.66662
1.14714
1.31603
-1.39478
0.897343
1.99866
1.77329
2.43442
2.58412
4.62627
4.94082
4.35942
2.49778
3.09956
3.04407
4.16297
1.68976
2.43055
2.79863
3.15117
5.45673
3.15521
4.55209
3.94259
2.39516
3.13905
3.24026
3.32638
4.48725
3.43858
1.18643
1.96504
3.5669
3.74591
3.54677
2.52578
1.34056
0.895929
0.490074
1.93013
1.17117
0.441415
2.03507
2.72681
1.64969
0.666915
0.906653
0.544105
0.255467
2.63022
0.739402
2.13155
1.83564
2.18992
3.52755
3.95255
3.91616
2.91589
-0.0517468
4.83049
3.41719
3.1908
2.76646
3.25291
1.54453
0.305355
2.22387
0.189701
1.90342
1.46436
3.09735
4.31841
0.36068
3.75806
1.86533
1.87428
1.95809
2.02747
1.59766
1.05675
-0.00586142
1.49618
0.0717535
1.09048
1.88922
4.9384
2.22086
1.57011
3.93557
1.54673
0.77014
1.64857
2.9775
0.52898
2.42501
1.5104
2.61978
3.37348
3.12864
2.76945
2.58165
1.8311
0.661137
3.36314
2.86319
2.76722
0.145739
0.896842
0.279986
1.8545
0.600017
1.81268
2.19529
0.54919
2.78391
0.664721
3.94108
0.422873
1.40555
1.608
3.20141
1.29492
0.27845
0.442636
2.26084
3.85412
2.29772
3.71064
2.33566
1.22759
1.09586
1.82005
3.32542
3.4714
2.50388
3.11425
1.98481
2.05406
2.61435
1.4387
0.306546
1.82916
2.03893
4.90567
3.18165
2.29225
1.85855
3.10598
0.89316
2.83996
1.92173
2.39041
1.83499
2.43731
2.55785
3.30728
3.25547
2.84499
0.578169
2.70412
1.23564
5.98602
3.65139
2.85683
2.86376
3.34588
4.98796
4.17093
3.93359
3.08293
3.62011
2.97564
2.32941
4.11876
4.08253
1.5393
3.49724
3.54295
0.742125
2.77798
3.56276
3.27268
1.49477
3.63052
3.89631
3.7457
2.17603
2.37107
2.48643
1.65807
2.4655
3.04978
3.41743
1.86239
2.2302
2.14862
3.49257
3.60578
2.5634
3.37371
4.49351
2.33312
5.31652
2.18904
2.97352
3.61081
1.32951
2.64968
2.05709
3.89498
2.50649
1.01162
2.61609
1.77077
3.34488
0.43903
4.46113
3.20539
1.5709
2.55938
2.58506
2.63165
4.73256
1.1625
3.53728
1.78612
2.57672
3.98396
2.99619
2.93099
1.47513
2.40861
4.87145
2.83588
4.51338
4.66867
5.17616
3.23656
3.20788
2.94597
4.96215
2.00883
4.6825
2.33432
1.60448
2.52005
3.15536
1.29346
2.83724
2.55559
4.72698
1.19505
2.9717
2.05733
3.98327
2.75983
6.89047
6.87828
2.1042
2.5256
3.59855
1.49981
1.99095
2.81959
3.43419
2.11232
2.95761
5.44843
3.53458
3.26792
3.45783
2.39693
2.94129
3.10133
1.28507
2.46611
3.54342
3.63865
2.97849
3.47279
2.03861
2.48216
2.72581
5.84621
2.80244
3.21646
2.55229
5.27469
3.70209
3.97866
6.33615
3.03984
6.38062
5.2519
6.24787
6.24914
3.90463
4.17667
7.34895
6.30387
6.55407
6.45203
5.57639
4.61253
5.37455
2.04017
6.39601
6.56146
4.86101
5.93179
6.08383
4.21438
4.67945
6.14422
3.27293
5.31627
4.19271
3.93185
1.22301
4.28242
3.20917
3.74956
4.10651
1.53811
7.04075
3.79983
3.92524
4.15261
5.14298
3.60382
5.43639
3.87511
4.55929
3.58671
3.445
4.96848
3.68965
5.08217
3.20631
2.33468
2.93415
5.02156
3.91006
4.84131
5.24776
4.21719
3.57432
4.52958
5.50297
4.75537
6.40551
3.52627
1.26147
3.36386
5.52082
3.35924
4.4512
3.61696
4.19037
2.85786
1.67947
6.18656
3.69994
5.75246
4.63531
4.79029
2.72064
2.80929
3.98612
3.67231
5.06576
2.97363
3.50127
3.36925
2.54696
6.82762
3.68467
3.36158
2.19757
3.42323
3.10123
3.62916
4.89852
4.30187
3.20114
3.83594
6.06528
3.79823
4.58308
2.72579
2.81847
3.45997
2.55396
