# Supplementary material for: MicroRNA-22-3p ameliorates Alzheimer’s disease by targeting SOX9 through the NF-κB signaling pathway in the hippocampus
Source: J Neuroinflammation. 2022 Jul 12;19:180. doi: 10.1186/s12974-022-02548-1 (PMC9277852; doi:10.1186/s12974-022-02548-1)
Supplement: Supplementary file 5 — Additional file 5: Table S3. Results of miR-22-3p in TCGA and SRA databases. [file 12974_2022_2548_MOESM5_ESM.xlsx]

## Sheet: miTED-results
Table S3. Results of miR-22-3p in TCGA and SRA databases
S.No	Sample_ID	Collection	Project_ID	Tissue_or_organ_of_origin	Tissue_subregion	Disease	Organism	Gender	Health_state	Tissue_definition	hsa-miR-22-3p
1	TCGA-SR-A6MX-05A-11R-A35N-13	TCGA	TCGA-PCPG	Nervous system		Paraganglioma
2	TCGA-SR-A6MX-01A-11R-A35N-13	TCGA	TCGA-PCPG	Nervous system		Paraganglioma
3	TCGA-SR-A6MX-06A-11R-A35N-13	TCGA	TCGA-PCPG	Nervous system		Paraganglioma
4	TCGA-HT-7856-01A-11R-2401-13	TCGA	TCGA-LGG	Cerebrum		Oligodendroglioma
5	TCGA-TQ-A7RR-01A-21R-A34G-13	TCGA	TCGA-LGG	Cerebrum		Mixed glioma	Homo sapiens	male	disease	Primary solid Tumor	14.5224
6	TCGA-DU-5849-01A-11R-1707-13	TCGA	TCGA-LGG	Brain		Oligodendroglioma	Homo sapiens	male	disease	Primary solid Tumor	14.8505
7	TCGA-DU-A6S7-01A-21R-A360-13	TCGA	TCGA-LGG	Cerebrum		Astrocytoma
8	TCGA-DB-5274-01A-01R-1469-13	TCGA	TCGA-LGG	Cerebrum		Mixed glioma	Homo sapiens	female	disease	Primary solid Tumor	13.15
9	TCGA-HW-8322-01A-11R-2401-13	TCGA	TCGA-LGG	Cerebrum		Oligodendroglioma	Homo sapiens	male	disease	Primary solid Tumor	14.5939
10	TCGA-HW-7490-01A-11R-2026-13	TCGA	TCGA-LGG	Cerebrum		Astrocytoma	Homo sapiens	male	disease	Primary solid Tumor	14.4624
11	TCGA-P5-A5F0-01A-11R-A28I-13	TCGA	TCGA-LGG	Brain		Oligodendroglioma	Homo sapiens	male	disease	Primary solid Tumor	14.5653
12	TCGA-DU-6397-01A-11R-1707-13	TCGA	TCGA-LGG	Cerebrum		Oligodendroglioma
13	TCGA-DU-6397-02A-12R-A36C-13	TCGA	TCGA-LGG	Cerebrum		Oligodendroglioma
14	TCGA-E1-A7YO-01A-11R-A34G-13	TCGA	TCGA-LGG	Cerebrum		Oligodendroglioma
15	TCGA-S9-A7IQ-01A-21R-A34G-13	TCGA	TCGA-LGG	Cerebrum		Mixed glioma	Homo sapiens	female	disease	Primary solid Tumor	14.8675
16	TCGA-HT-A615-01A-11R-A29V-13	TCGA	TCGA-LGG	Cerebrum		Oligodendroglioma	Homo sapiens	female	disease	Primary solid Tumor	14.7244
17	TCGA-DU-A5TT-01A-11R-A28I-13	TCGA	TCGA-LGG	Cerebrum		Oligodendroglioma
18	TCGA-E1-A7YH-01A-11R-A34G-13	TCGA	TCGA-LGG	Cerebrum		Astrocytoma
19	TCGA-DH-A7UV-01A-12R-A34G-13	TCGA	TCGA-LGG	Cerebrum		Astrocytoma
20	TCGA-HT-8018-01A-11R-2401-13	TCGA	TCGA-LGG	Cerebrum		Mixed glioma	Homo sapiens	female	disease	Primary solid Tumor	16.5397
21	TCGA-DU-6404-02B-11R-A36C-13	TCGA	TCGA-LGG	Cerebrum		Oligodendroglioma
22	TCGA-DU-6404-02A-21R-A36C-13	TCGA	TCGA-LGG	Cerebrum		Oligodendroglioma
23	TCGA-DU-A6S6-01A-21R-A32L-13	TCGA	TCGA-LGG	Cerebrum		Mixed glioma	Homo sapiens	female	disease	Primary solid Tumor	14.2603
24	TCGA-DU-6404-01A-11R-1707-13	TCGA	TCGA-LGG	Cerebrum		Oligodendroglioma
25	TCGA-DB-A64V-01A-11R-A29V-13	TCGA	TCGA-LGG	Cerebrum		Oligodendroglioma	Homo sapiens	male	disease	Primary solid Tumor	15.1832
26	TCGA-HT-7601-01A-11R-2089-13	TCGA	TCGA-LGG	Brain		Astrocytoma
27	TCGA-S9-A6UA-01A-12R-A342-13	TCGA	TCGA-LGG	Cerebrum		Astrocytoma
28	TCGA-DB-5281-01A-01R-1469-13	TCGA	TCGA-LGG	Cerebrum		Mixed glioma	Homo sapiens	male	disease	Primary solid Tumor	12.4842
29	TCGA-HT-7607-01A-11R-2089-13	TCGA	TCGA-LGG	Cerebrum		Astrocytoma	Homo sapiens	female	disease	Primary solid Tumor	16.139
30	TCGA-HW-A5KM-01A-11R-A27U-13	TCGA	TCGA-LGG	Cerebrum		Astrocytoma	Homo sapiens	male	disease	Primary solid Tumor	13.7052
31	TCGA-HT-A4DS-01A-11R-A26Y-13	TCGA	TCGA-LGG	Cerebrum		Astrocytoma
32	TCGA-S9-A6TS-01A-12R-A342-13	TCGA	TCGA-LGG	Cerebrum		Astrocytoma
33	TCGA-FG-A60L-01A-12R-A31R-13	TCGA	TCGA-LGG	Cerebrum		Astrocytoma	Homo sapiens	female	disease	Primary solid Tumor	14.093
34	TCGA-S9-A7R2-01A-21R-A34O-13	TCGA	TCGA-LGG	Cerebrum		Astrocytoma
35	TCGA-VM-A8CE-01A-11R-A36C-13	TCGA	TCGA-LGG	Cerebrum		Oligodendroglioma	Homo sapiens	male	disease	Primary solid Tumor	14.2304
36	TCGA-DH-A7UT-01A-12R-A34G-13	TCGA	TCGA-LGG	Cerebrum		Astrocytoma
37	TCGA-RY-A83X-01A-11R-A36C-13	TCGA	TCGA-LGG	Cerebrum		Oligodendroglioma	Homo sapiens	female	disease	Primary solid Tumor	13.9312
38	TCGA-DU-A7TD-01A-12R-A34G-13	TCGA	TCGA-LGG	Cerebrum		Mixed glioma	Homo sapiens	male	disease	Primary solid Tumor	14.7336
39	TCGA-E1-A7YL-01A-11R-A34G-13	TCGA	TCGA-LGG	Cerebrum		Astrocytoma
40	TCGA-DU-7290-01A-11R-2026-13	TCGA	TCGA-LGG	Cerebrum		Astrocytoma
41	TCGA-S9-A7QW-01A-11R-A34G-13	TCGA	TCGA-LGG	Cerebrum		Astrocytoma
42	TCGA-DB-A75P-01A-11R-A360-13	TCGA	TCGA-LGG	Cerebrum		Astrocytoma	Homo sapiens	female	disease	Primary solid Tumor	15.5391
43	TCGA-HT-7858-01A-11R-2401-13	TCGA	TCGA-LGG	Cerebrum		Astrocytoma	Homo sapiens	male	disease	Primary solid Tumor	15.2014
44	TCGA-DU-7302-01A-11R-2089-13	TCGA	TCGA-LGG	Cerebrum		Oligodendroglioma
45	TCGA-WY-A859-01A-12R-A36C-13	TCGA	TCGA-LGG	Cerebrum		Astrocytoma	Homo sapiens	female	disease	Primary solid Tumor	14.9472
46	TCGA-TM-A84Q-01A-11R-A36C-13	TCGA	TCGA-LGG	Cerebrum		Astrocytoma	Homo sapiens	male	disease	Primary solid Tumor	14.6607
47	TCGA-QH-A6CS-01A-11R-A31R-13	TCGA	TCGA-LGG	Cerebrum		Astrocytoma
48	TCGA-S9-A6U6-01A-12R-A342-13	TCGA	TCGA-LGG	Cerebrum		Astrocytoma
49	TCGA-HT-7693-01A-11R-2255-13	TCGA	TCGA-LGG	Cerebrum		Oligodendroglioma	Homo sapiens	female	disease	Primary solid Tumor	14.6552
50	TCGA-DB-A75K-01A-11R-A360-13	TCGA	TCGA-LGG	Cerebrum		Mixed glioma	Homo sapiens	female	disease	Primary solid Tumor	13.4627
51	TCGA-FG-7638-01B-12R-2089-13	TCGA	TCGA-LGG	Cerebrum		Oligodendroglioma
52	TCGA-DU-6394-01A-11R-1707-13	TCGA	TCGA-LGG	Cerebrum		Oligodendroglioma
53	TCGA-FG-6691-01A-11R-1895-13	TCGA	TCGA-LGG	Cerebrum		Astrocytoma	Homo sapiens	female	disease	Primary solid Tumor	14.3264
54	TCGA-DU-7014-01A-11R-2026-13	TCGA	TCGA-LGG	Cerebrum		Oligodendroglioma	Homo sapiens	male	disease	Primary solid Tumor	15.0153
55	TCGA-HT-7873-01B-11R-2401-13	TCGA	TCGA-LGG	Cerebrum		Mixed glioma	Homo sapiens	male	disease	Primary solid Tumor	14.2307
56	TCGA-VM-A8C8-01A-11R-A36C-13	TCGA	TCGA-LGG	Cerebrum		Oligodendroglioma	Homo sapiens	female	disease	Primary solid Tumor	14.0964
57	TCGA-CS-6188-01A-11R-1895-13	TCGA	TCGA-LGG	Brain		Astrocytoma
58	TCGA-DU-7300-01A-21R-2089-13	TCGA	TCGA-LGG	Cerebrum		Oligodendroglioma
59	TCGA-S9-A6WD-01A-12R-A342-13	TCGA	TCGA-LGG	Cerebrum		Oligodendroglioma
60	TCGA-WY-A85B-01A-11R-A36C-13	TCGA	TCGA-LGG	Cerebrum		Astrocytoma	Homo sapiens	male	disease	Primary solid Tumor	13.8816
61	TCGA-FG-6689-01A-11R-1895-13	TCGA	TCGA-LGG	Cerebrum		Astrocytoma	Homo sapiens	male	disease	Primary solid Tumor	15.2539
62	TCGA-QH-A6CX-01A-11R-A360-13	TCGA	TCGA-LGG	Cerebrum		Astrocytoma	Homo sapiens	male	disease	Primary solid Tumor	16.6282
63	TCGA-HT-8113-01A-11R-2401-13	TCGA	TCGA-LGG	Cerebrum		Oligodendroglioma	Homo sapiens	female	disease	Primary solid Tumor	16.3686
64	TCGA-DB-A64W-01A-11R-A29V-13	TCGA	TCGA-LGG	Cerebrum		Mixed glioma	Homo sapiens	female	disease	Primary solid Tumor	14.195
65	TCGA-P5-A77W-01A-11R-A32L-13	TCGA	TCGA-LGG	Cerebrum		Mixed glioma	Homo sapiens	female	disease	Primary solid Tumor	14.4354
66	TCGA-HT-7476-01A-11R-2026-13	TCGA	TCGA-LGG	Cerebrum		Astrocytoma	Homo sapiens	male	disease	Primary solid Tumor	15.5976
67	TCGA-TM-A84G-01A-11R-A36C-13	TCGA	TCGA-LGG	Cerebrum		Oligodendroglioma
68	TCGA-S9-A6U9-01A-11R-A32L-13	TCGA	TCGA-LGG	Cerebrum		Astrocytoma
69	TCGA-TQ-A7RG-01A-11R-A342-13	TCGA	TCGA-LGG	Cerebrum		Mixed glioma	Homo sapiens	male	disease	Primary solid Tumor	14.3701
70	TCGA-HT-7478-01A-11R-2026-13	TCGA	TCGA-LGG	Cerebrum		Astrocytoma	Homo sapiens	male	disease	Primary solid Tumor	15.6981
71	TCGA-DB-5277-01A-01R-1469-13	TCGA	TCGA-LGG	Cerebrum		Astrocytoma
72	TCGA-TQ-A7RN-01A-11R-A342-13	TCGA	TCGA-LGG	Cerebrum		Oligodendroglioma	Homo sapiens	male	disease	Primary solid Tumor	14.1665
73	TCGA-DU-7010-01A-11R-2026-13	TCGA	TCGA-LGG	Cerebrum		Astrocytoma
74	TCGA-P5-A72X-01A-11R-A32L-13	TCGA	TCGA-LGG	Cerebrum		Astrocytoma
75	TCGA-CS-6290-01A-11R-1707-13	TCGA	TCGA-LGG	Brain		Astrocytoma
76	TCGA-DH-5142-01A-01R-1469-13	TCGA	TCGA-LGG	Cerebrum		Astrocytoma
77	TCGA-FG-7636-01A-11R-2089-13	TCGA	TCGA-LGG	Cerebrum		Astrocytoma
78	TCGA-CS-6666-01A-11R-1895-13	TCGA	TCGA-LGG	Brain		Astrocytoma
79	TCGA-CS-5393-01A-01R-1469-13	TCGA	TCGA-LGG	Brain		Astrocytoma
80	TCGA-DU-7294-01A-11R-2026-13	TCGA	TCGA-LGG	Cerebrum		Oligodendroglioma	Homo sapiens	female	disease	Primary solid Tumor	14.8468
81	TCGA-DU-8164-01A-11R-2255-13	TCGA	TCGA-LGG	Cerebrum		Oligodendroglioma	Homo sapiens	male	disease	Primary solid Tumor	14.9709
82	TCGA-HT-8107-01A-13R-2401-13	TCGA	TCGA-LGG	Cerebrum		Oligodendroglioma	Homo sapiens	male	disease	Primary solid Tumor	16.2663
83	TCGA-DU-A76R-01A-11R-A32L-13	TCGA	TCGA-LGG	Cerebrum		Oligodendroglioma
84	TCGA-DU-6408-01A-11R-1707-13	TCGA	TCGA-LGG	Cerebrum		Oligodendroglioma
85	TCGA-E1-A7YE-01A-11R-A34G-13	TCGA	TCGA-LGG	Cerebrum		Astrocytoma
86	TCGA-E1-5311-01A-01R-1469-13	TCGA	TCGA-LGG	Brain		Oligodendroglioma
87	TCGA-HT-A5R9-01A-11R-A28I-13	TCGA	TCGA-LGG	Cerebrum		Oligodendroglioma
88	TCGA-DU-A5TR-01A-11R-A28I-13	TCGA	TCGA-LGG	Cerebrum		Mixed glioma	Homo sapiens	male	disease	Primary solid Tumor	14.6829
89	TCGA-TM-A84C-01A-11R-A36C-13	TCGA	TCGA-LGG	Cerebrum		Astrocytoma	Homo sapiens	male	disease	Primary solid Tumor	14.9366
90	TCGA-P5-A731-01A-11R-A32L-13	TCGA	TCGA-LGG	Cerebrum		Mixed glioma	Homo sapiens	female	disease	Primary solid Tumor	15.1408
91	TCGA-DH-5144-01A-01R-1469-13	TCGA	TCGA-LGG	Cerebrum		Oligodendroglioma
92	TCGA-CS-6669-01A-11R-1895-13	TCGA	TCGA-LGG	Brain		Oligodendroglioma	Homo sapiens	female	disease	Primary solid Tumor	16.8555
93	TCGA-DU-6399-01A-12R-1707-13	TCGA	TCGA-LGG	Cerebrum		Oligodendroglioma	Homo sapiens	male	disease	Primary solid Tumor	14.0284
94	TCGA-HT-A61B-01A-11R-A29V-13	TCGA	TCGA-LGG	Cerebrum		Astrocytoma
95	TCGA-P5-A5EX-01A-12R-A28I-13	TCGA	TCGA-LGG	Cerebrum		Oligodendroglioma
96	TCGA-P5-A780-01A-12R-A32L-13	TCGA	TCGA-LGG	Cerebrum		Astrocytoma
97	TCGA-S9-A7R3-01A-11R-A34O-13	TCGA	TCGA-LGG	Cerebrum		Astrocytoma	Homo sapiens	female	disease	Primary solid Tumor	14.6997
98	TCGA-TQ-A7RF-01A-11R-A342-13	TCGA	TCGA-LGG	Cerebrum		Oligodendroglioma
99	TCGA-VW-A8FI-01A-11R-A36C-13	TCGA	TCGA-LGG	Cerebrum		Astrocytoma
100	TCGA-DU-7006-01A-11R-2026-13	TCGA	TCGA-LGG	Cerebrum		Astrocytoma
101	TCGA-S9-A6U5-01A-12R-A342-13	TCGA	TCGA-LGG	Cerebrum		Astrocytoma	Homo sapiens	male	disease	Primary solid Tumor	14.616
102	TCGA-HT-7610-01A-21R-2089-13	TCGA	TCGA-LGG	Cerebrum		Mixed glioma	Homo sapiens	female	disease	Primary solid Tumor	15.4096
103	TCGA-VM-A8CD-01A-11R-A36C-13	TCGA	TCGA-LGG	Cerebrum		Astrocytoma
104	TCGA-HW-8321-01A-11R-2401-13	TCGA	TCGA-LGG	Cerebrum		Astrocytoma	Homo sapiens	male	disease	Primary solid Tumor	15.3068
105	TCGA-DU-A6S3-01A-12R-A32L-13	TCGA	TCGA-LGG	Cerebrum		Oligodendroglioma	Homo sapiens	male	disease	Primary solid Tumor	14.5193
106	TCGA-VM-A8CB-01A-11R-A36C-13	TCGA	TCGA-LGG	Cerebrum		Oligodendroglioma
107	TCGA-HT-A5R5-01A-11R-A28I-13	TCGA	TCGA-LGG	Cerebrum		Oligodendroglioma	Homo sapiens	female	disease	Primary solid Tumor	14.6307
108	TCGA-E1-5318-01A-01R-1469-13	TCGA	TCGA-LGG	Brain		Oligodendroglioma	Homo sapiens	female	disease	Primary solid Tumor	11.4911
109	TCGA-TQ-A7RU-01A-21R-A34G-13	TCGA	TCGA-LGG	Cerebrum		Oligodendroglioma	Homo sapiens	male	disease	Primary solid Tumor	13.2138
110	TCGA-DU-6407-01A-13R-1707-13	TCGA	TCGA-LGG	Cerebrum		Oligodendroglioma	Homo sapiens	female	disease	Primary solid Tumor	13.8127
111	TCGA-DU-6407-02B-11R-A36C-13	TCGA	TCGA-LGG	Cerebrum		Oligodendroglioma	Homo sapiens	female	disease	Recurrent Solid Tumor	14.8518
112	TCGA-FG-7641-01B-11R-2255-13	TCGA	TCGA-LGG	Cerebrum		Oligodendroglioma	Homo sapiens	male	disease	Primary solid Tumor	15.2474
113	TCGA-DU-6407-02A-12R-A36C-13	TCGA	TCGA-LGG	Cerebrum		Oligodendroglioma	Homo sapiens	female	disease	Recurrent Solid Tumor	14.9701
114	TCGA-P5-A5F4-01A-11R-A28I-13	TCGA	TCGA-LGG	Cerebrum		Oligodendroglioma
115	TCGA-S9-A6U2-01A-21R-A342-13	TCGA	TCGA-LGG	Cerebrum		Oligodendroglioma	Homo sapiens	female	disease	Primary solid Tumor	14.5997
116	TCGA-E1-5322-01A-01R-1469-13	TCGA	TCGA-LGG	Brain		Mixed glioma	Homo sapiens	female	disease	Primary solid Tumor	12.6708
117	TCGA-E1-A7YJ-01A-11R-A34G-13	TCGA	TCGA-LGG	Cerebrum		Astrocytoma
118	TCGA-DU-7306-01A-11R-2089-13	TCGA	TCGA-LGG	Cerebrum		Mixed glioma	Homo sapiens	male	disease	Primary solid Tumor	15.2557
119	TCGA-DB-A75O-01A-11R-A360-13	TCGA	TCGA-LGG	Cerebrum		Astrocytoma
120	TCGA-S9-A7IS-01A-11R-A34G-13	TCGA	TCGA-LGG	Cerebrum		Astrocytoma
121	TCGA-FG-A70Z-01A-12R-A342-13	TCGA	TCGA-LGG	Cerebrum		Mixed glioma	Homo sapiens	female	disease	Primary solid Tumor	15.648
122	TCGA-HT-7479-01A-11R-2026-13	TCGA	TCGA-LGG	Brain		Astrocytoma
123	TCGA-DU-5870-02A-12R-A36C-13	TCGA	TCGA-LGG	Brain		Oligodendroglioma	Homo sapiens	female	disease	Recurrent Solid Tumor	14.2484
124	TCGA-DU-5870-01A-11R-1707-13	TCGA	TCGA-LGG	Brain		Oligodendroglioma	Homo sapiens	female	disease	Primary solid Tumor	14.2408
125	TCGA-DU-6405-01A-11R-1707-13	TCGA	TCGA-LGG	Cerebrum		Astrocytoma
126	TCGA-FG-A6J3-01A-11R-A31R-13	TCGA	TCGA-LGG	Cerebrum		Astrocytoma
127	TCGA-HT-7880-01A-11R-2401-13	TCGA	TCGA-LGG	Cerebrum		Mixed glioma	Homo sapiens	male	disease	Primary solid Tumor	15.9919
128	TCGA-DU-7008-01A-11R-2026-13	TCGA	TCGA-LGG	Cerebrum		Oligodendroglioma	Homo sapiens	female	disease	Primary solid Tumor	13.8854
129	TCGA-P5-A736-01A-11R-A32L-13	TCGA	TCGA-LGG	Cerebrum		Astrocytoma
130	TCGA-DU-8165-01A-11R-2255-13	TCGA	TCGA-LGG	Cerebrum		Oligodendroglioma	Homo sapiens	female	disease	Primary solid Tumor	15.9684
131	TCGA-TQ-A7RH-01A-12R-A34G-13	TCGA	TCGA-LGG	Cerebrum		Mixed glioma	Homo sapiens	male	disease	Primary solid Tumor	14.1193
132	TCGA-S9-A7QY-01A-11R-A34G-13	TCGA	TCGA-LGG	Cerebrum		Mixed glioma	Homo sapiens	female	disease	Primary solid Tumor	14.6335
133	TCGA-S9-A7R4-01A-12R-A34O-13	TCGA	TCGA-LGG	Cerebrum		Astrocytoma
134	TCGA-TM-A7C4-01A-11R-A32L-13	TCGA	TCGA-LGG	Cerebrum		Astrocytoma	Homo sapiens	female	disease	Primary solid Tumor	15.6203
135	TCGA-HT-7481-01A-11R-2026-13	TCGA	TCGA-LGG	Brain		Oligodendroglioma	Homo sapiens	male	disease	Primary solid Tumor	15.4058
136	TCGA-WH-A86K-01A-11R-A36C-13	TCGA	TCGA-LGG	Cerebrum		Astrocytoma	Homo sapiens	male	disease	Primary solid Tumor	14.5471
137	TCGA-DU-5874-01A-11R-1707-13	TCGA	TCGA-LGG	Brain		Oligodendroglioma	Homo sapiens	female	disease	Primary solid Tumor	13.1604
138	TCGA-DB-A75L-01A-11R-A32L-13	TCGA	TCGA-LGG	Cerebrum		Astrocytoma
139	TCGA-TQ-A7RK-01A-11R-A342-13	TCGA	TCGA-LGG	Cerebrum		Oligodendroglioma	Homo sapiens	male	disease	Primary solid Tumor	14.0819
140	TCGA-TQ-A7RK-02B-11R-A404-13	TCGA	TCGA-LGG	Cerebrum		Oligodendroglioma	Homo sapiens	male	disease	Recurrent Solid Tumor	14.8564
141	TCGA-DB-A64O-01A-11R-A29V-13	TCGA	TCGA-LGG	Cerebrum		Mixed glioma	Homo sapiens	male	disease	Primary solid Tumor	15.3979
142	TCGA-TQ-A7RK-02A-11R-A36C-13	TCGA	TCGA-LGG	Cerebrum		Oligodendroglioma	Homo sapiens	male	disease	Recurrent Solid Tumor	14.4682
143	TCGA-HW-A5KL-01A-11R-A27U-13	TCGA	TCGA-LGG	Cerebrum		Astrocytoma	Homo sapiens	female	disease	Primary solid Tumor	13.5304
144	TCGA-DU-6542-01A-11R-1895-13	TCGA	TCGA-LGG	Cerebrum		Mixed glioma	Homo sapiens	male	disease	Primary solid Tumor	14.8899
145	TCGA-TQ-A8XE-01A-11R-A36C-13	TCGA	TCGA-LGG	Cerebrum		Oligodendroglioma	Homo sapiens	female	disease	Primary solid Tumor	13.9813
146	TCGA-HW-A5KJ-01A-12R-A27U-13	TCGA	TCGA-LGG	Cerebrum		Oligodendroglioma
147	TCGA-TQ-A8XE-02A-11R-A36C-13	TCGA	TCGA-LGG	Cerebrum		Oligodendroglioma	Homo sapiens	female	disease	Recurrent Solid Tumor	14.731
148	TCGA-FG-8182-01A-11R-2255-13	TCGA	TCGA-LGG	Cerebrum		Oligodendroglioma	Homo sapiens	male	disease	Primary solid Tumor	14.9669
149	TCGA-TM-A84O-01A-11R-A36C-13	TCGA	TCGA-LGG	Cerebrum		Oligodendroglioma
150	TCGA-DH-A7UU-01A-12R-A34G-13	TCGA	TCGA-LGG	Cerebrum		Astrocytoma
151	TCGA-DB-A64U-01A-11R-A29V-13	TCGA	TCGA-LGG	Cerebrum		Mixed glioma	Homo sapiens	female	disease	Primary solid Tumor	13.9699
152	TCGA-DU-5847-01A-11R-1707-13	TCGA	TCGA-LGG	Brain		Astrocytoma
153	TCGA-DU-6401-01A-11R-1707-13	TCGA	TCGA-LGG	Cerebrum		Oligodendroglioma	Homo sapiens	female	disease	Primary solid Tumor	13.9089
154	TCGA-HT-8015-01B-11R-A28I-13	TCGA	TCGA-LGG	Cerebrum		Astrocytoma	Homo sapiens	male	disease	Primary solid Tumor	16.0767
155	TCGA-DB-A64Q-01A-11R-A29V-13	TCGA	TCGA-LGG	Cerebrum		Mixed glioma	Homo sapiens	female	disease	Primary solid Tumor	13.9824
156	TCGA-TQ-A7RO-01A-11R-A342-13	TCGA	TCGA-LGG	Cerebrum		Mixed glioma	Homo sapiens	male	disease	Primary solid Tumor	14.4499
157	TCGA-DU-8163-01A-11R-2255-13	TCGA	TCGA-LGG	Cerebrum		Mixed glioma	Homo sapiens	male	disease	Primary solid Tumor	15.404
158	TCGA-P5-A735-01A-11R-A360-13	TCGA	TCGA-LGG	Cerebrum		Astrocytoma	Homo sapiens	female	disease	Primary solid Tumor	13.8076
159	TCGA-QH-A86X-01A-11R-A36C-13	TCGA	TCGA-LGG	Cerebrum		Oligodendroglioma	Homo sapiens	male	disease	Primary solid Tumor	14.1735
160	TCGA-HT-8108-01A-11R-2401-13	TCGA	TCGA-LGG	Cerebrum		Oligodendroglioma	Homo sapiens	female	disease	Primary solid Tumor	14.061
161	TCGA-DU-7292-01A-11R-2026-13	TCGA	TCGA-LGG	Cerebrum		Astrocytoma
162	TCGA-HT-A61C-01A-11R-A29V-13	TCGA	TCGA-LGG	Cerebrum		Oligodendroglioma
163	TCGA-DB-5273-01A-01R-1469-13	TCGA	TCGA-LGG	Cerebrum		Astrocytoma
164	TCGA-QH-A65X-01A-11R-A360-13	TCGA	TCGA-LGG	Cerebrum		Mixed glioma	Homo sapiens	female	disease	Primary solid Tumor	14.512
165	TCGA-HT-7695-01A-11R-2255-13	TCGA	TCGA-LGG	Cerebrum		Oligodendroglioma	Homo sapiens	female	disease	Primary solid Tumor	15.669
166	TCGA-DH-A66D-01A-11R-A31R-13	TCGA	TCGA-LGG	Cerebrum		Astrocytoma
167	TCGA-FG-7634-01A-11R-2089-13	TCGA	TCGA-LGG	Cerebrum		Oligodendroglioma	Homo sapiens	male	disease	Primary solid Tumor	14.7287
168	TCGA-S9-A6TW-01A-12R-A32L-13	TCGA	TCGA-LGG	Cerebrum		Oligodendroglioma
169	TCGA-S9-A6UB-01A-21R-A342-13	TCGA	TCGA-LGG	Cerebrum		Oligodendroglioma	Homo sapiens	male	disease	Primary solid Tumor	13.3094
170	TCGA-QH-A6CZ-01A-11R-A32L-13	TCGA	TCGA-LGG	Cerebrum		Mixed glioma	Homo sapiens	male	disease	Primary solid Tumor	14.4361
171	TCGA-CS-4938-01B-11R-1895-13	TCGA	TCGA-LGG	Brain		Astrocytoma	Homo sapiens	female	disease	Primary solid Tumor	15.1906
172	TCGA-P5-A5EZ-01A-11R-A27U-13	TCGA	TCGA-LGG	Cerebrum		Astrocytoma
173	TCGA-HW-8319-01A-11R-2401-13	TCGA	TCGA-LGG	Cerebrum		Astrocytoma
174	TCGA-HT-7603-01A-21R-2089-13	TCGA	TCGA-LGG	Brain		Oligodendroglioma	Homo sapiens	male	disease	Primary solid Tumor	15.6582
175	TCGA-CS-4944-01A-01R-1469-13	TCGA	TCGA-LGG	Brain		Astrocytoma	Homo sapiens	male	disease	Primary solid Tumor	14.5931
176	TCGA-DU-5872-02A-21R-A36C-13	TCGA	TCGA-LGG	Brain		Mixed glioma	Homo sapiens	female	disease	Recurrent Solid Tumor	16.2044
177	TCGA-HT-8114-01A-11R-2401-13	TCGA	TCGA-LGG	Cerebrum		Mixed glioma	Homo sapiens	male	disease	Primary solid Tumor	14.8263
178	TCGA-KT-A7W1-01A-11R-A34G-13	TCGA	TCGA-LGG	Cerebrum		Astrocytoma
179	TCGA-S9-A7IZ-01A-11R-A34G-13	TCGA	TCGA-LGG	Cerebrum		Astrocytoma
180	TCGA-DU-5872-01A-11R-1707-13	TCGA	TCGA-LGG	Brain		Mixed glioma	Homo sapiens	female	disease	Primary solid Tumor	14.6981
181	TCGA-HT-A619-01A-11R-A29V-13	TCGA	TCGA-LGG	Cerebrum		Oligodendroglioma
182	TCGA-HT-7884-01B-11R-2401-13	TCGA	TCGA-LGG	Cerebrum		Astrocytoma	Homo sapiens	female	disease	Primary solid Tumor	14.0408
183	TCGA-HT-A61A-01A-11R-A29V-13	TCGA	TCGA-LGG	Cerebrum		Oligodendroglioma	Homo sapiens	female	disease	Primary solid Tumor	15.9763
184	TCGA-TQ-A7RM-01A-11R-A342-13	TCGA	TCGA-LGG	Cerebrum		Mixed glioma	Homo sapiens	female	disease	Primary solid Tumor	13.4948
185	TCGA-DH-5140-01A-01R-1469-13	TCGA	TCGA-LGG	Cerebrum		Mixed glioma	Homo sapiens	female	disease	Primary solid Tumor	11.9092
186	TCGA-E1-A7Z2-01A-21R-A34O-13	TCGA	TCGA-LGG	Cerebrum		Oligodendroglioma	Homo sapiens	female	disease	Primary solid Tumor	14.9297
187	TCGA-FG-5962-01B-11R-1895-13	TCGA	TCGA-LGG	Cerebrum		Oligodendroglioma
188	TCGA-CS-4942-01A-01R-1469-13	TCGA	TCGA-LGG	Brain		Astrocytoma
189	TCGA-HT-7902-01A-12R-2401-13	TCGA	TCGA-LGG	Cerebrum		Mixed glioma	Homo sapiens	female	disease	Primary solid Tumor	15.5162
190	TCGA-HT-8106-01A-11R-2401-13	TCGA	TCGA-LGG	Cerebrum		Astrocytoma
191	TCGA-HT-7604-01A-11R-2089-13	TCGA	TCGA-LGG	Cerebrum		Astrocytoma	Homo sapiens	male	disease	Primary solid Tumor	14.2292
192	TCGA-FG-7643-01A-11R-2089-13	TCGA	TCGA-LGG	Cerebrum		Mixed glioma	Homo sapiens	female	disease	Primary solid Tumor	16.4334
193	TCGA-FG-6688-01A-11R-1895-13	TCGA	TCGA-LGG	Cerebrum		Astrocytoma
194	TCGA-HT-7602-01A-21R-2089-13	TCGA	TCGA-LGG	Brain		Oligodendroglioma	Homo sapiens	male	disease	Primary solid Tumor	15.4898
195	TCGA-TM-A84S-01A-11R-A36C-13	TCGA	TCGA-LGG	Cerebrum		Oligodendroglioma
196	TCGA-FG-A6IZ-01A-11R-A31R-13	TCGA	TCGA-LGG	Cerebrum		Oligodendroglioma	Homo sapiens	male	disease	Primary solid Tumor	12.9747
197	TCGA-W9-A837-01A-11R-A36C-13	TCGA	TCGA-LGG	Cerebrum		Oligodendroglioma	Homo sapiens	male	disease	Primary solid Tumor	14.7638
198	TCGA-QH-A65V-01A-11R-A29V-13	TCGA	TCGA-LGG	Cerebrum		Oligodendroglioma	Homo sapiens	female	disease	Primary solid Tumor	14.278
199	TCGA-DU-7304-02A-12R-A36C-13	TCGA	TCGA-LGG	Cerebrum		Mixed glioma	Homo sapiens	male	disease	Recurrent Solid Tumor	13.3935
200	TCGA-DU-7304-01A-12R-2089-13	TCGA	TCGA-LGG	Cerebrum		Mixed glioma	Homo sapiens	male	disease	Primary solid Tumor	15.3384
201	TCGA-HT-8558-01A-21R-2401-13	TCGA	TCGA-LGG	Cerebrum		Oligodendroglioma	Homo sapiens	female	disease	Primary solid Tumor	16.0986
202	TCGA-DH-A66F-01A-11R-A29V-13	TCGA	TCGA-LGG	Cerebrum		Oligodendroglioma	Homo sapiens	male	disease	Primary solid Tumor	14.1894
203	TCGA-E1-5305-01A-01R-1895-13	TCGA	TCGA-LGG	Brain		Astrocytoma
204	TCGA-S9-A6WP-01A-12R-A34G-13	TCGA	TCGA-LGG	Cerebrum		Mixed glioma	Homo sapiens	male	disease	Primary solid Tumor	14.1262
205	TCGA-E1-5307-01A-01R-1895-13	TCGA	TCGA-LGG	Brain		Astrocytoma
206	TCGA-TM-A84B-01A-11R-A36C-13	TCGA	TCGA-LGG	Cerebrum		Astrocytoma
207	TCGA-DU-A7T6-01A-11R-A342-13	TCGA	TCGA-LGG	Cerebrum		Oligodendroglioma
208	TCGA-HT-A617-01A-11R-A29V-13	TCGA	TCGA-LGG	Cerebrum		Oligodendroglioma	Homo sapiens	male	disease	Primary solid Tumor	15.397
209	TCGA-HT-7477-01B-11R-A28I-13	TCGA	TCGA-LGG	Cerebrum		Astrocytoma
210	TCGA-HT-A616-01A-11R-A29V-13	TCGA	TCGA-LGG	Cerebrum		Astrocytoma	Homo sapiens	female	disease	Primary solid Tumor	14.5051
211	TCGA-HT-7472-01A-11R-2026-13	TCGA	TCGA-LGG	Cerebrum		Oligodendroglioma	Homo sapiens	male	disease	Primary solid Tumor	15.4163
212	TCGA-E1-A7YV-01A-11R-A34O-13	TCGA	TCGA-LGG	Cerebrum		Mixed glioma	Homo sapiens	female	disease	Primary solid Tumor	14.0562
213	TCGA-DB-A64P-01A-11R-A29V-13	TCGA	TCGA-LGG	Cerebrum		Oligodendroglioma
214	TCGA-S9-A6TV-01A-12R-A34O-13	TCGA	TCGA-LGG	Cerebrum		Mixed glioma	Homo sapiens	male	disease	Primary solid Tumor	14.3988
215	TCGA-DB-5270-01A-02R-1469-13	TCGA	TCGA-LGG	Cerebrum		Mixed glioma	Homo sapiens	female	disease	Primary solid Tumor	14.1029
216	TCGA-CS-6668-01A-11R-1895-13	TCGA	TCGA-LGG	Brain		Oligodendroglioma	Homo sapiens	female	disease	Primary solid Tumor	13.6991
217	TCGA-DB-A64R-01A-11R-A29V-13	TCGA	TCGA-LGG	Cerebrum		Oligodendroglioma	Homo sapiens	female	disease	Primary solid Tumor	13.1071
218	TCGA-S9-A7J1-01A-21R-A34O-13	TCGA	TCGA-LGG	Cerebrum		Oligodendroglioma	Homo sapiens	male	disease	Primary solid Tumor	13.9924
219	TCGA-FG-8186-01A-11R-2255-13	TCGA	TCGA-LGG	Cerebrum		Mixed glioma	Homo sapiens	female	disease	Primary solid Tumor	15.3012
220	TCGA-HT-7857-01A-11R-2401-13	TCGA	TCGA-LGG	Cerebrum		Astrocytoma
221	TCGA-DU-7298-01A-11R-2026-13	TCGA	TCGA-LGG	Cerebrum		Astrocytoma
222	TCGA-HW-7487-01A-11R-2026-13	TCGA	TCGA-LGG	Cerebrum		Oligodendroglioma	Homo sapiens	male	disease	Primary solid Tumor	16.0343
223	TCGA-QH-A6CY-01A-11R-A32L-13	TCGA	TCGA-LGG	Cerebrum		Mixed glioma	Homo sapiens	male	disease	Primary solid Tumor	14.8631
224	TCGA-TM-A84I-01A-11R-A36C-13	TCGA	TCGA-LGG	Cerebrum		Astrocytoma
225	TCGA-DU-8162-01A-21R-2255-13	TCGA	TCGA-LGG	Cerebrum		Mixed glioma	Homo sapiens	female	disease	Primary solid Tumor	16.6169
226	TCGA-E1-A7Z3-01A-11R-A34O-13	TCGA	TCGA-LGG	Cerebrum		Astrocytoma	Homo sapiens	female	disease	Primary solid Tumor	15.4537
227	TCGA-S9-A6WQ-01A-12R-A34G-13	TCGA	TCGA-LGG	Cerebrum		Mixed glioma	Homo sapiens	female	disease	Primary solid Tumor	14.9701
228	TCGA-DU-A5TW-01A-11R-A28I-13	TCGA	TCGA-LGG	Cerebrum		Astrocytoma
229	TCGA-CS-5395-01A-01R-1469-13	TCGA	TCGA-LGG	Brain		Mixed glioma	Homo sapiens	male	disease	Primary solid Tumor	14.5815
230	TCGA-FG-A710-01A-12R-A342-13	TCGA	TCGA-LGG	Cerebrum		Oligodendroglioma	Homo sapiens	female	disease	Primary solid Tumor	14.1338
231	TCGA-F6-A8O4-01A-11R-A36C-13	TCGA	TCGA-LGG	Brain		Astrocytoma	Homo sapiens	male	disease	Primary solid Tumor	14.8684
232	TCGA-DU-8166-01A-11R-2255-13	TCGA	TCGA-LGG	Cerebrum		Mixed glioma	Homo sapiens	female	disease	Primary solid Tumor	14.77
233	TCGA-HT-7483-01A-11R-2026-13	TCGA	TCGA-LGG	Cerebrum		Mixed glioma	Homo sapiens	male	disease	Primary solid Tumor	14.6644
234	TCGA-DU-A5TP-01A-11R-A28I-13	TCGA	TCGA-LGG	Cerebrum		Astrocytoma
235	TCGA-FG-6692-01A-11R-1895-13	TCGA	TCGA-LGG	Cerebrum		Oligodendroglioma
236	TCGA-QH-A65R-01A-21R-A31R-13	TCGA	TCGA-LGG	Brain		Oligodendroglioma
237	TCGA-E1-A7YI-01A-11R-A34G-13	TCGA	TCGA-LGG	Cerebrum		Astrocytoma
238	TCGA-HT-7879-01A-11R-2401-13	TCGA	TCGA-LGG	Cerebrum		Mixed glioma	Homo sapiens	male	disease	Primary solid Tumor	14.893
239	TCGA-TQ-A7RW-01A-11R-A342-13	TCGA	TCGA-LGG	Cerebrum		Mixed glioma	Homo sapiens	male	disease	Primary solid Tumor	14.5651
240	TCGA-RY-A845-01A-11R-A36C-13	TCGA	TCGA-LGG	Cerebrum		Mixed glioma	Homo sapiens	female	disease	Primary solid Tumor	14.3031
241	TCGA-TQ-A7RJ-01A-11R-A342-13	TCGA	TCGA-LGG	Cerebrum		Mixed glioma	Homo sapiens	female	disease	Primary solid Tumor	15.0163
242	TCGA-DU-A76L-01A-11R-A32L-13	TCGA	TCGA-LGG	Cerebrum		Oligodendroglioma
243	TCGA-CS-5396-01A-02R-1469-13	TCGA	TCGA-LGG	Brain		Oligodendroglioma
244	TCGA-TM-A7C3-01A-11R-A32L-13	TCGA	TCGA-LGG	Cerebrum		Astrocytoma
245	TCGA-HT-8563-01A-11R-2401-13	TCGA	TCGA-LGG	Cerebrum		Astrocytoma
246	TCGA-RY-A843-01A-11R-A36C-13	TCGA	TCGA-LGG	Cerebrum		Astrocytoma
247	TCGA-HT-7689-01A-11R-2255-13	TCGA	TCGA-LGG	Cerebrum		Oligodendroglioma	Homo sapiens	female	disease	Primary solid Tumor	14.9719
248	TCGA-VM-A8C9-01A-11R-A36C-13	TCGA	TCGA-LGG	Cerebrum		Astrocytoma	Homo sapiens	female	disease	Primary solid Tumor	16.3669
249	TCGA-S9-A6WM-01A-12R-A342-13	TCGA	TCGA-LGG	Cerebrum		Astrocytoma
250	TCGA-E1-5304-01A-01R-1469-13	TCGA	TCGA-LGG	Brain		Astrocytoma
251	TCGA-TQ-A7RQ-01A-11R-A342-13	TCGA	TCGA-LGG	Cerebrum		Oligodendroglioma	Homo sapiens	female	disease	Primary solid Tumor	13.4563
252	TCGA-HW-7486-01A-11R-2026-13	TCGA	TCGA-LGG	Cerebrum		Oligodendroglioma	Homo sapiens	male	disease	Primary solid Tumor	15.4784
253	TCGA-DU-A7TI-01A-11R-A342-13	TCGA	TCGA-LGG	Cerebrum		Astrocytoma
254	TCGA-E1-A7Z6-01A-11R-A34O-13	TCGA	TCGA-LGG	Cerebrum		Astrocytoma	Homo sapiens	female	disease	Primary solid Tumor	14.9089
255	TCGA-FG-A60J-01A-11R-A28I-13	TCGA	TCGA-LGG	Cerebrum		Mixed glioma	Homo sapiens	female	disease	Primary solid Tumor	13.9362
256	TCGA-E1-A7YY-01A-11R-A34O-13	TCGA	TCGA-LGG	Cerebrum		Oligodendroglioma	Homo sapiens	female	disease	Primary solid Tumor	15.7534
257	TCGA-DH-A669-02A-11R-A31R-13	TCGA	TCGA-LGG	Cerebrum		Oligodendroglioma
258	TCGA-DH-A669-01A-12R-A31R-13	TCGA	TCGA-LGG	Cerebrum		Oligodendroglioma
259	TCGA-VM-A8CA-01A-11R-A36C-13	TCGA	TCGA-LGG	Cerebrum		Oligodendroglioma	Homo sapiens	male	disease	Primary solid Tumor	15.1013
260	TCGA-P5-A77X-01A-11R-A32L-13	TCGA	TCGA-LGG	Cerebrum		Mixed glioma	Homo sapiens	female	disease	Primary solid Tumor	14.621
261	TCGA-FG-5965-02B-11R-A29V-13	TCGA	TCGA-LGG	Cerebrum		Mixed glioma	Homo sapiens	female	disease	Recurrent Solid Tumor	15.219
262	TCGA-FG-5965-02A-11R-A29V-13	TCGA	TCGA-LGG	Cerebrum		Mixed glioma	Homo sapiens	female	disease	Recurrent Solid Tumor	15.0615
263	TCGA-FG-5965-01B-11R-1895-13	TCGA	TCGA-LGG	Cerebrum		Mixed glioma	Homo sapiens	female	disease	Primary solid Tumor	14.8986
264	TCGA-HT-8110-01A-11R-2401-13	TCGA	TCGA-LGG	Cerebrum		Astrocytoma
265	TCGA-FG-A87Q-01A-11R-A36C-13	TCGA	TCGA-LGG	Cerebrum		Astrocytoma
266	TCGA-CS-6670-01A-11R-1895-13	TCGA	TCGA-LGG	Brain		Oligodendroglioma
267	TCGA-DH-A7US-01A-11R-A342-13	TCGA	TCGA-LGG	Cerebrum		Oligodendroglioma	Homo sapiens	male	disease	Primary solid Tumor	14.5006
268	TCGA-HT-7616-01A-11R-2255-13	TCGA	TCGA-LGG	Brain		Oligodendroglioma
269	TCGA-WY-A85D-01A-11R-A36C-13	TCGA	TCGA-LGG	Cerebrum		Mixed glioma	Homo sapiens	male	disease	Primary solid Tumor	14.3578
270	TCGA-S9-A6WE-01A-12R-A342-13	TCGA	TCGA-LGG	Cerebrum		Oligodendroglioma	Homo sapiens	male	disease	Primary solid Tumor	14.1639
271	TCGA-P5-A72W-01A-11R-A360-13	TCGA	TCGA-LGG	Cerebrum		Astrocytoma
272	TCGA-RY-A847-01A-11R-A36C-13	TCGA	TCGA-LGG	Cerebrum		Oligodendroglioma	Homo sapiens	male	disease	Primary solid Tumor	14.9022
273	TCGA-HT-A5RA-01A-11R-A28I-13	TCGA	TCGA-LGG	Cerebrum		Astrocytoma
274	TCGA-P5-A730-01A-11R-A32L-13	TCGA	TCGA-LGG	Cerebrum		Mixed glioma	Homo sapiens	male	disease	Primary solid Tumor	14.6892
275	TCGA-DU-A6S2-01A-21R-A360-13	TCGA	TCGA-LGG	Cerebrum		Oligodendroglioma	Homo sapiens	female	disease	Primary solid Tumor	15.0581
276	TCGA-TM-A84H-01A-11R-A36C-13	TCGA	TCGA-LGG	Cerebrum		Mixed glioma	Homo sapiens	female	disease	Primary solid Tumor	14.1781
277	TCGA-DU-A7TC-01A-21R-A34O-13	TCGA	TCGA-LGG	Cerebrum		Astrocytoma	Homo sapiens	male	disease	Primary solid Tumor	13.9546
278	TCGA-VV-A86M-01A-11R-A36C-13	TCGA	TCGA-LGG	Cerebrum		Astrocytoma
279	TCGA-QH-A65S-01A-11R-A29V-13	TCGA	TCGA-LGG	Brain		Mixed glioma	Homo sapiens	female	disease	Primary solid Tumor	14.6778
280	TCGA-E1-A7YS-01A-11R-A34G-13	TCGA	TCGA-LGG	Cerebrum		Oligodendroglioma
281	TCGA-S9-A7R8-01A-11R-A34O-13	TCGA	TCGA-LGG	Cerebrum		Astrocytoma
282	TCGA-P5-A72Z-01A-11R-A360-13	TCGA	TCGA-LGG	Cerebrum		Oligodendroglioma
283	TCGA-DU-5853-01A-11R-1895-13	TCGA	TCGA-LGG	Brain		Mixed glioma	Homo sapiens	male	disease	Primary solid Tumor	14.5197
284	TCGA-QH-A6CU-01A-11R-A31R-13	TCGA	TCGA-LGG	Cerebrum		Oligodendroglioma
285	TCGA-HT-A4DV-01A-11R-A26Y-13	TCGA	TCGA-LGG	Cerebrum		Oligodendroglioma
286	TCGA-HT-7860-01A-11R-2401-13	TCGA	TCGA-LGG	Cerebrum		Astrocytoma
287	TCGA-FG-5963-02A-12R-A29V-13	TCGA	TCGA-LGG	Cerebrum		Astrocytoma
288	TCGA-FG-5963-01A-11R-1707-13	TCGA	TCGA-LGG	Cerebrum		Astrocytoma
289	TCGA-FG-7637-01A-11R-2089-13	TCGA	TCGA-LGG	Cerebrum		Mixed glioma	Homo sapiens	male	disease	Primary solid Tumor	14.6093
290	TCGA-DU-5854-01A-11R-1707-13	TCGA	TCGA-LGG	Brain		Astrocytoma
291	TCGA-HT-7480-01A-11R-2089-13	TCGA	TCGA-LGG	Brain		Oligodendroglioma	Homo sapiens	male	disease	Primary solid Tumor	15.2238
292	TCGA-TM-A84T-01A-11R-A36C-13	TCGA	TCGA-LGG	Cerebrum		Mixed glioma	Homo sapiens	male	disease	Primary solid Tumor	13.9053
293	TCGA-P5-A5F1-01A-11R-A28I-13	TCGA	TCGA-LGG	Cerebrum		Astrocytoma	Homo sapiens	male	disease	Primary solid Tumor	14.0262
294	TCGA-CS-5397-01A-01R-1895-13	TCGA	TCGA-LGG	Brain		Astrocytoma
295	TCGA-S9-A7J3-01A-21R-A34O-13	TCGA	TCGA-LGG	Cerebrum		Oligodendroglioma
296	TCGA-HT-7482-01A-11R-2026-13	TCGA	TCGA-LGG	Brain		Mixed glioma	Homo sapiens	female	disease	Primary solid Tumor	15.2562
297	TCGA-DU-6393-01A-11R-1707-13	TCGA	TCGA-LGG	Cerebrum		Oligodendroglioma
298	TCGA-P5-A737-01A-11R-A360-13	TCGA	TCGA-LGG	Cerebrum		Mixed glioma	Homo sapiens	male	disease	Primary solid Tumor	14.1986
299	TCGA-DB-5279-01A-03R-1762-13	TCGA	TCGA-LGG	Cerebrum		Oligodendroglioma	Homo sapiens	male	disease	Primary solid Tumor	14.4666
300	TCGA-DU-A76O-01A-11R-A32L-13	TCGA	TCGA-LGG	Cerebrum		Astrocytoma	Homo sapiens	male	disease	Primary solid Tumor	14.2044
301	TCGA-FG-A70Y-01A-12R-A34O-13	TCGA	TCGA-LGG	Cerebrum		Oligodendroglioma	Homo sapiens	female	disease	Primary solid Tumor	14.4833
302	TCGA-S9-A7QX-01A-11R-A34G-13	TCGA	TCGA-LGG	Cerebrum		Astrocytoma
303	TCGA-DU-6400-01A-12R-1707-13	TCGA	TCGA-LGG	Cerebrum		Oligodendroglioma	Homo sapiens	female	disease	Primary solid Tumor	13.7454
304	TCGA-HT-7691-01A-11R-2255-13	TCGA	TCGA-LGG	Cerebrum		Astrocytoma	Homo sapiens	female	disease	Primary solid Tumor	15.858
305	TCGA-HT-7468-01A-11R-2026-13	TCGA	TCGA-LGG	Cerebrum		Oligodendroglioma
306	TCGA-R8-A6MK-01A-11R-A32L-13	TCGA	TCGA-LGG	Cerebrum		Oligodendroglioma	Homo sapiens	male	disease	Primary solid Tumor	14.1218
307	TCGA-HW-7495-01A-11R-2026-13	TCGA	TCGA-LGG	Cerebrum		Oligodendroglioma	Homo sapiens	female	disease	Primary solid Tumor	15.0676
308	TCGA-S9-A6WI-01A-21R-A342-13	TCGA	TCGA-LGG	Cerebrum		Mixed glioma	Homo sapiens	female	disease	Primary solid Tumor	15.812
309	TCGA-HT-A5RB-01A-11R-A28I-13	TCGA	TCGA-LGG	Cerebrum		Astrocytoma	Homo sapiens	male	disease	Primary solid Tumor	13.3485
310	TCGA-QH-A870-01A-11R-A36C-13	TCGA	TCGA-LGG	Cerebrum		Mixed glioma	Homo sapiens	female	disease	Primary solid Tumor	14.5008
311	TCGA-QH-A6X5-01A-12R-A32L-13	TCGA	TCGA-LGG	Cerebrum		Mixed glioma	Homo sapiens	female	disease	Primary solid Tumor	14.5129
312	TCGA-HT-7677-01A-11R-2255-13	TCGA	TCGA-LGG	Cerebrum		Oligodendroglioma
313	TCGA-TM-A84L-01A-11R-A36C-13	TCGA	TCGA-LGG	Cerebrum		Mixed glioma	Homo sapiens	male	disease	Primary solid Tumor	15.0618
314	TCGA-HT-7692-01A-12R-2255-13	TCGA	TCGA-LGG	Cerebrum		Mixed glioma	Homo sapiens	male	disease	Primary solid Tumor	14.6957
315	TCGA-VM-A8CF-01A-11R-A36C-13	TCGA	TCGA-LGG	Cerebrum		Astrocytoma
316	TCGA-HT-A74L-01A-11R-A32L-13	TCGA	TCGA-LGG	Cerebrum		Mixed glioma	Homo sapiens	female	disease	Primary solid Tumor	13.8857
317	TCGA-HT-7690-01A-11R-2255-13	TCGA	TCGA-LGG	Cerebrum		Mixed glioma	Homo sapiens	male	disease	Primary solid Tumor	15.1875
318	TCGA-DU-A5TU-01A-11R-A28I-13	TCGA	TCGA-LGG	Cerebrum		Astrocytoma	Homo sapiens	female	disease	Primary solid Tumor	14.2744
319	TCGA-DU-A6S8-01A-12R-A32L-13	TCGA	TCGA-LGG	Cerebrum		Oligodendroglioma
320	TCGA-DU-7018-01A-11R-2026-13	TCGA	TCGA-LGG	Cerebrum		Oligodendroglioma
321	TCGA-P5-A5EY-01A-11R-A27U-13	TCGA	TCGA-LGG	Cerebrum		Astrocytoma	Homo sapiens	male	disease	Primary solid Tumor	15.2435
322	TCGA-HT-7882-01A-11R-2401-13	TCGA	TCGA-LGG	Cerebrum		Oligodendroglioma
323	TCGA-S9-A6TX-01A-21R-A360-13	TCGA	TCGA-LGG	Cerebrum		Oligodendroglioma
324	TCGA-IK-7675-01A-11R-2089-13	TCGA	TCGA-LGG	Cerebrum		Oligodendroglioma	Homo sapiens	male	disease	Primary solid Tumor	13.9609
325	TCGA-E1-A7YK-01A-11R-A34G-13	TCGA	TCGA-LGG	Cerebrum		Astrocytoma
326	TCGA-DB-5280-01A-01R-1469-13	TCGA	TCGA-LGG	Cerebrum		Mixed glioma	Homo sapiens	male	disease	Primary solid Tumor	12.2546
327	TCGA-DU-7309-01A-11R-2089-13	TCGA	TCGA-LGG	Cerebrum		Oligodendroglioma
328	TCGA-FN-7833-01A-11R-2089-13	TCGA	TCGA-LGG	Cerebrum		Mixed glioma	Homo sapiens	male	disease	Primary solid Tumor	14.4912
329	TCGA-R8-A6ML-01A-11R-A32L-13	TCGA	TCGA-LGG	Cerebrum		Oligodendroglioma
330	TCGA-HT-7680-01A-11R-2255-13	TCGA	TCGA-LGG	Brain		Astrocytoma	Homo sapiens	female	disease	Primary solid Tumor	16.3409
331	TCGA-DU-5852-01A-11R-1707-13	TCGA	TCGA-LGG	Brain		Mixed glioma	Homo sapiens	female	disease	Primary solid Tumor	14.976
332	TCGA-HT-A74H-01A-11R-A32L-13	TCGA	TCGA-LGG	Cerebrum		Astrocytoma
333	TCGA-HW-7489-01A-11R-2026-13	TCGA	TCGA-LGG	Cerebrum		Mixed glioma	Homo sapiens	male	disease	Primary solid Tumor	15.0712
334	TCGA-KT-A74X-01A-11R-A32L-13	TCGA	TCGA-LGG	Cerebrum		Mixed glioma	Homo sapiens	male	disease	Primary solid Tumor	14.2487
335	TCGA-HT-7606-01A-11R-2089-13	TCGA	TCGA-LGG	Brain		Astrocytoma	Homo sapiens	female	disease	Primary solid Tumor	14.8236
336	TCGA-DU-5871-01A-12R-1707-13	TCGA	TCGA-LGG	Brain		Mixed glioma	Homo sapiens	female	disease	Primary solid Tumor	14.3274
337	TCGA-DU-8167-01A-11R-2255-13	TCGA	TCGA-LGG	Cerebrum		Mixed glioma	Homo sapiens	female	disease	Primary solid Tumor	15.3485
338	TCGA-S9-A7J0-01A-11R-A34G-13	TCGA	TCGA-LGG	Cerebrum		Oligodendroglioma
339	TCGA-HT-7474-01A-11R-2026-13	TCGA	TCGA-LGG	Cerebrum		Mixed glioma	Homo sapiens	male	disease	Primary solid Tumor	16.1767
340	TCGA-F6-A8O3-01A-11R-A36C-13	TCGA	TCGA-LGG	Cerebrum		Oligodendroglioma	Homo sapiens	male	disease	Primary solid Tumor	13.7612
341	TCGA-FG-5964-01A-11R-1707-13	TCGA	TCGA-LGG	Cerebrum		Oligodendroglioma	Homo sapiens	male	disease	Primary solid Tumor	14.5186
342	TCGA-CS-6665-01A-11R-1895-13	TCGA	TCGA-LGG	Brain		Astrocytoma
343	TCGA-TM-A7C5-01A-11R-A32L-13	TCGA	TCGA-LGG	Cerebrum		Mixed glioma	Homo sapiens	male	disease	Primary solid Tumor	14.0297
344	TCGA-FG-8188-01A-11R-2255-13	TCGA	TCGA-LGG	Cerebrum		Mixed glioma	Homo sapiens	male	disease	Primary solid Tumor	15.0536
345	TCGA-S9-A6U0-01A-12R-A360-13	TCGA	TCGA-LGG	Cerebrum		Astrocytoma
346	TCGA-HT-8019-01A-21R-2401-13	TCGA	TCGA-LGG	Cerebrum		Oligodendroglioma
347	TCGA-E1-5303-01A-01R-1469-13	TCGA	TCGA-LGG	Brain		Astrocytoma
348	TCGA-TQ-A7RV-01A-21R-A34G-13	TCGA	TCGA-LGG	Cerebrum		Astrocytoma	Homo sapiens	male	disease	Primary solid Tumor	13.8782
349	TCGA-TQ-A7RV-02A-11R-A36C-13	TCGA	TCGA-LGG	Cerebrum		Astrocytoma	Homo sapiens	male	disease	Recurrent Solid Tumor	15.0119
350	TCGA-HT-7609-01A-11R-2089-13	TCGA	TCGA-LGG	Cerebrum		Mixed glioma	Homo sapiens	male	disease	Primary solid Tumor	14.7856
351	TCGA-DU-6403-01A-11R-1707-13	TCGA	TCGA-LGG	Cerebrum		Mixed glioma	Homo sapiens	female	disease	Primary solid Tumor	14.8849
352	TCGA-DU-A7T8-01A-21R-A34O-13	TCGA	TCGA-LGG	Cerebrum		Mixed glioma	Homo sapiens	male	disease	Primary solid Tumor	12.8982
353	TCGA-S9-A89V-01A-11R-A36C-13	TCGA	TCGA-LGG	Cerebrum		Astrocytoma
354	TCGA-WY-A85E-01A-11R-A36C-13	TCGA	TCGA-LGG	Cerebrum		Mixed glioma	Homo sapiens	female	disease	Primary solid Tumor	13.797
355	TCGA-HT-A74K-01A-11R-A360-13	TCGA	TCGA-LGG	Cerebrum		Oligodendroglioma
356	TCGA-DU-7012-01A-11R-2026-13	TCGA	TCGA-LGG	Cerebrum		Astrocytoma
357	TCGA-TM-A84M-01A-11R-A36C-13	TCGA	TCGA-LGG	Cerebrum		Oligodendroglioma
358	TCGA-P5-A5F2-01A-11R-A28I-13	TCGA	TCGA-LGG	Cerebrum		Astrocytoma	Homo sapiens	female	disease	Primary solid Tumor	13.837
359	TCGA-DU-7013-01A-11R-2026-13	TCGA	TCGA-LGG	Cerebrum		Astrocytoma
360	TCGA-DU-A5TY-01A-11R-A28I-13	TCGA	TCGA-LGG	Cerebrum		Astrocytoma
361	TCGA-DU-5851-01A-13R-1895-13	TCGA	TCGA-LGG	Brain		Mixed glioma	Homo sapiens	female	disease	Primary solid Tumor	15.7541
362	TCGA-E1-A7YW-01A-11R-A34O-13	TCGA	TCGA-LGG	Cerebrum		Mixed glioma	Homo sapiens	male	disease	Primary solid Tumor	14.1274
363	TCGA-DU-7009-01A-11R-2026-13	TCGA	TCGA-LGG	Cerebrum		Oligodendroglioma	Homo sapiens	female	disease	Primary solid Tumor	14.8509
364	TCGA-DU-6406-01A-11R-1707-13	TCGA	TCGA-LGG	Cerebrum		Mixed glioma	Homo sapiens	female	disease	Primary solid Tumor	14.7198
365	TCGA-CS-6186-01A-12R-2026-13	TCGA	TCGA-LGG	Brain		Mixed glioma	Homo sapiens	male	disease	Primary solid Tumor	14.8472
366	TCGA-DH-5143-01A-01R-1469-13	TCGA	TCGA-LGG	Cerebrum		Mixed glioma	Homo sapiens	male	disease	Primary solid Tumor	13.7645
367	TCGA-DU-A76K-01A-11R-A342-13	TCGA	TCGA-LGG	Cerebrum		Oligodendroglioma	Homo sapiens	male	disease	Primary solid Tumor	15.5314
368	TCGA-DU-6396-01A-11R-1707-13	TCGA	TCGA-LGG	Cerebrum		Mixed glioma	Homo sapiens	female	disease	Primary solid Tumor	14.1241
369	TCGA-DU-8161-01A-11R-2255-13	TCGA	TCGA-LGG	Cerebrum		Mixed glioma	Homo sapiens	female	disease	Primary solid Tumor	16.7118
370	TCGA-E1-A7Z4-01A-11R-A34O-13	TCGA	TCGA-LGG	Cerebrum		Astrocytoma	Homo sapiens	male	disease	Primary solid Tumor	14.5245
371	TCGA-HT-A618-01A-11R-A29V-13	TCGA	TCGA-LGG	Cerebrum		Astrocytoma
372	TCGA-FG-A87N-01A-11R-A36C-13	TCGA	TCGA-LGG	Cerebrum		Astrocytoma
373	TCGA-P5-A5EU-01A-11R-A27U-13	TCGA	TCGA-LGG	Cerebrum		Astrocytoma
374	TCGA-DB-A64L-01A-11R-A29V-13	TCGA	TCGA-LGG	Cerebrum		Oligodendroglioma	Homo sapiens	female	disease	Primary solid Tumor	14.871
375	TCGA-P5-A5F6-01A-11R-A28I-13	TCGA	TCGA-LGG	Cerebrum		Oligodendroglioma	Homo sapiens	male	disease	Primary solid Tumor	17.1508
376	TCGA-QH-A6X8-01A-12R-A360-13	TCGA	TCGA-LGG	Cerebrum		Oligodendroglioma
377	TCGA-DU-7015-01A-11R-2026-13	TCGA	TCGA-LGG	Cerebrum		Oligodendroglioma	Homo sapiens	female	disease	Primary solid Tumor	14.375
378	TCGA-HT-7681-01A-11R-2401-13	TCGA	TCGA-LGG	Cerebrum		Mixed glioma	Homo sapiens	female	disease	Primary solid Tumor	15.1437
379	TCGA-DU-6392-01A-11R-1707-13	TCGA	TCGA-LGG	Cerebrum		Astrocytoma
380	TCGA-HT-7875-01A-11R-2401-13	TCGA	TCGA-LGG	Cerebrum		Oligodendroglioma	Homo sapiens	male	disease	Primary solid Tumor	14.431
381	TCGA-HT-7475-01A-11R-2026-13	TCGA	TCGA-LGG	Brain		Mixed glioma	Homo sapiens	male	disease	Primary solid Tumor	14.4689
382	TCGA-DH-A7UR-01A-11R-A342-13	TCGA	TCGA-LGG	Cerebrum		Oligodendroglioma
383	TCGA-HT-8012-01A-11R-2401-13	TCGA	TCGA-LGG	Cerebrum		Oligodendroglioma	Homo sapiens	female	disease	Primary solid Tumor	14.6699
384	TCGA-HT-7676-01A-11R-2401-13	TCGA	TCGA-LGG	Cerebrum		Oligodendroglioma	Homo sapiens	male	disease	Primary solid Tumor	14.1774
385	TCGA-HT-8564-01A-11R-2401-13	TCGA	TCGA-LGG	Cerebrum		Astrocytoma
386	TCGA-QH-A6X4-01A-51R-A360-13	TCGA	TCGA-LGG	Cerebrum		Mixed glioma	Homo sapiens	male	disease	Primary solid Tumor	13.4823
387	TCGA-E1-A7YU-01A-11R-A34O-13	TCGA	TCGA-LGG	Cerebrum		Mixed glioma	Homo sapiens	male	disease	Primary solid Tumor	14.193
388	TCGA-DU-6402-01A-11R-1707-13	TCGA	TCGA-LGG	Cerebrum		Astrocytoma
389	TCGA-S9-A7R7-01A-11R-A34O-13	TCGA	TCGA-LGG	Cerebrum		Astrocytoma	Homo sapiens	male	disease	Primary solid Tumor	16.3292
390	TCGA-HT-A74O-01A-11R-A360-13	TCGA	TCGA-LGG	Cerebrum		Astrocytoma
391	TCGA-HT-7605-01A-11R-2089-13	TCGA	TCGA-LGG	Brain		Oligodendroglioma	Homo sapiens	male	disease	Primary solid Tumor	15.6374
392	TCGA-DU-7019-01A-11R-2026-13	TCGA	TCGA-LGG	Cerebrum		Mixed glioma	Homo sapiens	male	disease	Primary solid Tumor	15.5172
393	TCGA-CS-5394-01A-01R-1469-13	TCGA	TCGA-LGG	Brain		Astrocytoma
394	TCGA-E1-A7YM-01A-11R-A34G-13	TCGA	TCGA-LGG	Cerebrum		Astrocytoma
395	TCGA-FG-A60K-01A-11R-A29V-13	TCGA	TCGA-LGG	Cerebrum		Mixed glioma	Homo sapiens	female	disease	Primary solid Tumor	13.7059
396	TCGA-HT-7620-01A-11R-2255-13	TCGA	TCGA-LGG	Brain		Oligodendroglioma
397	TCGA-S9-A7IX-01A-12R-A34G-13	TCGA	TCGA-LGG	Cerebrum		Astrocytoma
398	TCGA-TM-A7CA-01A-21R-A342-13	TCGA	TCGA-LGG	Cerebrum		Astrocytoma	Homo sapiens	male	disease	Primary solid Tumor	14.4976
399	TCGA-R8-A73M-01A-11R-A360-13	TCGA	TCGA-LGG	Cerebrum		Oligodendroglioma	Homo sapiens	female	disease	Primary solid Tumor	13.5094
400	TCGA-E1-5319-01A-01R-1895-13	TCGA	TCGA-LGG	Brain		Oligodendroglioma	Homo sapiens	female	disease	Primary solid Tumor	15.4985
401	TCGA-HT-A5R7-01A-11R-A28I-13	TCGA	TCGA-LGG	Cerebrum		Astrocytoma
402	TCGA-HW-7493-01A-11R-2026-13	TCGA	TCGA-LGG	Cerebrum		Astrocytoma	Homo sapiens	female	disease	Primary solid Tumor	15.9025
403	TCGA-HW-A5KK-01A-11R-A27U-13	TCGA	TCGA-LGG	Cerebrum		Astrocytoma
404	TCGA-TQ-A7RI-01A-11R-A342-13	TCGA	TCGA-LGG	Cerebrum		Oligodendroglioma	Homo sapiens	female	disease	Primary solid Tumor	14.1408
405	TCGA-DU-8158-01A-11R-2255-13	TCGA	TCGA-LGG	Cerebrum		Astrocytoma
406	TCGA-S9-A6WL-01A-21R-A342-13	TCGA	TCGA-LGG	Cerebrum		Astrocytoma
407	TCGA-HT-7687-01A-11R-2255-13	TCGA	TCGA-LGG	Cerebrum		Oligodendroglioma
408	TCGA-CS-6667-01A-12R-2026-13	TCGA	TCGA-LGG	Brain		Astrocytoma	Homo sapiens	female	disease	Primary solid Tumor	14.9398
409	TCGA-S9-A6TZ-01A-21R-A32L-13	TCGA	TCGA-LGG	Cerebrum		Astrocytoma	Homo sapiens	female	disease	Primary solid Tumor	14.3229
410	TCGA-HT-7469-01A-11R-2255-13	TCGA	TCGA-LGG	Cerebrum		Oligodendroglioma
411	TCGA-DU-6410-01A-11R-1895-13	TCGA	TCGA-LGG	Cerebrum		Oligodendroglioma
412	TCGA-QH-A6X3-01A-21R-A32L-13	TCGA	TCGA-LGG	Cerebrum		Mixed glioma	Homo sapiens	male	disease	Primary solid Tumor	14.3147
413	TCGA-CS-4941-01A-01R-1469-13	TCGA	TCGA-LGG	Brain		Astrocytoma
414	TCGA-E1-A7YQ-01A-11R-A34O-13	TCGA	TCGA-LGG	Cerebrum		Oligodendroglioma
415	TCGA-P5-A5EW-01A-11R-A27U-13	TCGA	TCGA-LGG	Cerebrum		Astrocytoma	Homo sapiens	female	disease	Primary solid Tumor	13.4416
416	TCGA-DU-A7TG-01A-21R-A34O-13	TCGA	TCGA-LGG	Cerebrum		Oligodendroglioma	Homo sapiens	male	disease	Primary solid Tumor	15.378
417	TCGA-HT-8010-01A-11R-2401-13	TCGA	TCGA-LGG	Cerebrum		Oligodendroglioma	Homo sapiens	female	disease	Primary solid Tumor	15.9363
418	TCGA-TM-A84R-01A-21R-A36C-13	TCGA	TCGA-LGG	Cerebrum		Oligodendroglioma	Homo sapiens	male	disease	Primary solid Tumor	15.7116
419	TCGA-CS-5390-01A-02R-1469-13	TCGA	TCGA-LGG	Brain		Oligodendroglioma	Homo sapiens	female	disease	Primary solid Tumor	13.3815
420	TCGA-P5-A781-01A-11R-A32L-13	TCGA	TCGA-LGG	Cerebrum		Astrocytoma
421	TCGA-HT-7881-01A-11R-2401-13	TCGA	TCGA-LGG	Cerebrum		Oligodendroglioma	Homo sapiens	male	disease	Primary solid Tumor	15.9531
422	TCGA-FG-A4MU-01B-11R-A28I-13	TCGA	TCGA-LGG	Cerebrum		Mixed glioma	Homo sapiens	male	disease	Primary solid Tumor	14.8398
423	TCGA-S9-A7IY-01A-11R-A34G-13	TCGA	TCGA-LGG	Cerebrum		Mixed glioma	Homo sapiens	male	disease	Primary solid Tumor	14.3999
424	TCGA-S9-A6WO-01A-21R-A34G-13	TCGA	TCGA-LGG	Cerebrum		Astrocytoma	Homo sapiens	male	disease	Primary solid Tumor	13.3942
425	TCGA-HT-7485-01A-11R-2026-13	TCGA	TCGA-LGG	Brain		Astrocytoma	Homo sapiens	male	disease	Primary solid Tumor	15.1752
426	TCGA-HT-7470-01A-12R-2089-13	TCGA	TCGA-LGG	Brain		Oligodendroglioma
427	TCGA-FG-8189-01B-11R-A28I-13	TCGA	TCGA-LGG	Cerebrum		Oligodendroglioma	Homo sapiens	female	disease	Primary solid Tumor	15.5098
428	TCGA-DU-7007-01A-11R-2026-13	TCGA	TCGA-LGG	Cerebrum		Astrocytoma	Homo sapiens	male	disease	Primary solid Tumor	15.9847
429	TCGA-DU-A5TS-01A-11R-A28I-13	TCGA	TCGA-LGG	Cerebrum		Oligodendroglioma	Homo sapiens	male	disease	Primary solid Tumor	13.6931
430	TCGA-WY-A85A-01A-21R-A36C-13	TCGA	TCGA-LGG	Cerebrum		Astrocytoma	Homo sapiens	male	disease	Primary solid Tumor	14.7443
431	TCGA-HT-7855-01A-11R-2401-13	TCGA	TCGA-LGG	Cerebrum		Astrocytoma
432	TCGA-TM-A84F-01A-11R-A36C-13	TCGA	TCGA-LGG	Cerebrum		Astrocytoma
433	TCGA-HT-8013-01A-11R-2401-13	TCGA	TCGA-LGG	Cerebrum		Mixed glioma	Homo sapiens	female	disease	Primary solid Tumor	15.043
434	TCGA-HW-7491-01A-11R-2026-13	TCGA	TCGA-LGG	Cerebrum		Oligodendroglioma	Homo sapiens	male	disease	Primary solid Tumor	14.1347
435	TCGA-HT-7473-01A-11R-2026-13	TCGA	TCGA-LGG	Brain		Mixed glioma	Homo sapiens	male	disease	Primary solid Tumor	15.0145
436	TCGA-HT-7608-01A-11R-2089-13	TCGA	TCGA-LGG	Cerebrum		Mixed glioma	Homo sapiens	male	disease	Primary solid Tumor	15.5588
437	TCGA-HW-8320-01A-11R-2401-13	TCGA	TCGA-LGG	Cerebrum		Astrocytoma
438	TCGA-VW-A7QS-01A-12R-A342-13	TCGA	TCGA-LGG	Cerebrum		Oligodendroglioma
439	TCGA-QH-A6XC-01A-12R-A360-13	TCGA	TCGA-LGG	Cerebrum		Astrocytoma
440	TCGA-DU-7301-01A-11R-2089-13	TCGA	TCGA-LGG	Cerebrum		Oligodendroglioma	Homo sapiens	male	disease	Primary solid Tumor	14.4117
441	TCGA-HT-7874-01A-11R-2401-13	TCGA	TCGA-LGG	Cerebrum		Oligodendroglioma
442	TCGA-E1-5302-01A-01R-1469-13	TCGA	TCGA-LGG	Brain		Astrocytoma
443	TCGA-CS-4943-01A-01R-1469-13	TCGA	TCGA-LGG	Brain		Astrocytoma
444	TCGA-S9-A6WH-01A-12R-A342-13	TCGA	TCGA-LGG	Cerebrum		Mixed glioma	Homo sapiens	female	disease	Primary solid Tumor	13.4194
445	TCGA-HT-7471-01A-11R-2255-13	TCGA	TCGA-LGG	Brain		Oligodendroglioma
446	TCGA-DU-7299-01A-21R-2026-13	TCGA	TCGA-LGG	Cerebrum		Astrocytoma
447	TCGA-HT-7854-01A-11R-2255-13	TCGA	TCGA-LGG	Cerebrum		Astrocytoma	Homo sapiens	male	disease	Primary solid Tumor	16.2981
448	TCGA-S9-A6U8-01A-21R-A342-13	TCGA	TCGA-LGG	Cerebrum		Astrocytoma	Homo sapiens	male	disease	Primary solid Tumor	14.4673
449	TCGA-P5-A72U-01A-31R-A360-13	TCGA	TCGA-LGG	Cerebrum		Oligodendroglioma
450	TCGA-FG-8181-01A-11R-2255-13	TCGA	TCGA-LGG	Cerebrum		Mixed glioma	Homo sapiens	male	disease	Primary solid Tumor	16.7902
451	TCGA-S9-A6WN-01A-12R-A342-13	TCGA	TCGA-LGG	Cerebrum		Astrocytoma
452	TCGA-DU-A7TB-01A-11R-A342-13	TCGA	TCGA-LGG	Cerebrum		Oligodendroglioma	Homo sapiens	male	disease	Primary solid Tumor	15.4059
453	TCGA-RY-A840-01A-11R-A36C-13	TCGA	TCGA-LGG	Cerebrum		Oligodendroglioma
454	TCGA-EZ-7264-01A-11R-2026-13	TCGA	TCGA-LGG	Cerebrum		Oligodendroglioma	Homo sapiens	female	disease	Primary solid Tumor	13.813
455	TCGA-R8-A6MO-01A-11R-A342-13	TCGA	TCGA-LGG	Cerebrum		Oligodendroglioma	Homo sapiens	female	disease	Primary solid Tumor	14.4432
456	TCGA-RY-A83Y-01A-11R-A36C-13	TCGA	TCGA-LGG	Cerebrum		Oligodendroglioma	Homo sapiens	male	disease	Primary solid Tumor	13.9198
457	TCGA-HT-A5RC-01A-11R-A28I-13	TCGA	TCGA-LGG	Cerebrum		Astrocytoma
458	TCGA-DB-5278-01A-01R-1469-13	TCGA	TCGA-LGG	Cerebrum		Oligodendroglioma	Homo sapiens	male	disease	Primary solid Tumor	14.3284
459	TCGA-S9-A7J2-01A-11R-A34G-13	TCGA	TCGA-LGG	Cerebrum		Oligodendroglioma
460	TCGA-FG-A711-01A-21R-A342-13	TCGA	TCGA-LGG	Cerebrum		Oligodendroglioma	Homo sapiens	female	disease	Primary solid Tumor	14.6345
461	TCGA-IK-8125-01A-11R-2255-13	TCGA	TCGA-LGG	Cerebrum		Mixed glioma	Homo sapiens	male	disease	Primary solid Tumor	15.6741
462	TCGA-FG-8185-01A-11R-2255-13	TCGA	TCGA-LGG	Cerebrum		Astrocytoma
463	TCGA-QH-A6CV-01A-11R-A31R-13	TCGA	TCGA-LGG	Cerebrum		Mixed glioma	Homo sapiens	male	disease	Primary solid Tumor	14.3415
464	TCGA-VV-A829-01A-21R-A36C-13	TCGA	TCGA-LGG	Cerebrum		Mixed glioma	Homo sapiens	male	disease	Primary solid Tumor	14.4604
465	TCGA-S9-A7R1-01A-12R-A34O-13	TCGA	TCGA-LGG	Cerebrum		Oligodendroglioma	Homo sapiens	male	disease	Primary solid Tumor	13.9036
466	TCGA-TM-A84J-01A-11R-A36C-13	TCGA	TCGA-LGG	Cerebrum		Oligodendroglioma
467	TCGA-HT-7611-01A-11R-2401-13	TCGA	TCGA-LGG	Cerebrum		Mixed glioma	Homo sapiens	male	disease	Primary solid Tumor	14.5682
468	TCGA-DB-A64X-01A-11R-A29V-13	TCGA	TCGA-LGG	Cerebrum		Astrocytoma
469	TCGA-DH-A66G-01A-21R-A31R-13	TCGA	TCGA-LGG	Cerebrum		Oligodendroglioma
470	TCGA-DU-A7TA-01A-11R-A342-13	TCGA	TCGA-LGG	Cerebrum		Oligodendroglioma	Homo sapiens	male	disease	Primary solid Tumor	13.4678
471	TCGA-HT-7467-01A-11R-2026-13	TCGA	TCGA-LGG	Brain		Oligodendroglioma	Homo sapiens	male	disease	Primary solid Tumor	15.6205
472	TCGA-S9-A6WG-01A-11R-A342-13	TCGA	TCGA-LGG	Cerebrum		Astrocytoma
473	TCGA-VM-A8CH-01A-12R-A36C-13	TCGA	TCGA-LGG	Cerebrum		Astrocytoma	Homo sapiens	female	disease	Primary solid Tumor	13.8296
474	TCGA-DB-5276-01A-01R-1469-13	TCGA	TCGA-LGG	Cerebrum		Mixed glioma	Homo sapiens	male	disease	Primary solid Tumor	15.119
475	TCGA-WY-A858-01A-11R-A36C-13	TCGA	TCGA-LGG	Cerebrum		Astrocytoma
476	TCGA-QH-A65Z-01A-11R-A29V-13	TCGA	TCGA-LGG	Cerebrum		Oligodendroglioma	Homo sapiens	male	disease	Primary solid Tumor	13.3585
477	TCGA-P5-A5EV-01A-11R-A27U-13	TCGA	TCGA-LGG	Cerebrum		Astrocytoma	Homo sapiens	male	disease	Primary solid Tumor	14.1293
478	TCGA-QH-A6XA-01A-12R-A32L-13	TCGA	TCGA-LGG	Cerebrum		Mixed glioma	Homo sapiens	female	disease	Primary solid Tumor	14.7709
479	TCGA-WY-A85C-01A-11R-A36C-13	TCGA	TCGA-LGG	Cerebrum		Astrocytoma	Homo sapiens	male	disease	Primary solid Tumor	14.0656
480	TCGA-P5-A5ET-01A-11R-A27U-13	TCGA	TCGA-LGG	Cerebrum		Oligodendroglioma	Homo sapiens	male	disease	Primary solid Tumor	13.799
481	TCGA-HT-7688-01A-11R-2255-13	TCGA	TCGA-LGG	Cerebrum		Oligodendroglioma
482	TCGA-DH-A66B-01A-11R-A29V-13	TCGA	TCGA-LGG	Cerebrum		Astrocytoma
483	TCGA-S9-A89Z-01A-11R-A36C-13	TCGA	TCGA-LGG	Cerebrum		Astrocytoma
484	TCGA-HT-7694-01A-11R-2255-13	TCGA	TCGA-LGG	Cerebrum		Oligodendroglioma
485	TCGA-HT-8109-01A-11R-2401-13	TCGA	TCGA-LGG	Cerebrum		Oligodendroglioma
486	TCGA-DH-5141-01A-01R-1469-13	TCGA	TCGA-LGG	Cerebrum		Oligodendroglioma
487	TCGA-E1-A7YD-01A-11R-A34G-13	TCGA	TCGA-LGG	Cerebrum		Astrocytoma
488	TCGA-S9-A6TY-01A-12R-A32L-13	TCGA	TCGA-LGG	Cerebrum		Oligodendroglioma	Homo sapiens	male	disease	Primary solid Tumor	14.0324
489	TCGA-DU-5855-01A-11R-1707-13	TCGA	TCGA-LGG	Brain		Mixed glioma	Homo sapiens	female	disease	Primary solid Tumor	14.6065
490	TCGA-DB-A64S-01A-11R-A29V-13	TCGA	TCGA-LGG	Cerebrum		Mixed glioma	Homo sapiens	male	disease	Primary solid Tumor	14.1664
491	TCGA-HT-8104-01A-11R-2401-13	TCGA	TCGA-LGG	Cerebrum		Astrocytoma
492	TCGA-DU-A7TJ-01A-11R-A34O-13	TCGA	TCGA-LGG	Cerebrum		Astrocytoma
493	TCGA-TQ-A7RS-01A-12R-A342-13	TCGA	TCGA-LGG	Cerebrum		Oligodendroglioma	Homo sapiens	female	disease	Primary solid Tumor	13.4933
494	TCGA-HT-8105-01A-11R-2401-13	TCGA	TCGA-LGG	Cerebrum		Oligodendroglioma
495	TCGA-FG-A713-01A-11R-A360-13	TCGA	TCGA-LGG	Cerebrum		Mixed glioma	Homo sapiens	female	disease	Primary solid Tumor	15.9643
496	TCGA-E1-A7YN-01A-11R-A34G-13	TCGA	TCGA-LGG	Cerebrum		Astrocytoma
497	TCGA-TM-A7CF-02A-11R-A360-13	TCGA	TCGA-LGG	Cerebrum		Astrocytoma	Homo sapiens	female	disease	Recurrent Solid Tumor	14.092
498	TCGA-TM-A7CF-01A-11R-A360-13	TCGA	TCGA-LGG	Cerebrum		Astrocytoma	Homo sapiens	female	disease	Primary solid Tumor	14.9398
499	TCGA-S9-A7QZ-01A-12R-A34O-13	TCGA	TCGA-LGG	Cerebrum		Oligodendroglioma	Homo sapiens	male	disease	Primary solid Tumor	14.2169
500	TCGA-FG-8191-01A-11R-2255-13	TCGA	TCGA-LGG	Cerebrum		Oligodendroglioma
501	TCGA-HT-7877-01A-11R-2401-13	TCGA	TCGA-LGG	Cerebrum		Oligodendroglioma	Homo sapiens	female	disease	Primary solid Tumor	14.9473
502	TCGA-FG-8187-01A-11R-2255-13	TCGA	TCGA-LGG	Cerebrum		Mixed glioma	Homo sapiens	male	disease	Primary solid Tumor	15.5241
503	TCGA-RY-A83Z-01A-11R-A36C-13	TCGA	TCGA-LGG	Brain		Astrocytoma
504	TCGA-HT-7686-01A-11R-2255-13	TCGA	TCGA-LGG	Cerebrum		Astrocytoma
505	TCGA-FG-A6J1-01A-11R-A31R-13	TCGA	TCGA-LGG	Cerebrum		Oligodendroglioma	Homo sapiens	female	disease	Primary solid Tumor	13.541
506	TCGA-DB-5275-01A-01R-1469-13	TCGA	TCGA-LGG	Cerebrum		Mixed glioma	Homo sapiens	male	disease	Primary solid Tumor	12.5781
507	TCGA-S9-A6U1-01A-21R-A342-13	TCGA	TCGA-LGG	Cerebrum		Astrocytoma
508	TCGA-HT-7684-01A-11R-2255-13	TCGA	TCGA-LGG	Cerebrum		Mixed glioma	Homo sapiens	male	disease	Primary solid Tumor	14.965
509	TCGA-DU-6395-01A-13R-1707-13	TCGA	TCGA-LGG	Cerebrum		Mixed glioma	Homo sapiens	male	disease	Primary solid Tumor	13.7042
510	TCGA-S9-A6TU-01A-12R-A360-13	TCGA	TCGA-LGG	Cerebrum		Astrocytoma	Homo sapiens	male	disease	Primary solid Tumor	14.0263
511	TCGA-HT-A614-01A-11R-A29V-13	TCGA	TCGA-LGG	Cerebrum		Mixed glioma	Homo sapiens	male	disease	Primary solid Tumor	14.1387
512	TCGA-HT-8011-01A-11R-2401-13	TCGA	TCGA-LGG	Cerebrum		Astrocytoma
513	TCGA-FG-6690-01A-11R-1895-13	TCGA	TCGA-LGG	Cerebrum		Oligodendroglioma	Homo sapiens	male	disease	Primary solid Tumor	14.9868
514	TCGA-HT-8111-01A-11R-2401-13	TCGA	TCGA-LGG	Cerebrum		Mixed glioma	Homo sapiens	male	disease	Primary solid Tumor	15.9883
515	TCGA-TQ-A7RP-01A-21R-A34G-13	TCGA	TCGA-LGG	Cerebrum		Mixed glioma	Homo sapiens	male	disease	Primary solid Tumor	15.9193
516	TCGA-P5-A733-01A-11R-A32L-13	TCGA	TCGA-LGG	Cerebrum		Astrocytoma	Homo sapiens	female	disease	Primary solid Tumor	14.8914
517	TCGA-QH-A6X9-01A-12R-A32L-13	TCGA	TCGA-LGG	Cerebrum		Oligodendroglioma	Homo sapiens	female	disease	Primary solid Tumor	14.1579
518	TCGA-DU-8168-01A-11R-2255-13	TCGA	TCGA-LGG	Cerebrum		Oligodendroglioma
519	DRR041436	SRA	PRJDB2675	Brain	cerebral cortex		Homo sapiens				15.3526
520	DRR041707	SRA	PRJDB2675	Brain	pituitary gland		Homo sapiens	female			15.2899
521	ERR1039280	SRA	PRJEB11003	Brain		Oligodendroglioma
522	ERR1039281	SRA	PRJEB11003	Brain		Oligodendroglioma
523	ERR1039283	SRA	PRJEB11003	Brain		Oligodendroglioma
524	ERR1039284	SRA	PRJEB11003	Brain		Oligoastrocytoma
525	ERR1039287	SRA	PRJEB11003	Brain		Oligoastrocytoma
526	ERR1039286	SRA	PRJEB11003	Brain		Oligodendroglioma
527	ERR1039289	SRA	PRJEB11003	Brain		Oligoastrocytoma
528	ERR1039290	SRA	PRJEB11003	Brain			Homo sapiens		healthy		11.6824
529	ERR1039285	SRA	PRJEB11003	Brain		Oligoastrocytoma
530	ERR1039288	SRA	PRJEB11003	Brain			Homo sapiens		healthy		12.7118
531	ERR1039294	SRA	PRJEB11003	Brain		Oligodendroglioma
532	ERR1039296	SRA	PRJEB11003	Brain		Oligoastrocytoma
533	ERR1039295	SRA	PRJEB11003	Brain		Oligoastrocytoma
534	ERR1039298	SRA	PRJEB11003	Brain		Oligodendroglioma
535	ERR1039291	SRA	PRJEB11003	Brain			Homo sapiens		healthy		13.102
536	ERR1039293	SRA	PRJEB11003	Brain		Oligoastrocytoma
537	ERR1039297	SRA	PRJEB11003	Brain		Oligoastrocytoma
538	ERR1039292	SRA	PRJEB11003	Brain		Astrocytoma
539	ERR1039303	SRA	PRJEB11003	Brain		Oligodendroglioma
540	ERR1039300	SRA	PRJEB11003	Brain		Oligoastrocytoma
541	ERR1039299	SRA	PRJEB11003	Brain		Oligoastrocytoma
542	ERR1039301	SRA	PRJEB11003	Brain		Oligodendroglioma
543	ERR1039302	SRA	PRJEB11003	Brain		Oligodendroglioma
544	ERR1039306	SRA	PRJEB11003	Brain		Oligoastrocytoma
545	ERR1039309	SRA	PRJEB11003	Brain		Oligodendroglioma
546	ERR1039307	SRA	PRJEB11003	Brain		Oligodendroglioma
547	ERR1039310	SRA	PRJEB11003	Brain		Oligodendroglioma
548	ERR1039313	SRA	PRJEB11003	Brain		Oligodendroglioma
549	ERR1039308	SRA	PRJEB11003	Brain		Oligoastrocytoma
550	ERR1039314	SRA	PRJEB11003	Brain		Oligodendroglioma
551	ERR1039315	SRA	PRJEB11003	Brain		Oligodendroglioma
552	ERR1039316	SRA	PRJEB11003	Brain		Oligoastrocytoma
553	ERR1039317	SRA	PRJEB11003	Brain		Oligoastrocytoma
554	ERR1039318	SRA	PRJEB11003	Brain		Oligodendroglioma
555	ERR1039311	SRA	PRJEB11003	Brain		Oligodendroglioma
556	ERR1039319	SRA	PRJEB11003	Brain		Oligodendroglioma
557	ERR1039320	SRA	PRJEB11003	Brain		Oligodendroglioma
558	ERR1039321	SRA	PRJEB11003	Brain		Oligodendroglioma
559	ERR1039322	SRA	PRJEB11003	Brain		Oligodendroglioma
560	ERR1039323	SRA	PRJEB11003	Brain		Glioblastoma	Homo sapiens	male	disease		13.3587
561	ERR1039325	SRA	PRJEB11003	Brain		Oligodendroglioma
562	ERR1039327	SRA	PRJEB11003	Brain		Oligodendroglioma
563	ERR1039326	SRA	PRJEB11003	Brain		Oligodendroglioma
564	ERR1039324	SRA	PRJEB11003	Brain		Oligodendroglioma
565	ERR1039330	SRA	PRJEB11003	Brain		Oligodendroglioma
566	ERR1039331	SRA	PRJEB11003	Brain		Oligoastrocytoma
567	ERR1039332	SRA	PRJEB11003	Brain		Oligodendroglioma
568	ERR1039333	SRA	PRJEB11003	Brain		Oligodendroglioma
569	ERR1039334	SRA	PRJEB11003	Brain		Oligodendroglioma
570	ERR1039335	SRA	PRJEB11003	Brain		Glioblastoma
571	ERR1039328	SRA	PRJEB11003	Brain		Oligoastrocytoma
572	ERR1039336	SRA	PRJEB11003	Brain		Oligodendroglioma
573	ERR1039337	SRA	PRJEB11003	Brain		Oligodendroglioma
574	ERR1039339	SRA	PRJEB11003	Brain		Oligodendroglioma
575	ERR1039340	SRA	PRJEB11003	Brain		Oligodendroglioma
576	ERR1039341	SRA	PRJEB11003	Brain		Oligodendroglioma
577	ERR1039343	SRA	PRJEB11003	Brain		Oligodendroglioma
578	ERR1039342	SRA	PRJEB11003	Brain		Oligodendroglioma
579	ERR1039344	SRA	PRJEB11003	Brain		Oligodendroglioma
580	ERR1039345	SRA	PRJEB11003	Brain		Oligodendroglioma
581	ERR1039338	SRA	PRJEB11003	Brain		Glioblastoma	Homo sapiens	female	disease		11.7737
582	ERR1039346	SRA	PRJEB11003	Brain		Oligodendroglioma
583	ERR1039348	SRA	PRJEB11003	Brain		Oligodendroglioma
584	ERR1039349	SRA	PRJEB11003	Brain		Oligodendroglioma
585	ERR1039351	SRA	PRJEB11003	Brain		Oligodendroglioma
586	ERR1039350	SRA	PRJEB11003	Brain		Oligodendroglioma
587	ERR1039347	SRA	PRJEB11003	Brain		Oligodendroglioma
588	ERR1039352	SRA	PRJEB11003	Brain		Oligodendroglioma
589	ERR1039353	SRA	PRJEB11003	Brain		Oligodendroglioma
590	ERR1039356	SRA	PRJEB11003	Brain		Oligoastrocytoma
591	ERR1039360	SRA	PRJEB11003	Brain		Oligodendroglioma
592	ERR1039359	SRA	PRJEB11003	Brain		Oligodendroglioma
593	ERR1039354	SRA	PRJEB11003	Brain		Oligodendroglioma
594	ERR1039358	SRA	PRJEB11003	Brain		Oligodendroglioma
595	ERR1039361	SRA	PRJEB11003	Brain		Oligoastrocytoma
596	ERR1039363	SRA	PRJEB11003	Brain		Oligodendroglioma
597	ERR1039365	SRA	PRJEB11003	Brain		Oligodendroglioma
598	ERR1039364	SRA	PRJEB11003	Brain		Oligodendroglioma
599	ERR1039355	SRA	PRJEB11003	Brain		Glioblastoma
600	ERR1039362	SRA	PRJEB11003	Brain		Oligodendroglioma
601	ERR1039366	SRA	PRJEB11003	Brain		Oligoastrocytoma
602	ERR1039368	SRA	PRJEB11003	Brain		Glioblastoma	Homo sapiens	female	disease		10.5993
603	ERR1039372	SRA	PRJEB11003	Brain		Oligoastrocytoma
604	ERR1039367	SRA	PRJEB11003	Brain		Glioblastoma
605	ERR1039369	SRA	PRJEB11003	Brain		Glioblastoma	Homo sapiens	male	disease		10.4458
606	ERR1039371	SRA	PRJEB11003	Brain		Glioblastoma	Homo sapiens	male	disease		11.5324
607	ERR1039370	SRA	PRJEB11003	Brain		Oligoastrocytoma
608	ERR1039373	SRA	PRJEB11003	Brain		Oligodendroglioma
609	ERR1039374	SRA	PRJEB11003	Brain		Oligodendroglioma
610	ERR1039376	SRA	PRJEB11003	Brain		Oligodendroglioma
611	ERR1039377	SRA	PRJEB11003	Brain		Oligodendroglioma
612	ERR1039380	SRA	PRJEB11003	Brain		Oligodendroglioma
613	ERR1039381	SRA	PRJEB11003	Brain		Oligodendroglioma
614	ERR1039382	SRA	PRJEB11003	Brain		Oligodendroglioma
615	ERR1039378	SRA	PRJEB11003	Brain		Oligodendroglioma
616	ERR1039386	SRA	PRJEB11003	Brain		Glioblastoma
617	ERR1039385	SRA	PRJEB11003	Brain		Glioblastoma	Homo sapiens	female	disease		10.9363
618	ERR1039384	SRA	PRJEB11003	Brain		Glioblastoma	Homo sapiens	female	disease		9.69526
619	ERR1039389	SRA	PRJEB11003	Brain			Homo sapiens	female	disease		9.17055
620	ERR1039390	SRA	PRJEB11003	Brain		Oligoastrocytoma
621	ERR1039391	SRA	PRJEB11003	Brain		Oligodendroglioma
622	ERR1039387	SRA	PRJEB11003	Brain		Oligodendroglioma
623	ERR1039388	SRA	PRJEB11003	Brain		Oligodendroglioma
624	ERR1039392	SRA	PRJEB11003	Brain		Oligodendroglioma
625	ERR1039393	SRA	PRJEB11003	Brain		Oligodendroglioma
626	ERR1039394	SRA	PRJEB11003	Brain		Oligodendroglioma
627	ERR1039395	SRA	PRJEB11003	Brain		Oligodendroglioma
628	ERR1039396	SRA	PRJEB11003	Brain		Oligodendroglioma
629	ERR1039397	SRA	PRJEB11003	Brain		Oligodendroglioma
630	ERR1039398	SRA	PRJEB11003	Brain		Oligodendroglioma
631	ERR1039399	SRA	PRJEB11003	Brain		Oligodendroglioma
632	ERR1039400	SRA	PRJEB11003	Brain		Glioblastoma	Homo sapiens	male	disease		12.0583
633	ERR1039401	SRA	PRJEB11003	Brain		Oligodendroglioma
634	ERR1039402	SRA	PRJEB11003	Brain		Oligodendroglioma
635	ERR1039404	SRA	PRJEB11003	Brain		Oligodendroglioma
636	ERR1039406	SRA	PRJEB11003	Brain		Oligodendroglioma
637	ERR1039407	SRA	PRJEB11003	Brain		Oligoastrocytoma
638	ERR1039408	SRA	PRJEB11003	Brain		Glioblastoma	Homo sapiens	male	disease		10.5311
639	ERR1039403	SRA	PRJEB11003	Brain		Oligodendroglioma
640	ERR1039410	SRA	PRJEB11003	Brain		Oligoastrocytoma
641	ERR1039411	SRA	PRJEB11003	Brain		Oligodendroglioma
642	ERR1039405	SRA	PRJEB11003	Brain		Glioblastoma	Homo sapiens	male	disease		10.3756
643	ERR1039412	SRA	PRJEB11003	Brain		Oligodendroglioma
644	ERR1039414	SRA	PRJEB11003	Brain		Oligoastrocytoma
645	ERR1039415	SRA	PRJEB11003	Brain		Oligodendroglioma
646	ERR1039409	SRA	PRJEB11003	Brain		Oligoastrocytoma
647	ERR1039417	SRA	PRJEB11003	Brain		Oligoastrocytoma
648	ERR1039413	SRA	PRJEB11003	Brain		Glioblastoma	Homo sapiens	female	disease		10.4428
649	ERR1039416	SRA	PRJEB11003	Brain		Oligoastrocytoma
650	ERR1039418	SRA	PRJEB11003	Brain		Oligodendroglioma
651	ERR1039420	SRA	PRJEB11003	Brain		Oligodendroglioma
652	ERR1039421	SRA	PRJEB11003	Brain		Oligoastrocytoma
653	ERR1039419	SRA	PRJEB11003	Brain		Oligodendroglioma
654	ERR1039422	SRA	PRJEB11003	Brain		Oligodendroglioma
655	ERR1039423	SRA	PRJEB11003	Brain		Oligoastrocytoma
656	ERR1039424	SRA	PRJEB11003	Brain		Oligodendroglioma
657	ERR1039428	SRA	PRJEB11003	Brain		Oligodendroglioma
658	ERR1039427	SRA	PRJEB11003	Brain		Oligodendroglioma
659	ERR1039429	SRA	PRJEB11003	Brain		Oligoastrocytoma
660	ERR1039431	SRA	PRJEB11003	Brain		Oligoastrocytoma
661	ERR1039425	SRA	PRJEB11003	Brain		Oligodendroglioma
662	ERR1039426	SRA	PRJEB11003	Brain		Oligoastrocytoma
663	ERR1039432	SRA	PRJEB11003	Brain		Oligoastrocytoma
664	ERR1039433	SRA	PRJEB11003	Brain		Oligodendroglioma
665	ERR1039435	SRA	PRJEB11003	Brain		Oligodendroglioma
666	ERR1039436	SRA	PRJEB11003	Brain		Oligoastrocytoma
667	ERR1039437	SRA	PRJEB11003	Brain		Oligodendroglioma
668	ERR1039438	SRA	PRJEB11003	Brain		Oligodendroglioma
669	ERR1039439	SRA	PRJEB11003	Brain		Oligodendroglioma
670	ERR1039434	SRA	PRJEB11003	Brain		Oligoastrocytoma
671	ERR1039440	SRA	PRJEB11003	Brain		Oligodendroglioma
672	ERR1039441	SRA	PRJEB11003	Brain		Oligodendroglioma
673	ERR1039444	SRA	PRJEB11003	Brain		Oligodendroglioma
674	ERR1039445	SRA	PRJEB11003	Brain		Oligodendroglioma
675	ERR1039446	SRA	PRJEB11003	Brain		Oligodendroglioma
676	ERR1039447	SRA	PRJEB11003	Brain		Oligodendroglioma
677	ERR1039448	SRA	PRJEB11003	Brain		Oligodendroglioma
678	ERR1039449	SRA	PRJEB11003	Brain		Oligodendroglioma
679	ERR1039452	SRA	PRJEB11003	Brain		Oligodendroglioma	Homo sapiens		healthy		11.7012
680	ERR1039454	SRA	PRJEB11003	Brain		Oligodendroglioma	Homo sapiens		healthy		12.2415
681	ERR1039450	SRA	PRJEB11003	Brain		Oligodendroglioma
682	ERR1039453	SRA	PRJEB11003	Brain		Oligodendroglioma	Homo sapiens		healthy		11.5042
683	ERR1039455	SRA	PRJEB11003	Brain		Oligodendroglioma	Homo sapiens		healthy		11.6926
684	ERR1039456	SRA	PRJEB11003	Brain		Oligodendroglioma	Homo sapiens		healthy		12.286
685	ERR1039451	SRA	PRJEB11003	Brain		Oligodendroglioma	Homo sapiens		healthy		11.1925
686	SRR10197184	SRA	PRJNA574645	Brain	endothelium		Homo sapiens				9.85837
687	SRR1270153	SRA	PRJNA246200	Brain			Homo sapiens				10.5798
688	SRR1510096	SRA	PRJNA254972	Brain	superior frontal gyrus	Autism	Homo sapiens	male	disease		15.1784
689	SRR1510100	SRA	PRJNA254972	Brain	superior frontal gyrus	Autism	Homo sapiens	male	healthy		13.8305
690	SRR1510105	SRA	PRJNA254972	Brain	superior frontal gyrus	Autism	Homo sapiens	female	healthy		15.6516
691	SRR1510102	SRA	PRJNA254972	Brain	superior frontal gyrus	Autism	Homo sapiens	male	healthy		15.6891
692	SRR1510085	SRA	PRJNA254972	Brain	superior frontal gyrus	Autism	Homo sapiens	male	disease		15.6641
693	SRR1510101	SRA	PRJNA254972	Brain	superior frontal gyrus	Autism	Homo sapiens	male	healthy		14.9315
694	SRR1510113	SRA	PRJNA254972	Brain	superior frontal gyrus	Autism	Homo sapiens	male	healthy		15.4767
695	SRR1510121	SRA	PRJNA254972	Brain	superior frontal gyrus	Autism	Homo sapiens	male	healthy		14.4774
696	SRR1759212	SRA	PRJNA272617	Brain	prefrontal cortex	Huntington disease	Homo sapiens		healthy		15.5303
697	SRR1759213	SRA	PRJNA272617	Brain	prefrontal cortex	Huntington disease	Homo sapiens		healthy		15.5387
698	SRR1759214	SRA	PRJNA272617	Brain	prefrontal cortex	Huntington disease	Homo sapiens		healthy		15.7101
699	SRR1759218	SRA	PRJNA272617	Brain	prefrontal cortex	Huntington disease	Homo sapiens		healthy		15.4898
700	SRR1759215	SRA	PRJNA272617	Brain	prefrontal cortex	Huntington disease	Homo sapiens		healthy		15.5819
701	SRR1759216	SRA	PRJNA272617	Brain	prefrontal cortex	Huntington disease	Homo sapiens		healthy		15.8203
702	SRR1759226	SRA	PRJNA272617	Brain	prefrontal cortex	Huntington disease	Homo sapiens		healthy		13.9208
703	SRR1759219	SRA	PRJNA272617	Brain	prefrontal cortex	Huntington disease	Homo sapiens		healthy		15.5872
704	SRR1759222	SRA	PRJNA272617	Brain	prefrontal cortex	Huntington disease	Homo sapiens		healthy		15.1108
705	SRR1759232	SRA	PRJNA272617	Brain	prefrontal cortex	Huntington disease	Homo sapiens		healthy		15.2633
706	SRR1759220	SRA	PRJNA272617	Brain	prefrontal cortex	Huntington disease	Homo sapiens		healthy		15.8216
707	SRR1759237	SRA	PRJNA272617	Brain	prefrontal cortex	Huntington disease	Homo sapiens		healthy		15.2887
708	SRR1759238	SRA	PRJNA272617	Brain	prefrontal cortex	Huntington disease	Homo sapiens		healthy		15.1688
709	SRR1759244	SRA	PRJNA272617	Brain	prefrontal cortex	Huntington disease	Homo sapiens		healthy		15.7346
710	SRR1759246	SRA	PRJNA272617	Brain	prefrontal cortex	Huntington disease	Homo sapiens		healthy		15.4188
711	SRR1759231	SRA	PRJNA272617	Brain	prefrontal cortex	Huntington disease	Homo sapiens		healthy		14.94
712	SRR1759250	SRA	PRJNA272617	Brain	prefrontal cortex	Huntington disease	Homo sapiens		disease		15.486
713	SRR1759256	SRA	PRJNA272617	Brain	prefrontal cortex	Huntington disease	Homo sapiens		disease		15.8291
714	SRR1759259	SRA	PRJNA272617	Brain	prefrontal cortex	Huntington disease	Homo sapiens		disease		15.3854
715	SRR1759263	SRA	PRJNA272617	Brain	prefrontal cortex	Huntington disease	Homo sapiens		disease		15.5596
716	SRR1759264	SRA	PRJNA272617	Brain	prefrontal cortex	Huntington disease	Homo sapiens		disease		15.2404
717	SRR1759267	SRA	PRJNA272617	Brain	prefrontal cortex	Huntington disease	Homo sapiens		disease		15.0687
718	SRR1759255	SRA	PRJNA272617	Brain	prefrontal cortex	Huntington disease	Homo sapiens		disease		15.6174
719	SRR1759268	SRA	PRJNA272617	Brain	prefrontal cortex	Huntington disease	Homo sapiens		disease		15.2821
720	SRR1759270	SRA	PRJNA272617	Brain	prefrontal cortex	Huntington disease	Homo sapiens		disease		15.7095
721	SRR1759249	SRA	PRJNA272617	Brain	prefrontal cortex	Huntington disease	Homo sapiens		disease		15.6884
722	SRR1759272	SRA	PRJNA272617	Brain	prefrontal cortex	Huntington disease	Homo sapiens		disease		14.5926
723	SRR1759269	SRA	PRJNA272617	Brain	prefrontal cortex	Huntington disease	Homo sapiens		disease		15.4016
724	SRR1759271	SRA	PRJNA272617	Brain	prefrontal cortex	Huntington disease	Homo sapiens		disease		15.217
725	SRR1759273	SRA	PRJNA272617	Brain	prefrontal cortex	Huntington disease	Homo sapiens		disease		15.2162
726	SRR2294820	SRA	PRJNA294929	Brain	corpus callosum		Homo sapiens	male			14.2867
727	SRR2289625	SRA	PRJNA294929	Brain	frontal cortex		Homo sapiens	male			15.0463
728	SRR2353417	SRA	PRJNA295431	Brain	prefrontal cortex	Parkinson disease	Homo sapiens		disease		15.7437
729	SRR2353418	SRA	PRJNA295431	Brain	prefrontal cortex	Parkinson disease	Homo sapiens		disease		15.6578
730	SRR2353422	SRA	PRJNA295431	Brain	prefrontal cortex	Parkinson disease	Homo sapiens		disease		15.785
731	SRR2353421	SRA	PRJNA295431	Brain	prefrontal cortex	Parkinson disease	Homo sapiens		disease		15.7497
732	SRR2353420	SRA	PRJNA295431	Brain	prefrontal cortex	Parkinson disease	Homo sapiens		disease		15.9295
733	SRR2353423	SRA	PRJNA295431	Brain	prefrontal cortex	Parkinson disease	Homo sapiens		disease		15.7753
734	SRR2353424	SRA	PRJNA295431	Brain	prefrontal cortex	Parkinson disease	Homo sapiens		disease		15.4564
735	SRR2353427	SRA	PRJNA295431	Brain	prefrontal cortex	Parkinson disease	Homo sapiens		disease		16.0992
736	SRR2353435	SRA	PRJNA295431	Brain	prefrontal cortex	Parkinson disease	Homo sapiens		disease		15.7467
737	SRR2353437	SRA	PRJNA295431	Brain	prefrontal cortex	Parkinson disease	Homo sapiens		disease		15.5036
738	SRR2353426	SRA	PRJNA295431	Brain	prefrontal cortex	Parkinson disease	Homo sapiens		disease		15.8145
739	SRR2353431	SRA	PRJNA295431	Brain	prefrontal cortex	Parkinson disease	Homo sapiens		disease		15.6994
740	SRR2353440	SRA	PRJNA295431	Brain	prefrontal cortex	Parkinson disease	Homo sapiens		disease		15.6471
741	SRR2353438	SRA	PRJNA295431	Brain	prefrontal cortex	Parkinson disease	Homo sapiens		disease		15.4284
742	SRR2353445	SRA	PRJNA295431	Brain	prefrontal cortex	Parkinson disease	Homo sapiens		disease		15.6887
743	SRR2353419	SRA	PRJNA295431	Brain	prefrontal cortex	Parkinson disease	Homo sapiens		disease		15.745
744	SRR4787084	SRA	PRJNA350292	Brain			Homo sapiens				12.8728
745	SRR4787085	SRA	PRJNA350292	Brain			Homo sapiens				14.5712
746	SRR4787086	SRA	PRJNA350292	Brain			Homo sapiens				12.8152
747	SRR4787088	SRA	PRJNA350292	Brain			Homo sapiens				12.3713
748	SRR4787087	SRA	PRJNA350292	Brain			Homo sapiens				12.7887
749	SRR4787089	SRA	PRJNA350292	Brain			Homo sapiens				12.4089
750	SRR4787090	SRA	PRJNA350292	Brain			Homo sapiens				11.741
751	SRR4787091	SRA	PRJNA350292	Brain			Homo sapiens				12.168
752	SRR4787092	SRA	PRJNA350292	Brain			Homo sapiens				11.9203
753	SRR4787093	SRA	PRJNA350292	Brain			Homo sapiens				11.8124
754	SRR4787097	SRA	PRJNA350292	Brain			Homo sapiens				10.3989
755	SRR4787096	SRA	PRJNA350292	Brain			Homo sapiens				13.5053
756	SRR4787098	SRA	PRJNA350292	Brain			Homo sapiens				10.5135
757	SRR4787099	SRA	PRJNA350292	Brain			Homo sapiens				10.4612
758	SRR4787101	SRA	PRJNA350292	Brain			Homo sapiens				11.5881
759	SRR4787100	SRA	PRJNA350292	Brain			Homo sapiens				11.7997
760	SRR4787102	SRA	PRJNA350292	Brain			Homo sapiens				11.9122
761	SRR4787103	SRA	PRJNA350292	Brain			Homo sapiens				12.5564
762	SRR4787107	SRA	PRJNA350292	Brain			Homo sapiens				14.1826
763	SRR4787108	SRA	PRJNA350292	Brain			Homo sapiens				13.0908
764	SRR4787104	SRA	PRJNA350292	Brain			Homo sapiens				12.6408
765	SRR4787120	SRA	PRJNA350292	Brain			Homo sapiens				13.7048
766	SRR4787095	SRA	PRJNA350292	Brain			Homo sapiens				13.4699
767	SRR4787110	SRA	PRJNA350292	Brain			Homo sapiens				14.3598
768	SRR4787121	SRA	PRJNA350292	Brain			Homo sapiens				11.6892
769	SRR4787123	SRA	PRJNA350292	Brain			Homo sapiens				11.3369
770	SRR4787122	SRA	PRJNA350292	Brain			Homo sapiens				11.3678
771	SRR4787133	SRA	PRJNA350292	Brain			Homo sapiens				14.5983
772	SRR4787135	SRA	PRJNA350292	Brain			Homo sapiens				12.4671
773	SRR4787136	SRA	PRJNA350292	Brain			Homo sapiens				11.4816
774	SRR4787132	SRA	PRJNA350292	Brain			Homo sapiens				14.6068
775	SRR4787139	SRA	PRJNA350292	Brain			Homo sapiens				11.7848
776	SRR4787138	SRA	PRJNA350292	Brain			Homo sapiens				11.5032
777	SRR4787142	SRA	PRJNA350292	Brain			Homo sapiens				12.377
778	SRR4787140	SRA	PRJNA350292	Brain			Homo sapiens				12.3414
779	SRR4787143	SRA	PRJNA350292	Brain			Homo sapiens				12.0412
780	SRR5137167	SRA	PRJNA359632	Brain	cerebellum	Medulloblastoma	Homo sapiens	male	disease		12.7929
781	SRR5137170	SRA	PRJNA359632	Brain	cerebellum	Medulloblastoma	Homo sapiens	female	disease		12.2155
782	SRR5137180	SRA	PRJNA359632	Brain	cerebellum	Medulloblastoma	Homo sapiens	female	disease		13.0701
783	SRR5168447	SRA	PRJNA360980	Brain	meninges	Meningioma	Homo sapiens		disease		15.0022
784	SRR5832003	SRA	PRJNA394722	Brain	dorsal lateral prefrontal cortex		Homo sapiens	male			15.5481
785	SRR5832027	SRA	PRJNA394722	Brain	dorsal lateral prefrontal cortex		Homo sapiens	female			16.2503
786	SRR5832013	SRA	PRJNA394722	Brain	dorsal lateral prefrontal cortex		Homo sapiens	male			15.1608
787	SRR6025031	SRA	PRJNA402076	Brain			Homo sapiens				12.3098
788	SRR6025046	SRA	PRJNA402076	Brain			Homo sapiens				9.0224
789	SRR6025064	SRA	PRJNA402076	Brain			Homo sapiens				9.09645
790	SRR6025055	SRA	PRJNA402076	Brain			Homo sapiens				11.5437
791	SRR6025066	SRA	PRJNA402076	Brain			Homo sapiens				8.56144
792	SRR6025076	SRA	PRJNA402076	Brain			Homo sapiens				9.21466
793	SRR6025074	SRA	PRJNA402076	Brain			Homo sapiens				9.2489
794	SRR6025078	SRA	PRJNA402076	Brain			Homo sapiens				9.13047
795	SRR6025084	SRA	PRJNA402076	Brain			Homo sapiens				12.104
796	SRR6025099	SRA	PRJNA402076	Brain			Homo sapiens				11.9738
797	SRR6025111	SRA	PRJNA402076	Brain			Homo sapiens				11.6494
798	SRR6025100	SRA	PRJNA402076	Brain			Homo sapiens				9.01232
799	SRR6025118	SRA	PRJNA402076	Brain			Homo sapiens				9.16415
800	SRR6025122	SRA	PRJNA402076	Brain			Homo sapiens				9.13193
801	SRR6321548	SRA	PRJNA419732	Brain			Homo sapiens				13.7149
802	SRR6321550	SRA	PRJNA419732	Brain			Homo sapiens				12.7086
803	SRR6321551	SRA	PRJNA419732	Brain			Homo sapiens				12.546
804	SRR6321552	SRA	PRJNA419732	Brain			Homo sapiens				12.7475
805	SRR6321554	SRA	PRJNA419732	Brain			Homo sapiens				12.3242
806	SRR6321561	SRA	PRJNA419732	Brain			Homo sapiens				9.37071
807	SRR6321562	SRA	PRJNA419732	Brain			Homo sapiens				9.36634
808	SRR6321555	SRA	PRJNA419732	Brain			Homo sapiens				12.3256
809	SRR6321553	SRA	PRJNA419732	Brain			Homo sapiens				12.4785
810	SRR6328627	SRA	PRJNA420199	Brain	primary motor cortex		Homo sapiens				7.75529
811	SRR6328628	SRA	PRJNA420199	Brain	prefrontal cortex		Homo sapiens				9.58714
812	SRR6328629	SRA	PRJNA420199	Brain	prefrontal cortex		Homo sapiens				8.69544
813	SRR6321563	SRA	PRJNA419732	Brain			Homo sapiens				9.59251
814	SRR6328630	SRA	PRJNA420199	Brain	primary motor cortex		Homo sapiens				9.43417
815	SRR6330530	SRA	PRJNA420374	Brain	hippocampus		Homo sapiens	male			12.156
816	SRR6328634	SRA	PRJNA420199	Brain	primary motor cortex		Homo sapiens				9.11226
817	SRR6328633	SRA	PRJNA420199	Brain	primary visual cortex		Homo sapiens				6.42761
818	SRR6330533	SRA	PRJNA420374	Brain	hippocampus		Homo sapiens	male			13.1737
819	SRR6328632	SRA	PRJNA420199	Brain			Homo sapiens				9.52583
820	SRR6328631	SRA	PRJNA420199	Brain	primary visual cortex		Homo sapiens				7.2891
821	SRR6409844	SRA	PRJNA427129	Cerebrospinal fluid		Huntington disease	Homo sapiens	male	disease		9.34212
822	SRR6409845	SRA	PRJNA427129	Cerebrospinal fluid		Huntington disease	Homo sapiens	female	disease		7.57008
823	SRR6409851	SRA	PRJNA427129	Cerebrospinal fluid		Huntington disease	Homo sapiens	female	disease		12.5703
824	SRR6409846	SRA	PRJNA427129	Cerebrospinal fluid		Huntington disease	Homo sapiens	male	disease		8.14934
825	SRR6409858	SRA	PRJNA427129	Cerebrospinal fluid		Huntington disease	Homo sapiens	female	disease		9.23527
826	SRR6409853	SRA	PRJNA427129	Cerebrospinal fluid		Huntington disease	Homo sapiens	female	disease		12.6746
827	SRR6409859	SRA	PRJNA427129	Cerebrospinal fluid		Huntington disease	Homo sapiens	male	disease		12.6526
828	SRR6409866	SRA	PRJNA427129	Cerebrospinal fluid		Huntington disease	Homo sapiens	male	disease		11.6989
829	SRR6409871	SRA	PRJNA427129	Cerebrospinal fluid		Huntington disease	Homo sapiens	male	disease		10.2373
830	SRR6409867	SRA	PRJNA427129	Cerebrospinal fluid		Huntington disease	Homo sapiens	male	disease		12.2857
831	SRR6821086	SRA	PRJNA437595	Brain		Cerebral cavernous malformations	Homo sapiens		disease		16.3638
832	SRR6821085	SRA	PRJNA437595	Brain		Cerebral cavernous malformations	Homo sapiens		disease		16.4526
833	SRR6821087	SRA	PRJNA437595	Brain		Cerebral cavernous malformations	Homo sapiens		disease		16.0396
834	SRR6821089	SRA	PRJNA437595	Brain		Cerebral cavernous malformations	Homo sapiens		healthy		15.6092
835	SRR6821090	SRA	PRJNA437595	Brain		Cerebral cavernous malformations	Homo sapiens		healthy		13.9234
836	SRR6821088	SRA	PRJNA437595	Brain		Cerebral cavernous malformations	Homo sapiens		healthy		14.1794
837	SRR6853289	SRA	PRJNA398715	Brain			Homo sapiens				12.1869
838	SRR6853290	SRA	PRJNA398715	Brain	cerebellum		Homo sapiens				9.62937
839	SRR8380722	SRA	PRJNA512243	Brain	hippocampus	Hippocampal sclerosis ILAE type 1	Homo sapiens	male	disease		9.80582
840	SRR8380723	SRA	PRJNA512243	Brain	hippocampus	Hippocampal sclerosis ILAE type 1	Homo sapiens	male	disease		10.7195
841	SRR8380725	SRA	PRJNA512243	Brain	hippocampus	Hippocampal sclerosis ILAE type 1	Homo sapiens	male	healthy		11.8661
842	SRR8400005	SRA	PRJNA511769	Brain	pituitary gland	Prolactinoma	Homo sapiens	female	disease		12.0162
843	SRR8380727	SRA	PRJNA512243	Brain	hippocampus	Hippocampal sclerosis ILAE type 1	Homo sapiens	female	healthy		10.2269
844	SRR8380726	SRA	PRJNA512243	Brain	hippocampus	Hippocampal sclerosis ILAE type 1	Homo sapiens	male	healthy		11.1238
845	SRR8400007	SRA	PRJNA511769	Brain	pituitary gland	Prolactinoma	Homo sapiens	male	disease		13.8572
846	SRR8400006	SRA	PRJNA511769	Brain	pituitary gland	Prolactinoma	Homo sapiens	male	disease		13.1561
847	SRR8400008	SRA	PRJNA511769	Brain	pituitary gland	Prolactinoma	Homo sapiens	male	disease		13.4581
848	SRR8400009	SRA	PRJNA511769	Brain	pituitary gland	Prolactinoma	Homo sapiens	female	disease		13.4463
849	SRR8400010	SRA	PRJNA511769	Brain	pituitary gland	Prolactinoma	Homo sapiens	female	disease		12.7127
850	SRR9115357	SRA	PRJNA498326	Brain		Respiratory failure	Homo sapiens	female	disease		10.8126
851	SRR9115359	SRA	PRJNA498326	Brain		Respiratory failure	Homo sapiens	female	disease		11.3643
852	SRR9115365	SRA	PRJNA498326	Brain		Respiratory failure	Homo sapiens	female	disease		11.151
853	SRR9115356	SRA	PRJNA498326	Brain		Respiratory failure	Homo sapiens	female	disease		9.80599
854	SRR9115371	SRA	PRJNA498326	Brain		Respiratory failure	Homo sapiens	female	disease		10.5077
855	SRR9115362	SRA	PRJNA498326	Brain		Respiratory failure	Homo sapiens	female	disease		9.71428
856	SRR9115366	SRA	PRJNA498326	Brain		Respiratory failure	Homo sapiens	female	disease		11.4778
857	SRR9115373	SRA	PRJNA498326	Brain		Respiratory failure	Homo sapiens	female	disease		9.22296
858	SRR9115374	SRA	PRJNA498326	Brain		Respiratory failure	Homo sapiens	female	disease		9.69155
859	SRR9115375	SRA	PRJNA498326	Brain		Respiratory failure	Homo sapiens	female	disease		11.2518
860	SRR9115376	SRA	PRJNA498326	Brain		Respiratory failure	Homo sapiens	female	disease		11.4863
861	SRR9115377	SRA	PRJNA498326	Brain		Respiratory failure	Homo sapiens	female	disease		10.9437
862	SRR9115379	SRA	PRJNA498326	Brain		Respiratory failure	Homo sapiens	female	disease		9.05325
863	SRR9115382	SRA	PRJNA498326	Brain		Respiratory failure	Homo sapiens	female	disease		9.10567
864	SRR9115380	SRA	PRJNA498326	Brain		Respiratory failure	Homo sapiens	female	disease		8.85683
865	SRR9115386	SRA	PRJNA498326	Brain		Respiratory failure	Homo sapiens	female	disease		10.6256
866	SRR9115378	SRA	PRJNA498326	Brain		Respiratory failure	Homo sapiens	female	disease		11.0458
867	SRR9115381	SRA	PRJNA498326	Brain		Respiratory failure	Homo sapiens	female	disease		11.5114
868	SRR9588767	SRA	PRJNA550390	Brain		Glioblastoma	Homo sapiens		disease		12.3628
