# Supplementary material for: MicroRNA-22-3p ameliorates Alzheimer’s disease by targeting SOX9 through the NF-κB signaling pathway in the hippocampus
Source: J Neuroinflammation. 2022 Jul 12;19:180. doi: 10.1186/s12974-022-02548-1 (PMC9277852; doi:10.1186/s12974-022-02548-1)
Supplement: Supplementary file 6 — Additional file 6: Table S4. Flow cytometry results of blank group and Aβ modeling group. [file 12974_2022_2548_MOESM6_ESM.xlsx]

## Sheet: Sheet1
Table S4. Flow cytometry results of blank group and Aβ modeling group
Blank	A-β
14.95	41.65
8.37	43.1
13.34	53.01
10.45	37.8
15.74	27.23
14.94	37.64
16.71	45.12
19.2	43.77
14.94	53.2
