# Supplementary material for: MicroRNA-22-3p ameliorates Alzheimer’s disease by targeting SOX9 through the NF-κB signaling pathway in the hippocampus
Source: J Neuroinflammation. 2022 Jul 12;19:180. doi: 10.1186/s12974-022-02548-1 (PMC9277852; doi:10.1186/s12974-022-02548-1)
Supplement: Supplementary file 7 — Additional file 7: Table S5. Results of Western blotting of blank group and Aβ modeling group. [file 12974_2022_2548_MOESM7_ESM.xlsx]

## Sheet: Sheet1
Table S5. Results of Western blotting of blank group and Aβ modeling group
	Blank			A-β
Bcl-2	1.15152	1.07696	1.10496	0.657871	0.553174	0.568457
Bax	0.38961	0.553819	0.555314	0.70898	0.836124	0.830828
