# Supplementary material for: MicroRNA-22-3p ameliorates Alzheimer’s disease by targeting SOX9 through the NF-κB signaling pathway in the hippocampus
Source: J Neuroinflammation. 2022 Jul 12;19:180. doi: 10.1186/s12974-022-02548-1 (PMC9277852; doi:10.1186/s12974-022-02548-1)
Supplement: Supplementary file 8 — Additional file 8: Table S6. Flow cytometry results of miR-22-3p acting on AD cell model. [file 12974_2022_2548_MOESM8_ESM.xlsx]

## Sheet: Sheet1
Table S6. Flow cytometry results of miR-22-3p acting on AD cell model
Minic NC	Minic	Inhibitor NC	Inhibitor
43.03	31.66	42.09	53.79
40.44	34.72	41.97	54.47
42.14	33.92	40.74	56.08
