# Supplementary material for: MicroRNA-22-3p ameliorates Alzheimer’s disease by targeting SOX9 through the NF-κB signaling pathway in the hippocampus
Source: J Neuroinflammation. 2022 Jul 12;19:180. doi: 10.1186/s12974-022-02548-1 (PMC9277852; doi:10.1186/s12974-022-02548-1)
Supplement: Supplementary file 9 — Additional file 9: Table S7. Western blotting results of miR-22-3p acting on AD cell model. [file 12974_2022_2548_MOESM9_ESM.xlsx]

## Sheet: Sheet1
Table S7. Western blotting results of miR-22-3p acting on AD cell model
	A-β			mimic NC			miR-22-3p mimic			inhibitor NC			miR-22-3p inhibitor
Bcl-2	0.692599	0.711781	0.715859	0.860248	0.877455	0.856016	1.25501	1.30454	1.33608	0.789904	0.825164	0.808009	0.540632	0.555332	0.562395
Bax	1.12487	1.12184	1.03232	1.1108	1.09384	1.0273	0.799795	0.803575	0.758207	1.05401	1.07697	0.990189	1.17473	1.14432	1.07529
Sox-9	0.97193	1.05741	0.976696	0.801879	0.886863	0.779756	0.609058	0.677464	0.618138	0.852245	0.949495	0.855214	0.876977	0.953509	0.864818
NF-kB	0.666899	0.720214	0.701037	0.673323	0.726494	0.691627	0.473786	0.525325	0.513161	0.707932	0.776995	0.7433	0.993244	1.06637	1.02954
