# Supplementary material for: MicroRNA-22-3p ameliorates Alzheimer’s disease by targeting SOX9 through the NF-κB signaling pathway in the hippocampus
Source: J Neuroinflammation. 2022 Jul 12;19:180. doi: 10.1186/s12974-022-02548-1 (PMC9277852; doi:10.1186/s12974-022-02548-1)
Supplement: Supplementary file 10 — Additional file 10: Table S8. Results of water maze test in AD mice. [file 12974_2022_2548_MOESM10_ESM.xlsx]

## Sheet: With Platform
Day1	cm	cm/s	s		Day2	cm	cm/s	s		Day3	cm	cm/s	s		Day4	cm	cm/s	s		Day5	cm	cm/s	s
WT	825.217	19.7609	41.84		WT	639.131	20.485	31.28		WT	394.474	14.1287	27.96		WT	639.217	16.7862	38.16		WT	256.023	10.4585	24.56
WT	548.191	17.3478	34		WT	466.362	12.8972	36.24		WT	678.651	21.3412	31.84		WT	443.268	13.2874	33.44		WT	676.877	14.1488	47.92
WT	525.258	11.6002	45.36		WT	539.184	14.34	37.68		WT	695.797	15.2587	45.64		WT	598.584	15.1157	39.68		WT	117.15	11.4405	10.32
WT	783.944	19.8769	39.52		WT	663.786	19.1624	34.72		WT	601.681	15.2556	39.48		WT	441.463	16.9273	26.16		WT	580.365	13.978	41.6
WT	613.011	13.6104	45.12		WT	1037.05	20.8411	49.84		WT	552.16	17.7429	31.16		WT	692.277	17.3764	39.92		WT	72.3525	11.7455	6.24
WT	436.184	14.0886	31.04		WT	591.068	15.4568	38.32		WT	718.129	21.5525	33.36		WT	724.667	16.9632	42.8		WT	223.434	16.7241	13.44
PBS	1009.33	15.0199	77.12		PBS	1242.34	19.6076	63.44		PBS	1301.79	18.7794	69.36		PBS	847.386	14.1609	59.92		PBS	340.614	8.6538	39.44
PBS	1035.52	16.4264	74.72		PBS	1160.27	18.7625	61.92		PBS	1084.74	15.0157	72.28		PBS	813.881	15.1392	53.84		PBS	352.493	9.68387	36.48
PBS	1149.87	13.65	89.6		PBS	836.003	10.5343	79.44		PBS	1481.31	20.2254	73.28		PBS	791.217	10.8564	73.28		PBS	625.678	16.6404	37.68
PBS	305.791	10.0855	30.64		PBS	924.972	14.5071	63.84		PBS	1415.8	17.7329	79.88		PBS	962.422	16.4124	58.88		PBS	316.64	10.201	31.12
PBS	1192.02	13.7456	89.2		PBS	858.229	12.6508	67.92		PBS	919.365	12.2191	75.28		PBS	675.559	14.3127	47.28		PBS	918.026	18.812	49.04
PBS	802.792	18.7919	42.8		PBS	876.973	13.097	67.04		PBS	1331.53	16.7953	79.32		PBS	1052.51	20.817	50.64		PBS	828.548	16.5975	50.56
Antiagomir	1431	18.3086	86.4		Antiagomir	1315.37	16.2794	80.88		Antiagomir	1227.49	14.0638	87.32		Antiagomir	1020.18	19.5888	52.16		Antiagomir	675.747	12.2241	57.04
Antiagomir	1442.2	18.8572	86.32		Antiagomir	1336.88	15.1368	88.4		Antiagomir	1450.15	17.728	81.84		Antiagomir	822.191	16.2617	50.64		Antiagomir	427.082	13.9387	30.72
Antiagomir	1620.54	19.0026	89.12		Antiagomir	933.733	15.3373	60.96		Antiagomir	897.226	11.0714	81.08		Antiagomir	1281.97	19.6863	65.36		Antiagomir	717.871	13.6167	53.28
Antiagomir	1576.23	18.1929	89.2		Antiagomir	987.804	15.512	63.76		Antiagomir	1356.25	16.0769	84.4		Antiagomir	1386.12	15.7801	89.52		Antiagomir	557.783	17.0889	32.72
Antiagomir	1508.21	18.4648	86.4		Antiagomir	1545.12	17.168	90.08		Antiagomir	1427.82	20.9727	68.16		Antiagomir	1012.65	15.5888	65.04		Antiagomir	268.851	9.60181	28.72
Antiagomir	1507.41	18.805	86.32		Antiagomir	1340.56	21.3193	62.96		Antiagomir	1176.1	18.0383	65.24		Antiagomir	671.606	10.2881	70.08		Antiagomir	345.124	8.6454	40.4
Agomir	1226.91	20.5857	60.16		Agomir	832.003	17.9311	46.48		Agomir	955.783	19.1616	49.92		Agomir	646.317	15.2146	42.56		Agomir	197.521	7.644	25.92
Agomir	1509.24	16.8292	89.76		Agomir	935.847	19.432	48.24		Agomir	430.727	8.75462	49.24		Agomir	708.124	15.7501	45.04		Agomir	446.494	17.1202	26.72
Agomir	1746.05	20.0235	89.36		Agomir	871.722	18.1307	48.16		Agomir	1123.46	18.4054	61.08		Agomir	468.585	11.9537	39.28		Agomir	448.304	20.3775	22.08
Agomir	1011.51	15.1062	67.04		Agomir	724.622	15.1721	47.84		Agomir	965.418	16.4522	58.72		Agomir	750.554	15.8211	47.52		Agomir	281.182	14.346	19.68
Agomir	748.219	11.3919	65.76		Agomir	1282.66	18.557	69.2		Agomir	1039.35	18.2855	56.88		Agomir	856.399	18.7478	46.08		Agomir	235.078	9.92727	23.76
Agomir	1450.9	17.8331	86.08		Agomir	1112.75	18.0173	61.84		Agomir	573.25	11.7277	48.92		Agomir	509.854	11.8903	42.96		Agomir	193.446	8.6981	22.48

## Sheet: Without Platform
Table S8. Results of water maze test in AD mice
	Frequency	Platform zone time	Platform area time ratio	Destination quadrant time (TQ)	Other Quadrant Time(OQ)
WT	11	7.76	8.61456	27.36	62.72
WT	11	5.84	6.48313	29.52	60.56
WT	7	3.2	3.5524	21.36	67.28
WT	9	7.52	8.34813	17.36	72.72
WT	10	7.76	8.61456	38.4	51.68
WT	8	3.56	3.9538	27.04	63.04
PBS	3	2	2.22124	42.2374	58.08
PBS	3	1.8	1.99911	37.2877	74.64
PBS	5	2.32	2.57549	61.1541	51.72
PBS	4	2.8	3.10835	35.1573	68.8
PBS	5	3.36	3.73002	31.8644	75.16
PBS	3	1.6	1.7762	48.3037	59.92
Antiagomir	2	0.8	0.888099	38.6557	64.6
Antiagomir	1	0.64	0.71048	44.2803	56.64
Antiagomir	1	0.88	0.976909	32.7824	76.2
Antiagomir	2	1.04	1.15453	41.3755	67.6
Antiagomir	1	0.32	0.355398	29.5873	83.96
Antiagomir	1	0.2	0.222124	45.3898	58.4
Agomir	5	2.32	2.57549	33.2861	75.88
Agomir	5	2.88	3.19716	37.5714	73.52
Agomir	7	2.72	3.01954	35.1046	69.24
Agomir	5	3.16	3.50955	49.4849	58.28
Agomir	4	2.8	3.10835	43.3087	67.32
Agomir	6	4.4	4.88455	29.1587	77.56
