# Supplementary material for: MicroRNA-22-3p ameliorates Alzheimer’s disease by targeting SOX9 through the NF-κB signaling pathway in the hippocampus
Source: J Neuroinflammation. 2022 Jul 12;19:180. doi: 10.1186/s12974-022-02548-1 (PMC9277852; doi:10.1186/s12974-022-02548-1)
Supplement: Supplementary file 11 — Additional file 11: Table S9. Aβ immunohistochemical staining results. [file 12974_2022_2548_MOESM11_ESM.xlsx]

## Sheet: Sheet1
Table S9. Aβ immunohistochemical staining results
WT	APP/PS1△E9+PBS	APP/PS1△E9+ Antagomir	APP/PS1△E9+Agomir
0.30847	3.00544	6.07813	7.52261
0.828961	4.30576	10.7862	2.77002
0.189843	1.98827	5.89022	2.51171
0.207952	3.09426	5.9005	5.66833
0.578787	7.47184	3.69482	5.24327
1.06866	4.81811	10.4348	3.99566
0.337567	3.29519	1.13641	3.56775
0.277134	6.3048	5.47086	3.45573
0.532802	9.36763	8.67581	5.16158
0.244578	4.66438	6.12046	1.40083
