# Supplementary material for: MicroRNA-22-3p ameliorates Alzheimer’s disease by targeting SOX9 through the NF-κB signaling pathway in the hippocampus
Source: J Neuroinflammation. 2022 Jul 12;19:180. doi: 10.1186/s12974-022-02548-1 (PMC9277852; doi:10.1186/s12974-022-02548-1)
Supplement: Supplementary file 12 — Additional file 12: Table S10. List of protein quantification and differential analysis. [file 12974_2022_2548_MOESM12_ESM.xlsx]

## Sheet: Antagomir VS PBS
Table S10. List of protein quantification and differential analysis
Accession	GeneName	Description	Protein FDR Confidence: Combined	Coverage [%]	# Peptides	# PSMs	# Unique Peptides	# AAs	MW [kDa]	calc. pI	Score Mascot: Mascot	Abundances Antagomir1	Abundances Antagomir2	Abundances Antagomir3	Abundances PBS1	Abundances PBS2	Abundances PBS3	Average Antagomir	Average PBS	Antagomir/PBS	Regulation	P value
P09813	Apoa2	Apolipoprotein A-II OS=Mus musculus OX=10090 GN=Apoa2 PE=1 SV=2	High	9	1	1	1	102	11.3	7.18	48	130.8	103.5	126	76.3	95.4	84.9	120.1	85.5333	1.40413	UP	0.0264331
P01837	Igkc	Immunoglobulin kappa constant OS=Mus musculus OX=10090 GN=Igkc PE=1 SV=2	High	25	3	3	3	107	11.9	5.9	84	115.9	105.4	125.3	93.1	77.6	81.7	115.533	84.1333	1.37322	UP	0.0131375
P01869	Ighg1	Ig gamma-1 chain C region, membrane-bound form OS=Mus musculus OX=10090 GN=Ighg1 PE=1 SV=2	High	3	1	1	1	393	43.4	6.44	38	106.1	114.1	124.5	86.3	82.6	87.6	114.9	85.5	1.34386	UP	0.00603255
P11589	Mup2	Major urinary protein 2 OS=Mus musculus OX=10090 GN=Mup2 PE=1 SV=1	High	12	2	2	2	180	20.7	5.11	45	108.8	110.4	110.3	75.2	86.8	84.6	109.833	82.2	1.33617	UP	0.0015401
P01864		Ig gamma-2A chain C region secreted form OS=Mus musculus OX=10090 PE=1 SV=1	High	5	1	1	1	335	36.6	8.22	54	121.5	109.3	106.7	98.9	83.2	91.6	112.5	91.2333	1.2331	UP	0.029774
P07310	Ckm	Creatine kinase M-type OS=Mus musculus OX=10090 GN=Ckm PE=1 SV=1	High	16	5	10	4	381	43	7.06	88	114	103.1	118.4	91	93.1	89.5	111.833	91.2	1.22624	UP	0.0114921
Q9JLF6	Tgm1	Protein-glutamine gamma-glutamyltransferase K OS=Mus musculus OX=10090 GN=Tgm1 PE=1 SV=2	High	11	8	8	8	815	89.8	6.51	162	241.1	76	76.6	71.8	105.1	88	131.233	88.3	1.48622	-	0.484333
Q3UHA3	Spg11	Spatacsin OS=Mus musculus OX=10090 GN=Spg11 PE=1 SV=3	Medium	0	1	1	1	2430	273.8	5.94	0	87.8	82.7	125.8	68.2	55.6	93.9	98.7667	72.5667	1.36105	-	0.212076
Q99LT0	Dpy30	Protein dpy-30 homolog OS=Mus musculus OX=10090 GN=Dpy30 PE=1 SV=1	High	16	2	2	2	99	11.2	4.88	20	92.1	142.5	93.1	79.6	81.5	88.4	109.233	83.1667	1.31343	-	0.196759
Q6Q477	Atp2b4	Plasma membrane calcium-transporting ATPase 4 OS=Mus musculus OX=10090 GN=Atp2b4 PE=1 SV=1	High	27	31	92	20	1205	133	6.13	2521	166.8	77.1	94.2	81.9	85.7	91	112.7	86.2	1.30742	-	0.391713
P07724	Alb	Albumin OS=Mus musculus OX=10090 GN=Alb PE=1 SV=3	High	66	38	121	38	608	68.6	6.07	2557	130.4	99.2	118.1	77.5	98.5	91	115.9	89	1.30225	-	0.0700819
P06330		Ig heavy chain V region AC38 205.12 OS=Mus musculus OX=10090 PE=1 SV=1	High	18	2	3	2	118	12.9	7.11	81	132.2	101.7	124.5	87.2	110.1	78.7	119.467	92	1.29855	-	0.104162
Q6PHZ2	Camk2d	Calcium/calmodulin-dependent protein kinase type II subunit delta OS=Mus musculus OX=10090 GN=Camk2d PE=1 SV=1	High	43	19	92	11	499	56.3	7.25	1789	156.5	85.5	97.9	84.4	86.5	95.1	113.3	88.6667	1.27782	-	0.328189
P55849	Dsc1	Desmocollin-1 OS=Mus musculus OX=10090 GN=Dsc1 PE=1 SV=2	Low	1	1	1	1	886	98.9	5.47	0	116.2	94	130	118.2	93.8	56.6	113.4	89.5333	1.26657	-	0.314227
Q9ES64	Ush1c	Harmonin OS=Mus musculus OX=10090 GN=Ush1c PE=1 SV=1	Medium	2	1	1	1	910	102.2	7.09	0	88.5	107.8	127.8	104.1	78.9	73.3	108.033	85.4333	1.26453	-	0.200971
P50446	Krt6a	Keratin, type II cytoskeletal 6A OS=Mus musculus OX=10090 GN=Krt6a PE=1 SV=3	High	11	7	14	2	553	59.3	7.94	246	170.1	94.9	86.5	109.5	84.4	88.5	117.167	94.1333	1.24469	-	0.452299
Q61703	Itih2	Inter-alpha-trypsin inhibitor heavy chain H2 OS=Mus musculus OX=10090 GN=Itih2 PE=1 SV=1	High	2	2	2	2	946	105.9	7.27	56	191.5	77.9	86	84.7	105.4	95.5	118.467	95.2	1.2444	-	0.564353
P07759	Serpina3k	Serine protease inhibitor A3K OS=Mus musculus OX=10090 GN=Serpina3k PE=1 SV=2	High	31	10	19	9	418	46.9	5.16	481	133.3	107.9	100	80.9	98.4	95.6	113.733	91.6333	1.24118	-	0.125014
Q9D8B4	Ndufa11	NADH dehydrogenase [ubiquinone] 1 alpha subcomplex subunit 11 OS=Mus musculus OX=10090 GN=Ndufa11 PE=1 SV=2	High	24	2	2	2	141	15	8.35	35	104.4	106.6	121.8	101	91.3	77.3	110.933	89.8667	1.23442	-	0.0746027
Q9Z315	Sart1	U4/U6.U5 tri-snRNP-associated protein 1 OS=Mus musculus OX=10090 GN=Sart1 PE=1 SV=1	High	4	2	2	2	806	90.8	5.82	113	86.9	102.4	120.3	77.8	92.1	81.9	103.2	83.9333	1.22955	-	0.141706
B0F2B4	Nlgn4l	Neuroligin 4-like OS=Mus musculus OX=10090 GN=Nlgn4l PE=1 SV=1	High	9	7	9	5	945	97.3	6.32	166	77.2	78.1	144.5	82	83.5	78.6	99.9333	81.3667	1.22819	-	0.4525
Q8R516	Mib2	E3 ubiquitin-protein ligase MIB2 OS=Mus musculus OX=10090 GN=Mib2 PE=1 SV=2	High	1	1	1	1	973	105.9	8.09	0	103.5	122.9	101.9	93.8	92.3	82	109.433	89.3667	1.22454	-	0.059688
P08730	Krt13	Keratin, type I cytoskeletal 13 OS=Mus musculus OX=10090 GN=Krt13 PE=1 SV=2	High	8	5	10	2	437	47.7	4.86	113	165.8	122.2	79.5	107.3	112.6	81.4	122.5	100.433	1.21971	-	0.455186
Q9DCB4	Arpp21	cAMP-regulated phosphoprotein 21 OS=Mus musculus OX=10090 GN=Arpp21 PE=1 SV=2	High	2	2	2	2	807	88.5	7.39	44	152.2	84.5	92.5	94.5	94.6	81.2	109.733	90.1	1.21791	-	0.419052
Q3UNA4	Nxt2	NTF2-related export protein 2 OS=Mus musculus OX=10090 GN=Nxt2 PE=2 SV=1	High	16	2	2	2	142	16.2	5.81	44	102.9	130.9	104.2	93.5	95.6	88.8	112.667	92.6333	1.21626	-	0.098626
Q8BH10	Orai2	Protein orai-2 OS=Mus musculus OX=10090 GN=Orai2 PE=2 SV=1	High	3	1	1	1	250	28.2	7.94	0	111.3	127	104.4	94.4	101.2	86.6	114.233	94.0667	1.21439	-	0.0632524
P17897	Lyz1	Lysozyme C-1 OS=Mus musculus OX=10090 GN=Lyz1 PE=1 SV=1	Medium	5	1	1	1	148	16.8	9.41	0	142.2	87	105.2	84.1	87.9	103.7	111.467	91.9	1.21291	-	0.321589
Q8BLC3	Lypd1	Ly6/PLAUR domain-containing protein 1 OS=Mus musculus OX=10090 GN=Lypd1 PE=1 SV=1	High	9	1	2	1	141	15.3	7.64	42	137.8	94.1	95.7	93.7	89	89	109.2	90.5667	1.20574	-	0.265131
Q8BGK5	Slc35f1	Solute carrier family 35 member F1 OS=Mus musculus OX=10090 GN=Slc35f1 PE=1 SV=1	Medium	2	1	1	1	408	45.3	7.43	0	119.1	88.6	109.2	103.4	85.8	73.9	105.633	87.7	1.20448	-	0.222096
Q00897	Serpina1d	Alpha-1-antitrypsin 1-4 OS=Mus musculus OX=10090 GN=Serpina1d PE=1 SV=1	High	25	9	17	2	413	46	5.44	300	139.1	93.4	97.2	73	115.1	86.6	109.9	91.5667	1.20022	-	0.393482
P29699	Ahsg	Alpha-2-HS-glycoprotein OS=Mus musculus OX=10090 GN=Ahsg PE=1 SV=1	High	16	4	6	4	345	37.3	6.51	84	119.4	97.8	115	85.7	102.5	88.7	110.733	92.3	1.19971	-	0.0926317
P01942	Hba	Hemoglobin subunit alpha OS=Mus musculus OX=10090 GN=Hba PE=1 SV=2	High	51	8	69	8	142	15.1	8.22	1079	116.5	95	117.4	91.4	104.9	77.9	109.633	91.4	1.19949	-	0.163379
Q8R1B5	Cplx3	Complexin-3 OS=Mus musculus OX=10090 GN=Cplx3 PE=1 SV=1	High	34	4	8	4	158	17.6	4.89	116	140.6	86.9	98.6	95.6	87.7	88.8	108.7	90.7	1.19846	-	0.336358
P01872	Ighm	Immunoglobulin heavy constant mu OS=Mus musculus OX=10090 GN=Ighm PE=1 SV=2	High	13	6	7	6	454	49.9	7.01	119	124.5	89.4	105.9	86.6	85.7	94.8	106.6	89.0333	1.1973	-	0.171028
P00397	Mtco1	Cytochrome c oxidase subunit 1 OS=Mus musculus OX=10090 GN=Mtco1 PE=1 SV=2	High	6	1	1	1	514	56.9	6.7	68	107.5	99.2	121.4	92.7	97.6	84.3	109.367	91.5333	1.19483	-	0.0775256
P07356	Anxa2	Annexin A2 OS=Mus musculus OX=10090 GN=Anxa2 PE=1 SV=2	High	32	12	15	12	339	38.7	7.69	278	145.2	93.2	89.6	85.1	93.9	96.5	109.333	91.8333	1.19056	-	0.392885
Q9CY50	Ssr1	Translocon-associated protein subunit alpha OS=Mus musculus OX=10090 GN=Ssr1 PE=1 SV=1	High	9	2	5	2	286	32	4.45	138	126.9	92.3	103.5	87.9	88.2	95.1	107.567	90.4	1.1899	-	0.176131
Q8CCI5	Rybp	RING1 and YY1-binding protein OS=Mus musculus OX=10090 GN=Rybp PE=1 SV=1	Medium	3	1	1	1	228	24.8	9.63	22	91.8	102.5	125	81.3	106.1	81.1	106.433	89.5	1.1892	-	0.257367
Q8C996	Tmem163	Transmembrane protein 163 OS=Mus musculus OX=10090 GN=Tmem163 PE=1 SV=1	High	8	2	2	2	288	31.2	7.93	75	154.7	74.3	92.8	88.5	74.6	107.8	107.267	90.3	1.18789	-	0.55178
Q61702	Itih1	Inter-alpha-trypsin inhibitor heavy chain H1 OS=Mus musculus OX=10090 GN=Itih1 PE=1 SV=2	High	5	4	4	4	907	101	6.96	85	159.8	86.2	92.2	82.3	103	99.9	112.733	95.0667	1.18583	-	0.510123
O35188	Cx3cl1	Fractalkine OS=Mus musculus OX=10090 GN=Cx3cl1 PE=1 SV=3	High	5	1	1	1	395	42.1	5.54	43	94.5	106.8	118.1	83.5	102.6	83.5	106.467	89.8667	1.18472	-	0.149692
P97290	Serping1	Plasma protease C1 inhibitor OS=Mus musculus OX=10090 GN=Serping1 PE=1 SV=3	High	2	1	1	1	504	55.5	6.29	26	122.3	97.1	109	91.4	95.9	90.4	109.467	92.5667	1.18257	-	0.0865195
P06728	Apoa4	Apolipoprotein A-IV OS=Mus musculus OX=10090 GN=Apoa4 PE=1 SV=3	High	2	1	1	1	395	45	5.47	44	102.4	123	109	79.7	105.2	97.9	111.467	94.2667	1.18246	-	0.151344
Q61048	Wbp4	WW domain-binding protein 4 OS=Mus musculus OX=10090 GN=Wbp4 PE=1 SV=4	Medium	3	1	1	1	376	42.1	7.36	0	109.6	106.2	105	94.8	91	85.5	106.933	90.4333	1.18245	-	0.00552778
P50153	Gng4	Guanine nucleotide-binding protein G(I)/G(S)/G(O) subunit gamma-4 OS=Mus musculus OX=10090 GN=Gng4 PE=1 SV=1	High	63	4	8	4	75	8.4	7.08	151	126.2	91.5	109.6	92.5	98.4	86	109.1	92.3	1.18202	-	0.189519
Q8CG73	Rpgrip1l	Protein fantom OS=Mus musculus OX=10090 GN=Rpgrip1l PE=1 SV=2	Medium	1	1	1	1	1264	144.9	5.43	0	125.3	95.9	100.2	87.8	82.9	101.6	107.133	90.7667	1.18032	-	0.202275
P02088	Hbb-b1	Hemoglobin subunit beta-1 OS=Mus musculus OX=10090 GN=Hbb-b1 PE=1 SV=2	High	60	9	108	9	147	15.8	7.65	3470	114.5	98.6	114.1	88.7	105.4	83.4	109.067	92.5	1.1791	-	0.121367
P51880	Fabp7	Fatty acid-binding protein, brain OS=Mus musculus OX=10090 GN=Fabp7 PE=1 SV=2	High	7	1	1	1	132	14.9	5.63	22	142.9	95.4	92.1	80.8	91.1	108.4	110.133	93.4333	1.17874	-	0.412632
Q8BG18	Necab1	N-terminal EF-hand calcium-binding protein 1 OS=Mus musculus OX=10090 GN=Necab1 PE=1 SV=1	High	17	6	7	4	352	40.9	4.89	132	144.4	78.9	98.1	82.6	78.9	111.9	107.133	91.1333	1.17557	-	0.508525
P04104	Krt1	Keratin, type II cytoskeletal 1 OS=Mus musculus OX=10090 GN=Krt1 PE=1 SV=4	High	6	5	9	2	637	65.6	8.15	177	148	122.7	86.3	105.9	107.5	90.5	119	101.3	1.17473	-	0.39769
Q8BH35	C8b	Complement component C8 beta chain OS=Mus musculus OX=10090 GN=C8b PE=1 SV=1	High	1	1	1	1	589	66.2	7.77	17	132.9	101.4	93.8	86.3	95.9	97.1	109.367	93.1	1.17472	-	0.26135
Q9EPQ8	Tcf20	Transcription factor 20 OS=Mus musculus OX=10090 GN=Tcf20 PE=1 SV=3	High	2	3	3	3	1987	215.6	8.98	28	98.1	111.9	111.7	87.8	91.8	94.3	107.233	91.3	1.17452	-	0.0321919
Q61207	Psap	Prosaposin OS=Mus musculus OX=10090 GN=Psap PE=1 SV=2	High	17	10	37	10	557	61.4	5.19	799	113.4	87.8	113.9	87.4	91.9	89.1	105.033	89.4667	1.17399	-	0.148685
Q00898	Serpina1e	Alpha-1-antitrypsin 1-5 OS=Mus musculus OX=10090 GN=Serpina1e PE=1 SV=1	High	30	12	24	4	413	45.9	5.73	377	129.6	98.8	103.6	87.8	102.2	93.2	110.667	94.4	1.17232	-	0.194509
P13634	Ca1	Carbonic anhydrase 1 OS=Mus musculus OX=10090 GN=Ca1 PE=1 SV=4	High	17	4	4	4	261	28.3	6.96	112	112.2	97.2	108.5	88.5	98.4	84.8	105.967	90.5667	1.17004	-	0.0641586
Q9R0A1	Clcn2	Chloride channel protein 2 OS=Mus musculus OX=10090 GN=Clcn2 PE=1 SV=2	Low	1	1	1	1	908	99.4	8.56	0	89.4	113.1	99.1	78.7	91.2	88	100.533	85.9667	1.16945	-	0.136502
Q9CR29	Ccdc43	Coiled-coil domain-containing protein 43 OS=Mus musculus OX=10090 GN=Ccdc43 PE=1 SV=1	High	26	5	6	5	222	25	4.97	71	93.5	103.3	110.4	87.9	87.9	87	102.4	87.6	1.16895	-	0.0393493
P07758	Serpina1a	Alpha-1-antitrypsin 1-1 OS=Mus musculus OX=10090 GN=Serpina1a PE=1 SV=4	High	30	11	24	3	413	46	5.72	403	121.1	103.1	105.6	85.6	98.6	99.2	109.933	94.4667	1.16373	-	0.097132
Q8CFV4	Nrn1	Neuritin OS=Mus musculus OX=10090 GN=Nrn1 PE=1 SV=1	High	23	2	2	2	142	15.3	6.99	25	99.8	109.9	114.7	103.3	97.1	78.4	108.133	92.9333	1.16356	-	0.154695
Q8R1G2	Cmbl	Carboxymethylenebutenolidase homolog OS=Mus musculus OX=10090 GN=Cmbl PE=1 SV=1	High	33	6	7	6	245	27.9	7.18	153	128.7	96.9	95.7	88	90.2	98	107.1	92.0667	1.16329	-	0.251461
P01631		Ig kappa chain V-II region 26-10 OS=Mus musculus OX=10090 PE=1 SV=1	High	12	1	1	1	113	12.3	8.88	31	116	97.9	97.8	92.2	82.2	94.2	103.9	89.5333	1.16046	-	0.112975
P28665	Mug1	Murinoglobulin-1 OS=Mus musculus OX=10090 GN=Mug1 PE=1 SV=3	High	10	12	15	12	1476	165.2	6.42	214	119.4	101.9	107.1	85.5	102.6	95	109.467	94.3667	1.16001	-	0.102907
Q3UYH7	Adrbk2	Beta-adrenergic receptor kinase 2 OS=Mus musculus OX=10090 GN=Adrbk2 PE=1 SV=2	High	11	7	8	1	688	79.6	7.69	187	87.5	99.6	108.7	83.7	82.9	88.5	98.6	85.0333	1.15955	-	0.100778
Q9DC11	Plxdc2	Plexin domain-containing protein 2 OS=Mus musculus OX=10090 GN=Plxdc2 PE=1 SV=1	High	2	1	1	1	530	59.6	6.6	76	138.2	77.7	105.6	88.6	83.3	105.6	107.167	92.5	1.15856	-	0.477397
P22599	Serpina1b	Alpha-1-antitrypsin 1-2 OS=Mus musculus OX=10090 GN=Serpina1b PE=1 SV=2	High	29	11	21	3	413	45.9	5.54	328	125.5	98.5	104.7	89.5	96.3	98.6	109.567	94.8	1.15577	-	0.161486
Q921Z5	Tnfaip8	Tumor necrosis factor alpha-induced protein 8 OS=Mus musculus OX=10090 GN=Tnfaip8 PE=1 SV=1	High	4	1	1	1	198	22.9	7.93	0	110.2	111	97.2	91.9	91.8	92	106.133	91.9	1.15488	-	0.0334695
O08677	Kng1	Kininogen-1 OS=Mus musculus OX=10090 GN=Kng1 PE=1 SV=1	High	15	10	12	10	661	73.1	6.54	208	111.9	103.6	114.8	90.5	99.2	96.4	110.1	95.3667	1.15449	-	0.0251585
Q9WUC3	Ly6h	Lymphocyte antigen 6H OS=Mus musculus OX=10090 GN=Ly6h PE=1 SV=2	High	33	5	15	5	139	14.7	7.53	183	115.6	100.4	102.3	100.4	85.3	90.2	106.1	91.9667	1.15368	-	0.0964257
P28184	Mt3	Metallothionein-3 OS=Mus musculus OX=10090 GN=Mt3 PE=1 SV=1	High	62	3	7	3	68	7	7.47	345	101	120.1	116.3	103.5	95	94	112.467	97.5	1.1535	-	0.0849533
O70401	Tspan6	Tetraspanin-6 OS=Mus musculus OX=10090 GN=Tspan6 PE=1 SV=1	High	5	1	1	1	245	27.3	7.74	0	113.7	102.6	104.6	101.7	86.3	91.1	106.967	93.0333	1.14977	-	0.0705106
Q9D1X9	Tmem50b	Transmembrane protein 50B OS=Mus musculus OX=10090 GN=Tmem50b PE=1 SV=1	High	7	1	1	1	158	17.9	5.39	43	96.7	98.8	127	108.9	99.1	72.5	107.5	93.5	1.14973	-	0.392435
P07309	Ttr	Transthyretin OS=Mus musculus OX=10090 GN=Ttr PE=1 SV=1	High	22	3	3	3	147	15.8	6.16	59	111.4	93.7	100	81.8	93.7	89.9	101.7	88.4667	1.14959	-	0.101901
Q9QZB6	Nr4a3	Nuclear receptor subfamily 4 group A member 3 OS=Mus musculus OX=10090 GN=Nr4a3 PE=1 SV=1	Medium	1	1	1	1	627	68.4	7.88	34	105.8	103.2	117.1	100.5	84.8	99	108.7	94.7667	1.14703	-	0.101423
B2RRE7	Otud4	OTU domain-containing protein 4 OS=Mus musculus OX=10090 GN=Otud4 PE=1 SV=1	High	2	2	2	2	1107	123	6.76	0	109.4	94.4	103.1	86	99	82.7	102.3	89.2333	1.14643	-	0.119152
O70152	Dpm1	Dolichol-phosphate mannosyltransferase subunit 1 OS=Mus musculus OX=10090 GN=Dpm1 PE=1 SV=1	High	4	1	1	1	260	29.2	9.51	0	113.2	110.6	97.2	84	89.8	106.2	107	93.3333	1.14643	-	0.17468
P26049	Gabra3	Gamma-aminobutyric acid receptor subunit alpha-3 OS=Mus musculus OX=10090 GN=Gabra3 PE=1 SV=1	High	11	5	5	4	492	55.4	8.94	83	125	96.6	93.6	91.2	86.9	97.4	105.067	91.8333	1.1441	-	0.27443
Q8BWR2	Pithd1	PITH domain-containing protein 1 OS=Mus musculus OX=10090 GN=Pithd1 PE=1 SV=1	High	29	4	8	4	211	24.2	5.74	188	99.5	121.4	95.4	95.1	96.2	85.2	105.433	92.1667	1.14394	-	0.205978
Q80TB8	Vat1l	Synaptic vesicle membrane protein VAT-1 homolog-like OS=Mus musculus OX=10090 GN=Vat1l PE=1 SV=2	High	37	15	24	15	417	45.8	5.06	414	147.7	88	84.5	80.2	83.4	116.5	106.733	93.3667	1.14316	-	0.600854
Q3TTY5	Krt2	Keratin, type II cytoskeletal 2 epidermal OS=Mus musculus OX=10090 GN=Krt2 PE=1 SV=1	High	6	5	10	2	707	70.9	8.06	83	143.3	115.5	88.7	107.7	108.1	88.4	115.833	101.4	1.14234	-	0.444944
Q3UH93	Plxnd1	Plexin-D1 OS=Mus musculus OX=10090 GN=Plxnd1 PE=1 SV=1	High	2	5	5	4	1925	211.5	7.11	29	134.1	91.4	98.6	96.9	95.3	91.9	108.033	94.7	1.1408	-	0.372184
Q8R0A6	Vstm2a	V-set and transmembrane domain-containing protein 2A OS=Mus musculus OX=10090 GN=Vstm2a PE=1 SV=2	High	6	1	1	1	236	25.9	8.27	56	112	100.4	102.3	86.6	86.2	103.6	104.9	92.1333	1.13857	-	0.132254
P62748	Hpcal1	Hippocalcin-like protein 1 OS=Mus musculus OX=10090 GN=Hpcal1 PE=1 SV=2	High	58	12	59	4	193	22.3	5.5	739	133.9	95.5	84.7	90.7	86.2	99	104.7	91.9667	1.13846	-	0.454599
Q059Y8	Dcst1	E3 ubiquitin-protein ligase DCST1 OS=Mus musculus OX=10090 GN=Dcst1 PE=2 SV=1	Medium	3	1	1	1	732	84.3	9.29	0	93.8	99.2	115.6	91.1	88.1	91.9	102.867	90.3667	1.13833	-	0.133589
Q8C5N3	Cwc22	Pre-mRNA-splicing factor CWC22 homolog OS=Mus musculus OX=10090 GN=Cwc22 PE=1 SV=1	High	1	1	1	1	908	104.7	8.09	28	109.8	97.7	103.2	97.9	89.2	86.4	103.567	91.1667	1.13601	-	0.0653915
Q8CB44	Gramd4	GRAM domain-containing protein 4 OS=Mus musculus OX=10090 GN=Gramd4 PE=1 SV=1	High	1	1	2	1	633	72.2	9.07	0	116.8	92.2	98.1	91.9	89.2	89.3	102.367	90.1333	1.13572	-	0.176716
Q9JL15	Lgals8	Galectin-8 OS=Mus musculus OX=10090 GN=Lgals8 PE=1 SV=1	Low	3	1	1	1	316	36.1	8.95	16	104.5	96.5	110.2	92.2	102.7	79.4	103.733	91.4333	1.13452	-	0.190918
Q9CPU2	Ndufb2	NADH dehydrogenase [ubiquinone] 1 beta subcomplex subunit 2, mitochondrial OS=Mus musculus OX=10090 GN=Ndufb2 PE=1 SV=1	High	7	1	2	1	105	12	6.52	18	88.4	106	113.6	92.8	87.4	91.5	102.667	90.5667	1.1336	-	0.188346
Q8VHX6	Flnc	Filamin-C OS=Mus musculus OX=10090 GN=Flnc PE=1 SV=3	High	3	8	8	3	2726	290.9	5.95	73	119.7	95.9	104.3	96.9	93.5	91.8	106.633	94.0667	1.13359	-	0.152693
P50543	S100a11	Protein S100-A11 OS=Mus musculus OX=10090 GN=S100a11 PE=1 SV=1	High	33	3	4	3	98	11.1	5.45	78	140.2	97.1	85	91.1	91.9	101.8	107.433	94.9333	1.13167	-	0.505329
P23953	Ces1c	Carboxylesterase 1C OS=Mus musculus OX=10090 GN=Ces1c PE=1 SV=4	High	12	5	6	5	554	61	5.06	103	117.1	102.3	104.9	84.9	103.8	98.2	108.1	95.6333	1.13036	-	0.159606
Q63918	Cavin2	Caveolae-associated protein 2 OS=Mus musculus OX=10090 GN=Cavin2 PE=1 SV=3	High	3	1	1	1	418	46.7	5.21	41	112.6	101.2	106	93.7	95.2	94.8	106.6	94.5667	1.12725	-	0.0225892
Q9D7G0	Prps1	Ribose-phosphate pyrophosphokinase 1 OS=Mus musculus OX=10090 GN=Prps1 PE=1 SV=4	High	45	13	27	6	318	34.8	6.98	647	98.5	95.9	134.3	94.1	102.7	94.8	109.567	97.2	1.12723	-	0.385066
Q04887	Sox9	Transcription factor SOX-9 OS=Mus musculus OX=10090 GN=Sox9 PE=1 SV=2	Medium	1	1	1	1	507	56	6.81	0	106.3	100.9	97	88.3	88.2	93.4	101.4	89.9667	1.12708	-	0.023234
O88824	Jtb	Protein JTB OS=Mus musculus OX=10090 GN=Jtb PE=1 SV=1	Low	5	1	1	1	146	16.3	8.19	0	93.9	103.9	119	96.6	93.6	90.9	105.6	93.7	1.127	-	0.186786
Q9D3H2	Obp1a	Odorant-binding protein 1a OS=Mus musculus OX=10090 GN=Obp1a PE=1 SV=2	High	11	2	2	2	163	18.5	5.67	30	117.2	102	104.9	95.2	92.8	99.8	108.033	95.9333	1.12613	-	0.0762867
P56695	Wfs1	Wolframin OS=Mus musculus OX=10090 GN=Wfs1 PE=1 SV=1	High	21	18	26	18	890	100.5	7.97	584	127.4	89.2	106.4	87.1	116.5	83.4	107.667	95.6667	1.12544	-	0.474545
P06837	Gap43	Neuromodulin OS=Mus musculus OX=10090 GN=Gap43 PE=1 SV=1	High	79	19	82	19	227	23.6	4.73	1800	133.7	94.9	87.6	92.8	85.5	102.9	105.4	93.7333	1.12447	-	0.484735
P60764	Rac3	Ras-related C3 botulinum toxin substrate 3 OS=Mus musculus OX=10090 GN=Rac3 PE=1 SV=1	High	24	5	24	1	192	21.4	8.15	455	104.8	94.1	101.1	90.7	91.1	85	100	88.9333	1.12444	-	0.0404485
Q0V8T9	Cntnap5a	Contactin-associated protein like 5-1 OS=Mus musculus OX=10090 GN=Cntnap5a PE=1 SV=1	High	1	1	1	1	1304	145.6	6.28	21	112.9	102.3	105.4	91.9	94.4	99.1	106.867	95.1333	1.12334	-	0.0363341
Q8BHJ9	Slu7	Pre-mRNA-splicing factor SLU7 OS=Mus musculus OX=10090 GN=Slu7 PE=1 SV=1	Medium	1	1	1	1	585	68	7.08	0	85.9	104.3	123.8	94.7	98.6	86.3	104.667	93.2	1.12303	-	0.376207
A2AMZ4	Ndufaf8	NADH dehydrogenase [ubiquinone] 1 alpha subcomplex assembly factor 8 OS=Mus musculus OX=10090 GN=Ndufaf8 PE=1 SV=1	High	15	1	1	1	74	7.8	9.55	39	97.2	100.4	113.4	97.2	92	88	103.667	92.4	1.12193	-	0.115685
Q8K2H6	Anapc10	Anaphase-promoting complex subunit 10 OS=Mus musculus OX=10090 GN=Anapc10 PE=1 SV=1	Medium	4	1	1	1	185	21.3	9.06	15	91.8	95.7	113.4	86.2	90.1	91.9	100.3	89.4	1.12192	-	0.187056
Q91ZD4	Vangl2	Vang-like protein 2 OS=Mus musculus OX=10090 GN=Vangl2 PE=1 SV=3	High	2	1	1	1	521	59.7	9.22	58	110.5	102.7	102.4	90.9	90.1	100.7	105.2	93.9	1.12034	-	0.0589799
P12658	Calb1	Calbindin OS=Mus musculus OX=10090 GN=Calb1 PE=1 SV=2	High	58	15	32	14	261	30	4.83	610	124.2	105.5	85.9	88.6	92.6	100.6	105.2	93.9333	1.11994	-	0.386651
Q99ME2	Wdr6	WD repeat-containing protein 6 OS=Mus musculus OX=10090 GN=Wdr6 PE=1 SV=1	High	3	3	3	3	1125	121.8	6.98	64	105.9	101.3	96.6	90.3	86.7	94.5	101.267	90.5	1.11897	-	0.03724
Q6NXH9	Krt73	Keratin, type II cytoskeletal 73 OS=Mus musculus OX=10090 GN=Krt73 PE=1 SV=1	High	9	5	10	1	539	58.9	8.09	207	112.1	114	97.7	96.5	103.6	89.3	107.933	96.4667	1.11887	-	0.157182
Q810U5	Ccdc50	Coiled-coil domain-containing protein 50 OS=Mus musculus OX=10090 GN=Ccdc50 PE=1 SV=1	High	7	2	2	2	305	35.3	6.89	46	87.1	98.5	117.5	93.7	88.5	88.8	101.033	90.3333	1.11845	-	0.301421
Q00623	Apoa1	Apolipoprotein A-I OS=Mus musculus OX=10090 GN=Apoa1 PE=1 SV=2	High	52	16	24	16	264	30.6	5.73	331	118.7	99.8	100.9	81.1	105	99.5	106.467	95.2	1.11835	-	0.300078
Q91X72	Hpx	Hemopexin OS=Mus musculus OX=10090 GN=Hpx PE=1 SV=2	High	27	10	14	10	460	51.3	7.8	237	109.9	104.5	109.6	98	93.1	98.7	108	96.6	1.11801	-	0.0101204
D3Z7H4	Gsg1l	Germ cell-specific gene 1-like protein OS=Mus musculus OX=10090 GN=Gsg1l PE=1 SV=2	High	3	1	1	1	322	35.9	7.01	48	130.3	90	98.8	91.7	100	93.8	106.367	95.1667	1.11769	-	0.420372
P52800	Efnb2	Ephrin-B2 OS=Mus musculus OX=10090 GN=Efnb2 PE=1 SV=1	High	11	3	3	3	336	37.2	8.97	95	128.3	88	93.1	90.3	91	95.6	103.133	92.3	1.11737	-	0.444286
Q8R1C3	Vopp1	Vesicular, overexpressed in cancer, prosurvival protein 1 OS=Mus musculus OX=10090 GN=Vopp1 PE=2 SV=1	Medium	5	1	1	1	172	19.4	8.32	0	105.5	92	106.1	97.7	83.2	90.9	101.2	90.6	1.117	-	0.163741
Q8VEA4	Chchd4	Mitochondrial intermembrane space import and assembly protein 40 OS=Mus musculus OX=10090 GN=Chchd4 PE=1 SV=1	High	6	1	1	1	139	15.5	4.32	35	96	101.4	113.5	101.6	82.4	94.7	103.633	92.9	1.11554	-	0.232514
Q61838	Pzp	Pregnancy zone protein OS=Mus musculus OX=10090 GN=Pzp PE=1 SV=3	High	16	18	25	18	1495	165.7	6.68	497	118.7	97.8	103.5	87.4	108.8	90.7	106.667	95.6333	1.11537	-	0.292917
Q8VEG4	Exd2	Exonuclease 3'-5' domain-containing protein 2 OS=Mus musculus OX=10090 GN=Exd2 PE=1 SV=2	High	1	1	1	1	650	74.3	7.78	13	111.1	95.4	106.4	93.2	98.1	89.4	104.3	93.5667	1.11471	-	0.112344
Q8JZW4	Cpne5	Copine-5 OS=Mus musculus OX=10090 GN=Cpne5 PE=1 SV=1	High	21	9	13	6	593	65.6	5.77	255	124.8	91.5	97.7	86	97.7	98	104.667	93.9	1.11466	-	0.381594
P97927	Lama4	Laminin subunit alpha-4 OS=Mus musculus OX=10090 GN=Lama4 PE=1 SV=2	High	1	1	2	1	1816	201.7	6.21	59	103	106	104.6	85.2	93.4	102.8	104.533	93.8	1.11443	-	0.105911
Q8CG79	Tp53bp2	Apoptosis-stimulating of p53 protein 2 OS=Mus musculus OX=10090 GN=Tp53bp2 PE=1 SV=3	High	1	1	1	1	1128	125.2	6.34	0	108.5	101.4	101	87	100.3	92	103.633	93.1	1.11314	-	0.0829592
Q8CGF5	Tlcd4	TLC domain-containing protein 4 OS=Mus musculus OX=10090 GN=Tlcd4 PE=2 SV=1	High	5	1	1	1	276	31.2	8.57	16	85.6	104.5	102.1	94	89.6	79	97.4	87.5333	1.11272	-	0.254552
Q6ZWY8	Tmsb10	Thymosin beta-10 OS=Mus musculus OX=10090 GN=Tmsb10 PE=1 SV=3	High	66	4	23	2	44	5	5.36	176	119.6	91	117.7	115.2	102.9	77.1	109.433	98.4	1.11213	-	0.490084
P21614	Gc	Vitamin D-binding protein OS=Mus musculus OX=10090 GN=Gc PE=1 SV=2	High	13	5	5	5	476	53.6	5.5	100	118.3	98.8	108	89.9	108.9	93.7	108.367	97.5	1.11145	-	0.250245
Q9D328	Tmem35a	Transmembrane protein 35A OS=Mus musculus OX=10090 GN=Tmem35a PE=1 SV=1	High	19	4	6	4	167	18.5	9.99	213	122.1	97.2	93.8	92.8	90.4	98.8	104.367	94	1.11028	-	0.325786
Q9CXD6	Mcur1	Mitochondrial calcium uniporter regulator 1 OS=Mus musculus OX=10090 GN=Mcur1 PE=1 SV=1	High	5	2	2	1	340	37.8	10.2	32	102.7	104.6	106.6	92.6	98.3	91.9	104.633	94.2667	1.10997	-	0.0110642
Q9Z2K1	Krt16	Keratin, type I cytoskeletal 16 OS=Mus musculus OX=10090 GN=Krt16 PE=1 SV=3	High	7	4	6	1	469	51.6	5.2	30	143.6	100.3	87.4	110.1	104.6	83.9	110.433	99.5333	1.10951	-	0.592671
Q924K8	Mta3	Metastasis-associated protein MTA3 OS=Mus musculus OX=10090 GN=Mta3 PE=1 SV=1	High	6	4	4	1	591	67	8.88	34	101.4	97.4	113.7	98.2	94.3	89.2	104.167	93.9	1.10934	-	0.138215
Q61503	Nt5e	5'-nucleotidase OS=Mus musculus OX=10090 GN=Nt5e PE=1 SV=2	High	4	2	2	2	576	63.8	6.64	38	102.7	95.6	113.9	94.3	110.3	77	104.067	93.8667	1.10866	-	0.405968
P60853	Lzts1	Leucine zipper putative tumor suppressor 1 OS=Mus musculus OX=10090 GN=Lzts1 PE=2 SV=3	High	8	5	5	5	599	67.2	7.56	48	121.4	96.2	95.4	92.3	94.6	95.5	104.333	94.1333	1.10836	-	0.300727
Q9QYK9	Pnck	Calcium/calmodulin-dependent protein kinase type 1B OS=Mus musculus OX=10090 GN=Pnck PE=1 SV=1	High	12	3	3	3	343	38.5	6.47	61	109.9	108.8	93	91.5	85.7	104.1	103.9	93.7667	1.10807	-	0.258557
P34928	Apoc1	Apolipoprotein C-I OS=Mus musculus OX=10090 GN=Apoc1 PE=1 SV=1	High	10	1	1	1	88	9.7	9.09	20	113.6	101.4	103.9	94.6	87.5	105.8	106.3	95.9667	1.10768	-	0.186963
Q3LAC4	Prex2	Phosphatidylinositol 3,4,5-trisphosphate-dependent Rac exchanger 2 protein OS=Mus musculus OX=10090 GN=Prex2 PE=1 SV=2	Medium	1	2	2	2	1598	181.6	7.34	0	107.3	102.9	102.9	91.2	99.2	92.3	104.367	94.2333	1.10753	-	0.025068
Q9CQD4	Chmp1b2	Charged multivesicular body protein 1b-2 OS=Mus musculus OX=10090 GN=Chmp1b2 PE=2 SV=2	High	15	4	5	1	199	22.1	8.1	68	110	99.6	98.6	94	92	92.3	102.733	92.7667	1.10744	-	0.0543503
Q99N93	Mrpl16	39S ribosomal protein L16, mitochondrial OS=Mus musculus OX=10090 GN=Mrpl16 PE=1 SV=1	High	8	2	2	2	251	28.8	10.27	16	102.9	99.7	106.7	88.3	93	98	103.1	93.1	1.10741	-	0.0443665
Q9Z0E6	Gbp2	Guanylate-binding protein 2 OS=Mus musculus OX=10090 GN=Gbp2 PE=1 SV=1	High	6	3	4	3	589	66.7	5.71	49	127.9	96.5	96.8	92.7	94.2	103.2	107.067	96.7	1.1072	-	0.396243
Q9JLJ1	Selenok	Selenoprotein K OS=Mus musculus OX=10090 GN=Selenok PE=1 SV=3	High	10	1	1	1	94	10.6	10.86	26	109.1	105.9	106.3	107.2	85.7	97.3	107.1	96.7333	1.10717	-	0.174889
Q3THK3	Gtf2f1	General transcription factor IIF subunit 1 OS=Mus musculus OX=10090 GN=Gtf2f1 PE=1 SV=2	High	4	1	1	1	508	57.2	7.01	28	111.7	108	90.8	87.6	88.4	104.5	103.5	93.5	1.10695	-	0.303231
P29387	Gnb4	Guanine nucleotide-binding protein subunit beta-4 OS=Mus musculus OX=10090 GN=Gnb4 PE=1 SV=4	High	27	8	29	3	340	37.4	6.16	596	117.5	90.9	109.2	95.5	102.3	89.2	105.867	95.6667	1.10662	-	0.307084
Q9D7W5	Med8	Mediator of RNA polymerase II transcription subunit 8 OS=Mus musculus OX=10090 GN=Med8 PE=1 SV=1	High	5	1	1	1	268	29.2	6.95	0	107.3	103.1	105.7	91.4	101.2	93.1	105.367	95.2333	1.10641	-	0.0359855
Q3ULW8	Parp3	Protein mono-ADP-ribosyltransferase PARP3 OS=Mus musculus OX=10090 GN=Parp3 PE=2 SV=1	High	2	1	1	1	533	59.9	7.12	20	113.4	92.4	99.1	91.9	92.5	91.2	101.633	91.8667	1.10631	-	0.190572
Q80Z24	Negr1	Neuronal growth regulator 1 OS=Mus musculus OX=10090 GN=Negr1 PE=1 SV=1	High	24	7	14	7	348	37.9	6.52	370	128.6	93.4	92.6	94.5	95.5	94.8	104.867	94.9333	1.10463	-	0.449855
Q3UXZ6	Fam81a	Protein FAM81A OS=Mus musculus OX=10090 GN=Fam81a PE=1 SV=2	High	26	9	10	9	364	41.7	8.75	187	119.3	92.4	101	93.9	95.6	93.6	104.233	94.3667	1.10456	-	0.28271
Q9QZK2	Bcar3	Breast cancer anti-estrogen resistance protein 3 homolog OS=Mus musculus OX=10090 GN=Bcar3 PE=1 SV=1	High	1	1	1	1	820	92.2	7.81	17	96.8	98.9	116.5	92.1	103.3	87.6	104.067	94.3333	1.10318	-	0.280015
Q6NXK7	Dpp10	Inactive dipeptidyl peptidase 10 OS=Mus musculus OX=10090 GN=Dpp10 PE=1 SV=1	High	27	21	35	19	797	90.8	6.48	536	129.9	88.3	98.3	89.7	96.9	100.3	105.5	95.6333	1.10317	-	0.487634
P20918	Plg	Plasminogen OS=Mus musculus OX=10090 GN=Plg PE=1 SV=3	High	2	2	2	2	812	90.7	6.6	19	98.4	94.9	110.3	88.9	94.1	92.3	101.2	91.7667	1.1028	-	0.126737
P50637	Tspo	Translocator protein OS=Mus musculus OX=10090 GN=Tspo PE=1 SV=1	Medium	4	1	1	1	169	18.8	9.52	16	120.6	94.5	95.2	94.9	95.6	90.9	103.433	93.8	1.1027	-	0.330746
Q8K1J5	Sde2	Replication stress response regulator SDE2 OS=Mus musculus OX=10090 GN=Sde2 PE=1 SV=1	Low	2	1	1	1	448	48.6	5.66	0	133.2	96.3	92.2	86.5	107.6	97.7	107.233	97.2667	1.10247	-	0.526705
O09114	Ptgds	Prostaglandin-H2 D-isomerase OS=Mus musculus OX=10090 GN=Ptgds PE=1 SV=1	High	12	3	4	3	189	21.1	8.25	52	125.6	94.6	103.7	80.6	122.7	90.5	107.967	97.9333	1.10245	-	0.55728
Q8K2P7	Slc38a1	Sodium-coupled neutral amino acid transporter 1 OS=Mus musculus OX=10090 GN=Slc38a1 PE=1 SV=1	High	4	2	2	2	485	53.8	7.08	37	111.1	95.9	110.5	92.7	98.7	96.6	105.833	96	1.10243	-	0.135549
Q91Y63	Slc13a3	Solute carrier family 13 member 3 OS=Mus musculus OX=10090 GN=Slc13a3 PE=1 SV=1	High	3	2	3	2	600	66.1	7.72	36	59.6	58.2	62.6	55	47.9	60.8	60.1333	54.5667	1.10202	-	0.231501
Q921I1	Tf	Serotransferrin OS=Mus musculus OX=10090 GN=Tf PE=1 SV=1	High	35	27	43	27	697	76.7	7.18	593	110.7	100.3	110.2	93.4	97.3	100.8	107.067	97.1667	1.10189	-	0.0687801
Q61490	Alcam	CD166 antigen OS=Mus musculus OX=10090 GN=Alcam PE=1 SV=3	High	30	17	36	17	583	65.1	6.15	869	123.5	96.7	92.2	94.6	94.2	94.8	104.133	94.5333	1.10155	-	0.38151
P58802	Tbc1d10a	TBC1 domain family member 10A OS=Mus musculus OX=10090 GN=Tbc1d10a PE=1 SV=1	Medium	1	1	1	1	500	56.2	7.85	29	102.4	111.2	100.2	89.8	94.4	100.9	104.6	95.0333	1.10067	-	0.109006
P30875	Sstr2	Somatostatin receptor type 2 OS=Mus musculus OX=10090 GN=Sstr2 PE=2 SV=1	High	2	1	1	1	369	41.2	8.97	37	128.3	90.3	109.3	105.9	94.5	97.6	109.3	99.3333	1.10034	-	0.434481
Q9WV68	Decr2	Peroxisomal 2,4-dienoyl-CoA reductase OS=Mus musculus OX=10090 GN=Decr2 PE=1 SV=1	Medium	2	1	1	1	292	31.3	8.81	0	97.4	105.6	102.7	91.8	90.1	96	101.9	92.6333	1.10004	-	0.035626
Q9Z2G0	Fem1b	Protein fem-1 homolog B OS=Mus musculus OX=10090 GN=Fem1b PE=1 SV=1	Medium	1	1	1	1	627	70.2	6.61	0	111.6	90.2	98.9	85.9	91.9	95.6	100.233	91.1333	1.09985	-	0.253352
Q9CPZ8	Cmc1	COX assembly mitochondrial protein homolog OS=Mus musculus OX=10090 GN=Cmc1 PE=1 SV=1	High	9	1	1	1	106	12.5	8.24	24	89.8	94.8	113.4	95.3	88.9	86.9	99.3333	90.3667	1.09923	-	0.304202
P16045	Lgals1	Galectin-1 OS=Mus musculus OX=10090 GN=Lgals1 PE=1 SV=3	High	63	8	14	8	135	14.9	5.49	250	123.6	100.3	94.1	95	105.2	89.1	106	96.4333	1.0992	-	0.398738
P27870	Vav1	Proto-oncogene vav OS=Mus musculus OX=10090 GN=Vav1 PE=1 SV=1	High	1	1	1	1	845	98.1	6.51	27	114.7	108.3	89.5	101.4	89.5	93.4	104.167	94.7667	1.09919	-	0.322441
Q8CAL5	Gpc5	Glypican-5 OS=Mus musculus OX=10090 GN=Gpc5 PE=2 SV=1	High	6	3	3	3	572	63.8	7.3	58	108.2	103.1	103.6	97.3	93.6	95.6	104.967	95.5	1.09913	-	0.00821637
Q8K3E5	Ahi1	Jouberin OS=Mus musculus OX=10090 GN=Ahi1 PE=1 SV=2	High	4	4	4	4	1047	119.6	7.18	34	124.3	95.4	89.5	98.7	78.3	104.4	103.067	93.8	1.09879	-	0.525982
P58242	Smpdl3b	Acid sphingomyelinase-like phosphodiesterase 3b OS=Mus musculus OX=10090 GN=Smpdl3b PE=1 SV=1	High	6	3	3	3	456	51.6	6.43	20	127.3	90.7	96.3	95.8	94.1	96.2	104.767	95.3667	1.09857	-	0.45596
Q9CZN4	Shisa9	Protein shisa-9 OS=Mus musculus OX=10090 GN=Shisa9 PE=1 SV=2	High	13	5	5	5	424	46.8	8.62	78	116.3	92.2	99.6	90.4	86.4	104	102.7	93.6	1.09722	-	0.364271
Q9R111	Gda	Guanine deaminase OS=Mus musculus OX=10090 GN=Gda PE=1 SV=1	High	52	21	64	21	454	51	5.53	1616	122.7	98.2	89.4	92.2	92.6	98.1	103.433	94.3	1.09685	-	0.418784
Q8K3K8	Optn	Optineurin OS=Mus musculus OX=10090 GN=Optn PE=1 SV=1	High	4	2	2	2	584	67	5.26	47	121.9	102.1	97.1	108.4	89	95.5	107.033	97.6333	1.09628	-	0.377464
D3YVF0	Akap5	A-kinase anchor protein 5 OS=Mus musculus OX=10090 GN=Akap5 PE=1 SV=2	High	61	28	43	28	745	79.4	4.75	1423	119.1	97	96.4	97.2	95	92.9	104.167	95.0333	1.09611	-	0.294156
O54901	Cd200	OX-2 membrane glycoprotein OS=Mus musculus OX=10090 GN=Cd200 PE=1 SV=1	High	22	6	11	6	278	31.2	8.79	274	120.5	91.3	99.2	95.4	92	96.4	103.667	94.6	1.09584	-	0.362122
Q6V4S5	Sdk2	Protein sidekick-2 OS=Mus musculus OX=10090 GN=Sdk2 PE=1 SV=1	High	1	2	2	1	2176	239.8	7.36	0	103.5	97.6	101.2	84.9	84.6	106.7	100.767	92.0667	1.0945	-	0.311463
Q8C170	Myo9a	Unconventional myosin-IXa OS=Mus musculus OX=10090 GN=Myo9a PE=1 SV=2	High	1	2	2	2	2542	291.9	8.97	19	103.4	97.2	106.2	92.4	92	96.2	102.267	93.5333	1.09337	-	0.0426581
P31324	Prkar2b	cAMP-dependent protein kinase type II-beta regulatory subunit OS=Mus musculus OX=10090 GN=Prkar2b PE=1 SV=3	High	63	19	34	17	416	46.1	4.98	866	130.2	90.2	97	89.9	89.6	110.8	105.8	96.7667	1.09335	-	0.559531
Q80TG9	Lrfn2	Leucine-rich repeat and fibronectin type-III domain-containing protein 2 OS=Mus musculus OX=10090 GN=Lrfn2 PE=1 SV=2	High	2	1	1	1	788	84.9	6.74	82	111.9	97.4	102.6	111	79.5	94.8	103.967	95.1	1.09324	-	0.426827
Q9D0D3	Mtpap	Poly(A) RNA polymerase, mitochondrial OS=Mus musculus OX=10090 GN=Mtpap PE=1 SV=1	High	2	1	1	1	585	65.2	8.88	48	101.1	104.9	102.6	97.8	77.5	107	102.867	94.1	1.09316	-	0.374765
Q9DCA2	Mrps11	28S ribosomal protein S11, mitochondrial OS=Mus musculus OX=10090 GN=Mrps11 PE=1 SV=2	High	10	2	2	2	191	20.2	10.77	34	99.6	103	113.2	101.7	92.8	94.4	105.267	96.3	1.09311	-	0.142431
Q6RHR9	Magi1	Membrane-associated guanylate kinase, WW and PDZ domain-containing protein 1 OS=Mus musculus OX=10090 GN=Magi1 PE=1 SV=1	High	8	8	8	8	1471	161.9	7.36	179	110.3	96.7	98.8	88.5	89.9	101.5	101.933	93.3	1.09253	-	0.217394
Q3UV17	Krt76	Keratin, type II cytoskeletal 2 oral OS=Mus musculus OX=10090 GN=Krt76 PE=1 SV=1	High	5	4	8	1	594	62.8	8.43	81	123	122.8	93.2	108.3	111.6	90.7	113	103.533	1.09144	-	0.468626
Q9ERL9	Gucy1a1	Guanylate cyclase soluble subunit alpha-1 OS=Mus musculus OX=10090 GN=Gucy1a1 PE=1 SV=2	High	8	4	4	4	691	77.5	7.17	60	119.8	94.3	106.4	89	102.5	102.2	106.833	97.9	1.09125	-	0.357826
Q9WVL1	Ap4s1	AP-4 complex subunit sigma-1 OS=Mus musculus OX=10090 GN=Ap4s1 PE=2 SV=1	High	6	1	1	1	144	16.8	5.34	32	110.4	103	99.9	90.3	98	98.9	104.433	95.7333	1.09088	-	0.10355
Q67BT3	Slc13a5	Solute carrier family 13 member 5 OS=Mus musculus OX=10090 GN=Slc13a5 PE=2 SV=1	High	5	3	3	3	572	63.8	7.64	39	108.1	87.1	99.6	86.3	88.6	95.4	98.2667	90.1	1.09064	-	0.28877
O35926	Cdk5r2	Cyclin-dependent kinase 5 activator 2 OS=Mus musculus OX=10090 GN=Cdk5r2 PE=1 SV=2	High	9	2	2	2	369	38.9	9.72	40	116.5	95.7	104.6	97	101.8	91.7	105.6	96.8333	1.09053	-	0.260482
P04117	Fabp4	Fatty acid-binding protein, adipocyte OS=Mus musculus OX=10090 GN=Fabp4 PE=1 SV=3	High	10	1	1	1	132	14.6	8.4	29	106.2	95.6	111.7	98.3	91.1	98.2	104.5	95.8667	1.09006	-	0.178138
P54227	Stmn1	Stathmin OS=Mus musculus OX=10090 GN=Stmn1 PE=1 SV=2	High	73	14	46	12	149	17.3	5.97	712	118.7	90.9	108.1	88.6	103.9	99	105.9	97.1667	1.08988	-	0.399551
P01027	C3	Complement C3 OS=Mus musculus OX=10090 GN=C3 PE=1 SV=3	High	12	17	17	17	1663	186.4	6.73	313	112.4	99.2	104.1	94.2	99.8	95.7	105.233	96.5667	1.08975	-	0.10804
Q3UUQ7	Pgap1	GPI inositol-deacylase OS=Mus musculus OX=10090 GN=Pgap1 PE=1 SV=3	High	4	4	4	4	922	104.5	8.91	82	117.7	91.9	101.9	91.6	92.2	102.1	103.833	95.3	1.08954	-	0.359194
P37804	Tagln	Transgelin OS=Mus musculus OX=10090 GN=Tagln PE=1 SV=3	High	32	6	9	5	201	22.6	8.81	204	117.7	102.9	90.6	91.3	100.2	94.2	103.733	95.2333	1.08925	-	0.361653
P32261	Serpinc1	Antithrombin-III OS=Mus musculus OX=10090 GN=Serpinc1 PE=1 SV=1	High	11	5	5	5	465	52	6.46	25	117.1	94.9	106.6	86.1	104	102.4	106.2	97.5	1.08923	-	0.368512
Q8R2S9	Actr8	Actin-related protein 8 OS=Mus musculus OX=10090 GN=Actr8 PE=2 SV=1	Medium	1	1	1	1	624	70.5	7.77	0	105.9	102.7	97.8	91.9	91	98.4	102.133	93.7667	1.08923	-	0.0650314
Q9CQU5	Zwint	ZW10 interactor OS=Mus musculus OX=10090 GN=Zwint PE=1 SV=1	High	22	5	7	5	252	28.7	8.43	124	115.6	95	99.7	106.4	86.4	92.1	103.433	94.9667	1.08915	-	0.381407
A2ARS0	Ankrd63	Ankyrin repeat domain-containing protein 63 OS=Mus musculus OX=10090 GN=Ankrd63 PE=1 SV=1	High	3	1	1	1	390	41	10.83	36	107.6	108	100	96.6	94.3	98.9	105.2	96.6	1.08903	-	0.0422444
Q9Z2W8	Gria4	Glutamate receptor 4 OS=Mus musculus OX=10090 GN=Gria4 PE=1 SV=2	High	15	12	23	3	902	100.8	8.07	575	114	93	102.5	94.7	89.7	99.8	103.167	94.7333	1.08902	-	0.278737
Q9DAZ9	Zfyve19	Abscission/NoCut checkpoint regulator OS=Mus musculus OX=10090 GN=Zfyve19 PE=1 SV=2	Medium	2	1	1	1	389	43.2	6.54	0	114	102.5	90.4	101.4	85.2	95.3	102.3	93.9667	1.08868	-	0.371705
Q9WTR5	Cdh13	Cadherin-13 OS=Mus musculus OX=10090 GN=Cdh13 PE=1 SV=2	High	17	9	14	9	714	78.1	5.12	226	130.6	92.9	84.9	97.6	83.3	102.4	102.8	94.4333	1.0886	-	0.611618
Q8BTS4	Nup54	Nuclear pore complex protein Nup54 OS=Mus musculus OX=10090 GN=Nup54 PE=1 SV=1	High	7	4	4	4	510	55.7	7.02	51	106.6	95.1	108.5	93	93.1	99	103.4	95.0333	1.08804	-	0.145191
Q8BH64	Ehd2	EH domain-containing protein 2 OS=Mus musculus OX=10090 GN=Ehd2 PE=1 SV=1	High	4	3	4	2	543	61.1	6.51	72	121.9	95.3	92.1	90.5	94.3	99.5	103.1	94.7667	1.08794	-	0.442992
Q9DB26	Phyhd1	Phytanoyl-CoA dioxygenase domain-containing protein 1 OS=Mus musculus OX=10090 GN=Phyhd1 PE=1 SV=2	High	3	1	1	1	291	32.5	6.34	37	108.3	104.2	105.2	91.3	101.1	99.7	105.9	97.3667	1.08764	-	0.0609325
Q8BTM8	Flna	Filamin-A OS=Mus musculus OX=10090 GN=Flna PE=1 SV=5	High	17	33	39	29	2647	281	6.04	732	118.5	99.2	93.9	94.7	96.7	95.1	103.867	95.5	1.08761	-	0.327099
Q3UHQ6	Dop1b	Protein dopey-2 OS=Mus musculus OX=10090 GN=Dop1b PE=1 SV=3	High	1	1	1	1	2295	257.3	6.13	0	100.9	118.9	96.2	91.6	101.5	97.5	105.333	96.8667	1.08741	-	0.321581
Q9JJN6	Ctnnbip1	Beta-catenin-interacting protein 1 OS=Mus musculus OX=10090 GN=Ctnnbip1 PE=1 SV=1	High	17	1	2	1	81	9.2	5.41	30	106.4	108	103	90.4	103.3	98.3	105.8	97.3333	1.08699	-	0.1038
Q9D8Z2	Triap1	TP53-regulated inhibitor of apoptosis 1 OS=Mus musculus OX=10090 GN=Triap1 PE=1 SV=1	High	55	4	4	4	76	8.8	5.48	86	98.4	108.5	107.3	99	97.8	92.3	104.733	96.3667	1.08682	-	0.0921747
Q60790	Rasa3	Ras GTPase-activating protein 3 OS=Mus musculus OX=10090 GN=Rasa3 PE=1 SV=2	High	16	14	16	13	834	95.9	7.34	211	101.5	96.7	113.8	92.8	100.7	93.6	104	95.7	1.08673	-	0.217573
Q9R020	Zranb2	Zinc finger Ran-binding domain-containing protein 2 OS=Mus musculus OX=10090 GN=Zranb2 PE=1 SV=2	High	7	2	2	2	330	37.3	9.89	28	103.6	106.3	102.2	94.1	97.6	95.5	104.033	95.7333	1.0867	-	0.00621997
O89023	Tpp1	Tripeptidyl-peptidase 1 OS=Mus musculus OX=10090 GN=Tpp1 PE=1 SV=2	High	5	2	2	2	562	61.3	6.57	30	123.8	90.4	95.4	98.5	87.4	99	103.2	94.9667	1.0867	-	0.498279
Q8C0C0	Zhx2	Zinc fingers and homeoboxes protein 2 OS=Mus musculus OX=10090 GN=Zhx2 PE=1 SV=1	Medium	1	1	1	1	836	92.2	7.46	0	106.8	106.9	99.2	86	103.5	98.5	104.3	96	1.08646	-	0.225364
Q8CBG9	Rnf170	E3 ubiquitin-protein ligase RNF170 OS=Mus musculus OX=10090 GN=Rnf170 PE=1 SV=1	High	20	4	4	4	286	33.4	5.66	53	107.2	96.3	100.8	84.4	91.7	104	101.433	93.3667	1.0864	-	0.284635
Q61559	Fcgrt	IgG receptor FcRn large subunit p51 OS=Mus musculus OX=10090 GN=Fcgrt PE=1 SV=1	High	2	1	1	1	365	40.1	5.29	34	113.3	100.4	100.7	100.2	99.6	89.7	104.8	96.5	1.08601	-	0.20218
Q8CE46	Pus7l	Pseudouridylate synthase 7 homolog-like protein OS=Mus musculus OX=10090 GN=Pus7l PE=1 SV=1	Low	1	1	1	1	702	79.1	7.81	0	99.8	109.4	102.7	86.7	96.7	103.8	103.967	95.7333	1.086	-	0.223237
Q9QZ25	Vnn3	Vascular non-inflammatory molecule 3 OS=Mus musculus OX=10090 GN=Vnn3 PE=1 SV=3	Medium	2	1	1	1	500	56.3	6.29	0	105.8	97	106.1	88.8	95.2	100.6	102.967	94.8667	1.08538	-	0.148417
Q9JLR1	Sec61a2	Protein transport protein Sec61 subunit alpha isoform 2 OS=Mus musculus OX=10090 GN=Sec61a2 PE=2 SV=3	High	8	4	5	1	476	52.2	8.06	30	107.7	97.2	106.1	100.4	91.5	94.7	103.667	95.5333	1.08514	-	0.123317
Q9R1C6	Dgke	Diacylglycerol kinase epsilon OS=Mus musculus OX=10090 GN=Dgke PE=1 SV=1	High	11	6	7	6	564	63.6	7.44	171	103.2	100.9	104.6	97	91.7	95.8	102.9	94.8333	1.08506	-	0.0140038
Q9QZC2	Plxnc1	Plexin-C1 OS=Mus musculus OX=10090 GN=Plxnc1 PE=1 SV=1	High	5	6	7	5	1574	176.4	7.75	89	116.7	99.2	89.5	90	90.5	101.1	101.8	93.8667	1.08452	-	0.415533
Q9WTX2	Prkra	Interferon-inducible double-stranded RNA-dependent protein kinase activator A OS=Mus musculus OX=10090 GN=Prkra PE=1 SV=1	High	14	4	4	4	313	34.3	8.43	79	125.7	95.1	94.1	97.5	95.5	97.4	104.967	96.8	1.08437	-	0.475852
P02802	Mt1	Metallothionein-1 OS=Mus musculus OX=10090 GN=Mt1 PE=1 SV=1	High	69	3	3	3	61	6	7.96	70	105.8	108.3	103.5	100.1	97.2	95.6	105.867	97.6333	1.08433	-	0.0125833
Q8BS45	Ttc26	Intraflagellar transport protein 56 OS=Mus musculus OX=10090 GN=Ttc26 PE=1 SV=1	High	2	1	1	1	554	64.1	6.8	0	119.3	93	96.3	98.6	97.8	88.2	102.867	94.8667	1.08433	-	0.420544
Q9EQG9	Cert1	Ceramide transfer protein OS=Mus musculus OX=10090 GN=Cert1 PE=1 SV=1	High	8	5	6	5	624	71.1	5.44	82	97.3	102.6	107.9	91.9	97.4	94.6	102.6	94.6333	1.08418	-	0.0819483
O35136	Ncam2	Neural cell adhesion molecule 2 OS=Mus musculus OX=10090 GN=Ncam2 PE=1 SV=1	High	31	22	37	22	837	93.1	6.07	718	124.5	90.7	98.2	98	93.4	97.7	104.467	96.3667	1.08405	-	0.477799
P63166	Sumo1	Small ubiquitin-related modifier 1 OS=Mus musculus OX=10090 GN=Sumo1 PE=1 SV=1	High	24	2	2	2	101	11.6	5.52	0	89.8	89	91.1	85.9	84.7	78.4	89.9667	83	1.08394	-	0.044267
Q6P9R4	Arhgef18	Rho guanine nucleotide exchange factor 18 OS=Mus musculus OX=10090 GN=Arhgef18 PE=1 SV=3	High	1	1	1	1	1405	155.9	6.54	20	104.4	109.5	99.5	99.6	90.2	99.4	104.467	96.4	1.08368	-	0.129625
Q8BLE7	Slc17a6	Vesicular glutamate transporter 2 OS=Mus musculus OX=10090 GN=Slc17a6 PE=1 SV=1	High	14	6	9	3	582	64.5	6.68	282	111.1	82.2	129.5	95.9	101.6	100.4	107.6	99.3	1.08359	-	0.581929
Q8BRM2	Gorab	RAB6-interacting golgin OS=Mus musculus OX=10090 GN=Gorab PE=1 SV=1	High	7	2	2	2	368	41.5	7.36	36	100.5	101	112.5	95.7	105.2	88.9	104.667	96.6	1.08351	-	0.259226
Q80TN4	Dnajc16	DnaJ homolog subfamily C member 16 OS=Mus musculus OX=10090 GN=Dnajc16 PE=1 SV=2	High	5	3	3	3	772	89.1	7.55	52	98.7	104.4	103.8	96.7	88.5	98.1	102.3	94.4333	1.0833	-	0.0877377
P60762	Morf4l1	Mortality factor 4-like protein 1 OS=Mus musculus OX=10090 GN=Morf4l1 PE=1 SV=2	High	3	1	1	1	362	41.5	9.32	36	98.4	106.7	109.8	89.5	101.6	99.6	104.967	96.9	1.08325	-	0.186122
Q8K2A7	Ints10	Integrator complex subunit 10 OS=Mus musculus OX=10090 GN=Ints10 PE=1 SV=3	Medium	1	1	1	1	710	82	7.33	33	107.9	116.6	92.2	101.9	94.7	95.8	105.567	97.4667	1.08311	-	0.339919
Q9CZT8	Rab3b	Ras-related protein Rab-3B OS=Mus musculus OX=10090 GN=Rab3b PE=1 SV=1	High	46	8	36	6	219	24.7	5.11	1250	111.8	100.9	97.5	99	92.7	94.7	103.4	95.4667	1.0831	-	0.166454
P41105	Rpl28	60S ribosomal protein L28 OS=Mus musculus OX=10090 GN=Rpl28 PE=1 SV=2	High	38	6	9	6	137	15.7	12.02	211	106.7	96.6	104.3	97.6	91.1	95.3	102.533	94.6667	1.0831	-	0.0936845
Q52KR3	Prune2	Protein prune homolog 2 OS=Mus musculus OX=10090 GN=Prune2 PE=1 SV=2	High	1	2	2	2	3084	339.3	4.46	47	106.3	99.1	95.1	91.1	83.2	103.2	100.167	92.5	1.08288	-	0.314775
Q8BH61	F13a1	Coagulation factor XIII A chain OS=Mus musculus OX=10090 GN=F13a1 PE=1 SV=3	Medium	1	1	1	1	732	83.2	5.92	0	105.8	101.2	102.1	91.6	93.5	100.6	103.033	95.2333	1.0819	-	0.0644569
Q8K273	Mmgt1	Membrane magnesium transporter 1 OS=Mus musculus OX=10090 GN=Mmgt1 PE=1 SV=1	High	7	1	2	1	131	14.7	9.16	36	107.8	100.1	105.3	98.7	92.5	98.3	104.4	96.5	1.08187	-	0.0593758
Q9CQ79	Txndc9	Thioredoxin domain-containing protein 9 OS=Mus musculus OX=10090 GN=Txndc9 PE=1 SV=1	High	10	3	3	3	226	26.2	5.95	47	100.4	111.7	104.7	90.8	101.5	100.7	105.6	97.6667	1.08123	-	0.171107
Q9D820	Prorsd1	Prolyl-tRNA synthetase associated domain-containing protein 1 OS=Mus musculus OX=10090 GN=Prorsd1 PE=1 SV=1	High	11	2	2	2	169	18.9	6.14	14	103.5	107.2	100.8	89	91.6	107.5	103.833	96.0333	1.08122	-	0.268319
Q9Z1Q5	Clic1	Chloride intracellular channel protein 1 OS=Mus musculus OX=10090 GN=Clic1 PE=1 SV=3	High	34	6	7	6	241	27	5.17	144	117	97.3	96	95.8	92.5	98.7	103.433	95.6667	1.08118	-	0.33098
Q09143	Slc7a1	High affinity cationic amino acid transporter 1 OS=Mus musculus OX=10090 GN=Slc7a1 PE=1 SV=1	High	5	1	1	1	622	67	7.06	28	101.5	106.9	106.7	92.3	91.2	108	105.033	97.1667	1.08096	-	0.240122
Q9DBY1	Syvn1	E3 ubiquitin-protein ligase synoviolin OS=Mus musculus OX=10090 GN=Syvn1 PE=1 SV=3	High	4	3	3	3	612	67.3	6.95	30	106.7	97.7	102.7	98.5	90.2	95.4	102.367	94.7	1.08096	-	0.0972892
Q9WTR6	Slc7a11	Cystine/glutamate transporter OS=Mus musculus OX=10090 GN=Slc7a11 PE=1 SV=1	High	3	1	1	1	502	55.4	9.23	26	109.3	104.9	96.6	90.7	95.2	101.7	103.6	95.8667	1.08067	-	0.190004
Q8C3J5	Dock2	Dedicator of cytokinesis protein 2 OS=Mus musculus OX=10090 GN=Dock2 PE=1 SV=3	Medium	0	1	1	1	1828	211.6	6.99	14	109.9	99.1	104.5	93.2	87.7	109.2	104.5	96.7	1.08066	-	0.337375
Q99KF1	Tmed9	Transmembrane emp24 domain-containing protein 9 OS=Mus musculus OX=10090 GN=Tmed9 PE=1 SV=2	High	19	4	5	2	235	27.1	8.41	124	110.7	94	106.6	102.8	94.8	90.5	103.767	96.0333	1.08053	-	0.279229
Q922H9	Znf330	Zinc finger protein 330 OS=Mus musculus OX=10090 GN=Znf330 PE=1 SV=1	High	5	1	1	1	316	35.6	6.16	43	104.2	105	99.9	85.3	97.7	103.2	103.033	95.4	1.08001	-	0.239284
Q04758	Pkib	cAMP-dependent protein kinase inhibitor beta OS=Mus musculus OX=10090 GN=Pkib PE=3 SV=1	Medium	8	1	1	1	92	9.7	4.84	0	104.8	101	100.9	101.1	93.4	89.5	102.233	94.6667	1.07993	-	0.106291
Q8K3F6	Kcnq3	Potassium voltage-gated channel subfamily KQT member 3 OS=Mus musculus OX=10090 GN=Kcnq3 PE=1 SV=2	High	1	1	1	1	873	96.8	8.79	27	89.4	111.3	106.1	100.8	90	93.3	102.267	94.7	1.0799	-	0.360749
P02798	Mt2	Metallothionein-2 OS=Mus musculus OX=10090 GN=Mt2 PE=1 SV=2	High	13	1	1	1	61	6.1	7.83	17	113.4	115.1	98.1	113.7	92.2	96.7	108.867	100.867	1.07931	-	0.399406
Q61646	Hp	Haptoglobin OS=Mus musculus OX=10090 GN=Hp PE=1 SV=1	High	26	9	13	9	347	38.7	6.29	169	116.8	97.1	100.5	95.4	99.1	96.9	104.8	97.1333	1.07893	-	0.282157
P59648	Fxyd7	FXYD domain-containing ion transport regulator 7 OS=Mus musculus OX=10090 GN=Fxyd7 PE=3 SV=1	Medium	9	1	2	1	80	8.5	7.84	27	102.5	96.3	126.8	87.3	112.3	102.2	108.533	100.6	1.07886	-	0.538365
Q62313	Tgoln1	Trans-Golgi network integral membrane protein 1 OS=Mus musculus OX=10090 GN=Tgoln1 PE=1 SV=1	High	8	3	4	3	353	37.8	5.34	52	108.9	98.4	101.5	94.3	90.4	101.6	102.933	95.4333	1.07859	-	0.172766
Q3UMU9	Hdgfl2	Hepatoma-derived growth factor-related protein 2 OS=Mus musculus OX=10090 GN=Hdgfl2 PE=1 SV=1	High	10	6	9	5	669	74.2	8.66	129	97.1	107.7	105.8	95.1	94.7	98.2	103.533	96	1.07847	-	0.0940632
P01887	B2m	Beta-2-microglobulin OS=Mus musculus OX=10090 GN=B2m PE=1 SV=2	High	8	1	2	1	119	13.8	8.44	56	114.4	92.9	103.9	99.5	94.4	94.7	103.733	96.2	1.07831	-	0.305942
Q9D662	Sec23b	Protein transport protein Sec23B OS=Mus musculus OX=10090 GN=Sec23b PE=1 SV=1	High	7	4	5	2	767	86.4	6.96	133	103.6	97	108.1	95.7	95.4	95.2	102.9	95.4333	1.07824	-	0.0816656
O35405	Pld3	5'-3' exonuclease PLD3 OS=Mus musculus OX=10090 GN=Pld3 PE=1 SV=1	High	12	6	10	6	488	54.4	6.52	136	108.4	98.3	103.4	96.1	99.9	91.6	103.367	95.8667	1.07823	-	0.117934
Q64436	Atp4a	Potassium-transporting ATPase alpha chain 1 OS=Mus musculus OX=10090 GN=Atp4a PE=1 SV=3	High	5	6	63	1	1033	113.9	5.88	1046	86.9	104	123.8	107.6	88.3	96	104.9	97.3	1.07811	-	0.562384
P14069	S100a6	Protein S100-A6 OS=Mus musculus OX=10090 GN=S100a6 PE=1 SV=3	High	17	2	3	2	89	10	5.48	37	139.1	92.4	89.4	103.4	93.9	100.4	106.967	99.2333	1.07793	-	0.660545
Q80TN7	Nav3	Neuron navigator 3 OS=Mus musculus OX=10090 GN=Nav3 PE=1 SV=2	High	1	2	2	2	2359	252.1	8.76	0	126.7	95.6	90.4	99	97.1	94	104.233	96.7	1.0779	-	0.545734
Q8BGZ1	Hpcal4	Hippocalcin-like protein 4 OS=Mus musculus OX=10090 GN=Hpcal4 PE=1 SV=3	High	77	13	38	9	191	22.2	4.89	870	116.6	103.3	88.8	101.2	89.6	95.6	102.9	95.4667	1.07786	-	0.440952
Q9CWP6	Mospd2	Motile sperm domain-containing protein 2 OS=Mus musculus OX=10090 GN=Mospd2 PE=1 SV=2	Medium	2	1	1	1	518	59.8	5.67	0	101.6	101	101.2	91.6	92.7	97.6	101.267	93.9667	1.07769	-	0.0169548
Q9WTU3	Scn8a	Sodium channel protein type 8 subunit alpha OS=Mus musculus OX=10090 GN=Scn8a PE=1 SV=1	High	3	5	7	3	1978	225	6.25	140	105.3	103.3	102.3	100.3	96.6	91.6	103.633	96.1667	1.07764	-	0.0490184
P97441	Slc30a3	Zinc transporter 3 OS=Mus musculus OX=10090 GN=Slc30a3 PE=1 SV=1	High	12	5	8	5	388	41.8	6.38	149	113.4	99.3	99.7	97.8	96.6	95.5	104.133	96.6333	1.07761	-	0.184449
Q9DBX3	Susd2	Sushi domain-containing protein 2 OS=Mus musculus OX=10090 GN=Susd2 PE=1 SV=1	High	2	2	2	2	820	90.6	6.62	35	114.2	96.5	103.3	92.9	96.6	101.9	104.667	97.1333	1.07756	-	0.262337
Q9DCD6	Gabarap	Gamma-aminobutyric acid receptor-associated protein OS=Mus musculus OX=10090 GN=Gabarap PE=1 SV=2	High	19	3	7	1	117	13.9	8.79	68	101.4	101.8	105.3	94.3	100.5	91.5	102.833	95.4333	1.07754	-	0.0651785
O35075	Vps26c	Vacuolar protein sorting-associated protein 26C OS=Mus musculus OX=10090 GN=Vps26c PE=1 SV=1	High	8	2	2	2	297	32.9	7.68	47	103	106.6	96.6	102.7	85.9	95.6	102.067	94.7333	1.07741	-	0.266216
P21981	Tgm2	Protein-glutamine gamma-glutamyltransferase 2 OS=Mus musculus OX=10090 GN=Tgm2 PE=1 SV=4	High	20	11	14	11	686	77	5.1	285	119.7	101.2	92.6	90.2	98.2	102.6	104.5	97	1.07732	-	0.441149
Q922U2	Krt5	Keratin, type II cytoskeletal 5 OS=Mus musculus OX=10090 GN=Krt5 PE=1 SV=1	High	14	11	17	5	580	61.7	7.75	209	126.9	120.6	87	105.2	109.3	96	111.5	103.5	1.07729	-	0.571407
Q60610	Tiam1	T-lymphoma invasion and metastasis-inducing protein 1 OS=Mus musculus OX=10090 GN=Tiam1 PE=1 SV=1	High	6	9	10	8	1591	177.4	6.67	107	109.3	94.5	104.2	95.9	95.2	94.9	102.667	95.3333	1.07692	-	0.167165
P28828	Ptprm	Receptor-type tyrosine-protein phosphatase mu OS=Mus musculus OX=10090 GN=Ptprm PE=1 SV=2	Medium	0	1	1	1	1452	163.5	6.68	0	102.5	100.6	112.2	106.9	98.5	87.4	105.1	97.6	1.07684	-	0.325187
Q91Z38	Ttc1	Tetratricopeptide repeat protein 1 OS=Mus musculus OX=10090 GN=Ttc1 PE=1 SV=1	High	18	6	6	6	292	33.2	5.01	46	99.3	102.9	101.5	92.8	92.9	96.5	101.233	94.0667	1.07619	-	0.0111368
Q505D7	Opa3	Optic atrophy 3 protein homolog OS=Mus musculus OX=10090 GN=Opa3 PE=1 SV=1	High	16	3	5	3	179	20.1	8.34	94	103.8	102.4	107.8	93.9	101.4	96.5	104.667	97.2667	1.07608	-	0.053496
Q05186	Rcn1	Reticulocalbin-1 OS=Mus musculus OX=10090 GN=Rcn1 PE=1 SV=1	High	11	3	4	3	325	38.1	4.84	16	113.2	95.1	100.3	96	96.5	94.3	102.867	95.6	1.07601	-	0.25119
P97819	Pla2g6	85/88 kDa calcium-independent phospholipase A2 OS=Mus musculus OX=10090 GN=Pla2g6 PE=1 SV=3	High	3	3	3	3	807	89.5	7.24	35	102.3	100.4	103.1	91.9	94	98.3	101.933	94.7333	1.076	-	0.0244965
Q68EF8	Rapgefl1	Rap guanine nucleotide exchange factor-like 1 OS=Mus musculus OX=10090 GN=Rapgefl1 PE=1 SV=2	High	5	2	2	2	662	73.6	6.21	74	98.8	115.4	97.7	97	102.5	90.4	103.967	96.6333	1.07589	-	0.335805
Q80ZM7	Gtf2a2	Transcription initiation factor IIA subunit 2 OS=Mus musculus OX=10090 GN=Gtf2a2 PE=1 SV=2	Medium	6	1	1	1	109	12.5	6.62	0	98	104	105.7	98.3	94.4	93.3	102.567	95.3333	1.07587	-	0.0602153
Q8C0L8	Cog5	Conserved oligomeric Golgi complex subunit 5 OS=Mus musculus OX=10090 GN=Cog5 PE=1 SV=3	Medium	2	1	1	1	829	91.3	6.27	20	113.9	111.2	91.7	104.7	89.3	100.5	105.6	98.1667	1.07572	-	0.424601
Q4QQM4	Trp53i11	Tumor protein p53-inducible protein 11 OS=Mus musculus OX=10090 GN=Trp53i11 PE=1 SV=1	High	17	4	5	4	189	20.9	9.41	150	112.5	96.6	102.1	97.1	94	98.2	103.733	96.4333	1.0757	-	0.205116
P81122	Irs2	Insulin receptor substrate 2 OS=Mus musculus OX=10090 GN=Irs2 PE=1 SV=2	High	4	3	3	3	1321	136.7	8.69	44	103.7	112.6	97	98.2	90.3	102.9	104.433	97.1333	1.07515	-	0.278372
Q80TK0	Kiaa1107	AP2-interacting clathrin-endocytosis protein OS=Mus musculus OX=10090 GN=Kiaa1107 PE=1 SV=6	High	9	9	10	9	1239	134	6.61	258	108.1	97.8	107.4	94.7	106.3	90.4	104.433	97.1333	1.07515	-	0.276307
Q9CQ85	Timm22	Mitochondrial import inner membrane translocase subunit Tim22 OS=Mus musculus OX=10090 GN=Timm22 PE=1 SV=1	High	12	2	3	2	194	20.1	8.22	85	95.4	103.2	112.1	106.7	95.7	86.6	103.567	96.3333	1.07509	-	0.392437
Q9CYL5	Glipr2	Golgi-associated plant pathogenesis-related protein 1 OS=Mus musculus OX=10090 GN=Glipr2 PE=1 SV=3	High	22	3	3	3	154	17.1	9.51	100	134.1	98.3	87.8	100.5	93	104.4	106.733	99.3	1.07486	-	0.633136
Q9WUT3	Rps6ka2	Ribosomal protein S6 kinase alpha-2 OS=Mus musculus OX=10090 GN=Rps6ka2 PE=1 SV=1	High	17	13	14	7	733	83.1	8.5	142	119.4	96.4	91	93.2	89	103.3	102.267	95.1667	1.07461	-	0.504205
Q61410	Prkg2	cGMP-dependent protein kinase 2 OS=Mus musculus OX=10090 GN=Prkg2 PE=1 SV=1	High	2	1	1	1	762	87	8.22	37	117.5	96.4	88.1	88	88.3	104.8	100.667	93.7	1.07435	-	0.53825
Q8QZV4	Stk32c	Serine/threonine-protein kinase 32C OS=Mus musculus OX=10090 GN=Stk32c PE=1 SV=1	High	9	3	3	3	488	55.2	6.16	42	112	96.8	106.1	92.8	94.9	105.5	104.967	97.7333	1.07401	-	0.288703
Q02105	C1qc	Complement C1q subcomponent subunit C OS=Mus musculus OX=10090 GN=C1qc PE=1 SV=2	High	19	4	5	4	246	26	8.54	125	122.9	103.8	98.5	113	98.7	91.1	108.4	100.933	1.07398	-	0.48873
Q01279	Egfr	Epidermal growth factor receptor OS=Mus musculus OX=10090 GN=Egfr PE=1 SV=1	High	1	1	1	1	1210	134.8	6.86	40	106.7	104.4	105.5	95.4	100.3	99.1	105.533	98.2667	1.07395	-	0.0108793
Q8C570	Rae1	mRNA export factor OS=Mus musculus OX=10090 GN=Rae1 PE=1 SV=1	High	12	3	4	3	368	40.9	7.83	114	101.8	99.4	106.8	100.6	94.6	91.6	102.667	95.6	1.07392	-	0.108273
B9EJI9	Tmem229a	Transmembrane protein 229A OS=Mus musculus OX=10090 GN=Tmem229a PE=2 SV=1	High	4	1	1	1	371	41.5	9.35	26	97.4	111.4	105.5	85.2	100.4	107.1	104.767	97.5667	1.0738	-	0.39961
P15209	Ntrk2	BDNF/NT-3 growth factors receptor OS=Mus musculus OX=10090 GN=Ntrk2 PE=1 SV=1	High	12	8	15	4	821	92.1	6.55	215	102	100.5	106.3	100.8	89.5	97.3	102.933	95.8667	1.07371	-	0.133757
P98156	Vldlr	Very low-density lipoprotein receptor OS=Mus musculus OX=10090 GN=Vldlr PE=1 SV=1	High	1	1	2	1	873	96.3	4.78	57	105.5	101.3	99.2	97.1	94	93.9	102	95	1.07368	-	0.0302815
Q8BYP3	Rhof	Rho-related GTP-binding protein RhoF OS=Mus musculus OX=10090 GN=Rhof PE=1 SV=1	High	37	7	9	7	211	23.6	8.43	117	111.8	98.9	96.8	94.7	94.8	96.9	102.5	95.4667	1.07367	-	0.212319
Q9CPT4	Mydgf	Myeloid-derived growth factor OS=Mus musculus OX=10090 GN=Mydgf PE=1 SV=1	High	22	3	5	3	166	18	6.79	86	101.9	102.8	105.2	94.8	99.5	94.4	103.3	96.2333	1.07343	-	0.0208665
Q9QZR0	Rnf25	E3 ubiquitin-protein ligase RNF25 OS=Mus musculus OX=10090 GN=Rnf25 PE=1 SV=2	Medium	3	1	1	1	456	51.2	6.29	19	106.2	112.5	91	98.3	95	95.3	103.233	96.2	1.07311	-	0.337975
O08586	Pten	Phosphatidylinositol 3,4,5-trisphosphate 3-phosphatase and dual-specificity protein phosphatase PTEN OS=Mus musculus OX=10090 GN=Pten PE=1 SV=1	High	10	3	5	3	403	47.1	6.37	73	105	104.7	105	91.8	101.6	99.9	104.9	97.7667	1.07296	-	0.0778271
P20152	Vim	Vimentin OS=Mus musculus OX=10090 GN=Vim PE=1 SV=3	High	70	35	91	26	466	53.7	5.12	1656	128.7	93.1	89.1	90.7	92.8	106.4	103.633	96.6333	1.07244	-	0.631806
Q8CHK3	Mboat7	Lysophospholipid acyltransferase 7 OS=Mus musculus OX=10090 GN=Mboat7 PE=1 SV=1	High	9	3	4	3	473	53.4	8.69	90	105.9	97.3	105.8	101.5	93.6	93.1	103	96.0667	1.07217	-	0.153274
P42586	Nkx2-2	Homeobox protein Nkx-2.2 OS=Mus musculus OX=10090 GN=Nkx2-2 PE=1 SV=2	Medium	3	1	1	1	273	30.1	8.09	0	105.9	104.1	99.6	106.3	95.4	87.1	103.2	96.2667	1.07202	-	0.302737
Q61526	Erbb3	Receptor tyrosine-protein kinase erbB-3 OS=Mus musculus OX=10090 GN=Erbb3 PE=1 SV=2	Medium	1	1	1	1	1339	147.5	6.55	15	110.2	95.1	101.5	89.7	89.2	107.3	102.267	95.4	1.07198	-	0.40523
Q61282	Acan	Aggrecan core protein OS=Mus musculus OX=10090 GN=Acan PE=1 SV=2	High	8	16	20	15	2132	221.8	4.3	241	90.9	101.5	124.9	94.5	107.2	94.4	105.767	98.7	1.0716	-	0.552337
P25911	Lyn	Tyrosine-protein kinase Lyn OS=Mus musculus OX=10090 GN=Lyn PE=1 SV=4	High	9	5	7	2	512	58.8	7.15	73	112	102.8	91.1	94.9	90.7	99.9	101.967	95.1667	1.07145	-	0.361508
Q3TBW2	Mrpl10	39S ribosomal protein L10, mitochondrial OS=Mus musculus OX=10090 GN=Mrpl10 PE=1 SV=2	High	7	1	1	1	262	29.4	9.69	29	102.3	123.2	98.5	91.1	95.3	116	108	100.8	1.07143	-	0.544007
Q920A5	Scpep1	Retinoid-inducible serine carboxypeptidase OS=Mus musculus OX=10090 GN=Scpep1 PE=1 SV=2	Medium	2	1	1	1	452	50.9	5.66	0	111	92.5	99.6	91.5	95.4	96	101.033	94.3	1.0714	-	0.293284
Q8R0A7	Kiaa0513	Uncharacterized protein KIAA0513 OS=Mus musculus OX=10090 GN=Kiaa0513 PE=1 SV=1	High	32	12	20	12	407	46.3	5.02	468	109.3	101.1	97.6	98	94.9	94.6	102.667	95.8333	1.0713	-	0.13318
Q8K157	Galm	Galactose mutarotase OS=Mus musculus OX=10090 GN=Galm PE=1 SV=1	High	5	1	1	1	342	37.8	6.74	63	108.6	100.5	96	92.6	91.2	101	101.7	94.9333	1.07128	-	0.230708
Q91WN1	Dnajc9	DnaJ homolog subfamily C member 9 OS=Mus musculus OX=10090 GN=Dnajc9 PE=1 SV=2	High	4	1	1	1	259	30	5.94	23	100.8	102	105.8	98.7	94.7	94.7	102.867	96.0333	1.07116	-	0.0273787
O09106	Hdac1	Histone deacetylase 1 OS=Mus musculus OX=10090 GN=Hdac1 PE=1 SV=1	High	4	2	2	1	482	55	5.48	0	101.7	106.7	103.9	97.2	96.7	97.7	104.1	97.2	1.07099	-	0.00946991
Q5SS80	Dhrs13	Dehydrogenase/reductase SDR family member 13 OS=Mus musculus OX=10090 GN=Dhrs13 PE=1 SV=1	Medium	2	1	1	1	376	40.7	7.93	26	100.5	102.3	97.5	87.8	91.8	100.8	100.1	93.4667	1.07097	-	0.180255
Q8BTU1	Cfap20	Cilia- and flagella-associated protein 20 OS=Mus musculus OX=10090 GN=Cfap20 PE=1 SV=1	High	17	3	3	3	193	22.7	9.76	33	96.8	108.2	100.2	93	91.7	100.3	101.733	95	1.07088	-	0.193307
Q8C0D9	Cep68	Centrosomal protein of 68 kDa OS=Mus musculus OX=10090 GN=Cep68 PE=1 SV=2	High	1	1	1	1	733	78.7	5.48	0	100.4	99.4	115.4	98.6	107.7	88.1	105.067	98.1333	1.07065	-	0.417199
P47811	Mapk14	Mitogen-activated protein kinase 14 OS=Mus musculus OX=10090 GN=Mapk14 PE=1 SV=3	High	8	2	2	2	360	41.3	5.88	30	106.9	107.3	97.2	91	98.6	101.3	103.8	96.9667	1.07047	-	0.204948
Q7TPD0	Ints3	Integrator complex subunit 3 OS=Mus musculus OX=10090 GN=Ints3 PE=1 SV=2	High	2	2	2	2	1041	117.9	5.8	59	105.6	103.9	99.7	94	95.2	99.7	103.067	96.3	1.07027	-	0.0517326
Q8VCL2	Sco2	Protein SCO2 homolog, mitochondrial OS=Mus musculus OX=10090 GN=Sco2 PE=1 SV=1	High	12	1	1	1	255	28.9	8.29	19	105.3	102.9	111	105.2	86.9	106.2	106.4	99.4333	1.07006	-	0.358268
Q80YT7	Pde4dip	Myomegalin OS=Mus musculus OX=10090 GN=Pde4dip PE=1 SV=2	Medium	0	1	1	1	2224	250.5	5.53	26	106.1	99.3	99.3	90.9	93.4	100.5	101.567	94.9333	1.06987	-	0.14426
Q80ZD8	Amigo1	Amphoterin-induced protein 1 OS=Mus musculus OX=10090 GN=Amigo1 PE=1 SV=1	High	2	1	1	1	492	55.3	6.86	45	101.4	100.9	110.3	100.7	94.4	97.1	104.2	97.4	1.06982	-	0.128503
Q8R550	Sh3kbp1	SH3 domain-containing kinase-binding protein 1 OS=Mus musculus OX=10090 GN=Sh3kbp1 PE=1 SV=1	High	22	14	15	14	709	78.1	7.55	324	116	94.5	99.6	93.7	97.2	99	103.367	96.6333	1.06968	-	0.369844
P97490	Adcy8	Adenylate cyclase type 8 OS=Mus musculus OX=10090 GN=Adcy8 PE=1 SV=2	High	3	5	5	5	1249	140	6.93	70	118.7	92.8	102.2	92.9	95.4	105	104.567	97.7667	1.06955	-	0.464624
Q8BXC6	Commd2	COMM domain-containing protein 2 OS=Mus musculus OX=10090 GN=Commd2 PE=1 SV=1	High	12	3	3	3	199	22.8	6.62	18	109.8	97.8	95.2	95.3	95.5	92.4	100.933	94.4	1.06921	-	0.229105
Q61704	Itih3	Inter-alpha-trypsin inhibitor heavy chain H3 OS=Mus musculus OX=10090 GN=Itih3 PE=1 SV=3	High	6	5	6	5	889	99.3	6.05	93	138	87	91.9	93.2	88.8	114.5	105.633	98.8333	1.0688	-	0.725932
P02463	Col4a1	Collagen alpha-1(IV) chain OS=Mus musculus OX=10090 GN=Col4a1 PE=1 SV=4	High	2	2	2	2	1669	160.6	8.24	24	101.5	106.1	98.6	89.5	100.4	96.7	102.067	95.5333	1.06839	-	0.166996
Q8BJM7	Tyw1	S-adenosyl-L-methionine-dependent tRNA 4-demethylwyosine synthase TYW1 OS=Mus musculus OX=10090 GN=Tyw1 PE=1 SV=1	High	2	1	1	1	721	81.5	7.83	38	106.6	100.4	98.2	91.5	98.4	95.8	101.733	95.2333	1.06825	-	0.113723
Q5SRY7	Fbxw11	F-box/WD repeat-containing protein 11 OS=Mus musculus OX=10090 GN=Fbxw11 PE=1 SV=1	High	5	2	2	2	542	62	7.12	0	107.8	102	99.6	104	97.7	88.1	103.133	96.6	1.06763	-	0.279262
Q91VM3	Wdr45	WD repeat domain phosphoinositide-interacting protein 4 OS=Mus musculus OX=10090 GN=Wdr45 PE=1 SV=1	High	6	2	2	2	360	39.8	6.99	14	103.9	97.7	103.1	98.7	95.5	91.2	101.567	95.1333	1.06762	-	0.0921347
P61514	Rpl37a	60S ribosomal protein L37a OS=Mus musculus OX=10090 GN=Rpl37a PE=1 SV=2	High	26	3	3	3	92	10.3	10.43	24	104.1	101.9	109	105.8	91	98.5	105	98.4333	1.06671	-	0.23983
P60867	Rps20	40S ribosomal protein S20 OS=Mus musculus OX=10090 GN=Rps20 PE=1 SV=1	High	33	5	11	5	119	13.4	9.94	137	104	102.5	106.2	101.6	96.1	95.5	104.233	97.7333	1.06651	-	0.0428239
Q8VHI6	Wasf3	Wiskott-Aldrich syndrome protein family member 3 OS=Mus musculus OX=10090 GN=Wasf3 PE=1 SV=1	High	23	10	17	7	501	55.2	6.37	346	113.1	99.1	94.3	92	95.2	100.2	102.167	95.8	1.06646	-	0.357192
Q91VU0	Fam3c	Protein FAM3C OS=Mus musculus OX=10090 GN=Fam3c PE=1 SV=1	High	15	3	4	3	227	24.7	8.29	104	113.4	97.4	97.6	94	94.9	100.3	102.8	96.4	1.06639	-	0.320889
Q3TXU5	Dhps	Deoxyhypusine synthase OS=Mus musculus OX=10090 GN=Dhps PE=1 SV=2	High	4	1	2	1	369	40.6	5.67	17	122.6	99.2	86.8	87.7	91.4	110.3	102.867	96.4667	1.06634	-	0.638622
Q9DB41	Slc25a18	Mitochondrial glutamate carrier 2 OS=Mus musculus OX=10090 GN=Slc25a18 PE=1 SV=4	High	28	10	17	7	320	34.1	9.19	388	116.4	90.1	102.2	96.2	86	107.3	102.9	96.5	1.06632	-	0.548464
Q9CWL8	Ctnnbl1	Beta-catenin-like protein 1 OS=Mus musculus OX=10090 GN=Ctnnbl1 PE=1 SV=1	High	5	3	5	3	563	64.9	5.07	92	100.8	100.3	104.4	93.3	95.6	97.6	101.833	95.5	1.06632	-	0.0241367
Q9R0Q7	Ptges3	Prostaglandin E synthase 3 OS=Mus musculus OX=10090 GN=Ptges3 PE=1 SV=1	High	34	6	12	6	160	18.7	4.55	139	98	102.8	105	93.6	98.6	94.6	101.933	95.6	1.06625	-	0.0693614
Q8BM75	Arid5b	AT-rich interactive domain-containing protein 5B OS=Mus musculus OX=10090 GN=Arid5b PE=1 SV=3	Medium	1	1	1	1	1188	131.8	8.85	0	101.5	93.9	106.1	88.6	93.3	100.9	100.5	94.2667	1.06612	-	0.284576
P70158	Smpdl3a	Acid sphingomyelinase-like phosphodiesterase 3a OS=Mus musculus OX=10090 GN=Smpdl3a PE=1 SV=2	High	2	1	1	1	445	49.8	6.46	22	100.7	109.8	95.9	89.1	101.2	97.1	102.133	95.8	1.06611	-	0.306497
O70251	Eef1b	Elongation factor 1-beta OS=Mus musculus OX=10090 GN=Eef1b PE=1 SV=5	High	36	8	17	8	225	24.7	4.69	270	105	101	102.8	98	92.6	99.1	102.933	96.5667	1.06593	-	0.051541
Q9DD03	Rab13	Ras-related protein Rab-13 OS=Mus musculus OX=10090 GN=Rab13 PE=1 SV=1	High	11	3	6	1	202	22.8	9.5	61	107.3	101.1	102.2	94.7	99.9	96.8	103.533	97.1333	1.06589	-	0.0582831
P97314	Csrp2	Cysteine and glycine-rich protein 2 OS=Mus musculus OX=10090 GN=Csrp2 PE=1 SV=3	High	10	2	2	2	193	20.9	8.62	16	106.6	109.8	89.4	91.2	90	105.7	101.933	95.6333	1.06588	-	0.48004
Q9JLV1	Bag3	BAG family molecular chaperone regulator 3 OS=Mus musculus OX=10090 GN=Bag3 PE=1 SV=2	High	4	2	3	2	577	61.8	7.27	62	106.7	100.3	99.4	97	89.5	101	102.133	95.8333	1.06574	-	0.197395
P12023	App	Amyloid-beta A4 protein OS=Mus musculus OX=10090 GN=App PE=1 SV=3	High	27	17	30	16	770	86.7	4.79	803	96	100	125.1	117.9	97.5	85.9	107.033	100.433	1.06572	-	0.639743
Q01065	Pde1b	Calcium/calmodulin-dependent 3',5'-cyclic nucleotide phosphodiesterase 1B OS=Mus musculus OX=10090 GN=Pde1b PE=1 SV=2	High	27	12	20	11	535	61.2	5.72	353	111	99.4	101.4	96.6	96.2	99.8	103.933	97.5333	1.06562	-	0.163691
Q8K3C0	Rnasek	Ribonuclease kappa OS=Mus musculus OX=10090 GN=Rnasek PE=3 SV=1	High	9	1	2	1	98	11	7.01	54	111.5	100	100.4	103.4	99.3	90	103.967	97.5667	1.0656	-	0.306912
Q9CQF4	Mtres1	Mitochondrial transcription rescue factor 1 OS=Mus musculus OX=10090 GN=Mtres1 PE=1 SV=1	High	10	2	2	2	240	27.8	9.36	31	107.2	100.4	101.5	93	98.2	98.9	103.033	96.7	1.06549	-	0.0873869
Q9JL56	Gde1	Glycerophosphodiester phosphodiesterase 1 OS=Mus musculus OX=10090 GN=Gde1 PE=1 SV=1	High	18	6	7	6	331	37.6	6.9	93	108.9	93.8	100.3	94.4	92.6	97.4	101	94.8	1.0654	-	0.24827
P52795	Efnb1	Ephrin-B1 OS=Mus musculus OX=10090 GN=Efnb1 PE=1 SV=1	High	5	1	1	1	345	37.8	9.03	83	121.5	103.9	94.5	102.6	97.6	100.1	106.633	100.1	1.06527	-	0.462231
A2A6Q5	Cdc27	Cell division cycle protein 27 homolog OS=Mus musculus OX=10090 GN=Cdc27 PE=1 SV=1	High	1	1	1	1	825	91.8	7.02	0	107.1	99.9	100.1	90.4	96.9	101.3	102.367	96.2	1.0641	-	0.193793
Q9D706	Rpap3	RNA polymerase II-associated protein 3 OS=Mus musculus OX=10090 GN=Rpap3 PE=1 SV=1	High	3	2	2	2	660	74.1	7.99	42	105	96	99.8	98.5	89.4	94.8	100.267	94.2333	1.06403	-	0.179494
P27545	Cers1	Ceramide synthase 1 OS=Mus musculus OX=10090 GN=Cers1 PE=1 SV=1	High	4	1	1	1	350	40.1	8.38	0	105.2	100.8	100.3	95.9	86.4	105.6	102.1	95.9667	1.06391	-	0.346754
Q02013	Aqp1	Aquaporin-1 OS=Mus musculus OX=10090 GN=Aqp1 PE=1 SV=3	High	3	1	1	1	269	28.8	7.43	0	95.2	91.9	94.7	87.3	91.2	86.4	93.9333	88.3	1.0638	-	0.0349429
Q9DB75	Cdip1	Cell death-inducing p53-target protein 1 OS=Mus musculus OX=10090 GN=Cdip1 PE=2 SV=1	High	10	1	2	1	208	21.8	5.66	98	95.2	106.8	104	97.6	99.2	90.9	102	95.9	1.06361	-	0.23094
O35144	Terf2	Telomeric repeat-binding factor 2 OS=Mus musculus OX=10090 GN=Terf2 PE=1 SV=3	High	2	1	1	1	541	60.2	9.5	31	100.9	102.8	104.1	98.3	98.9	92.2	102.6	96.4667	1.06358	-	0.0582733
Q61233	Lcp1	Plastin-2 OS=Mus musculus OX=10090 GN=Lcp1 PE=1 SV=4	High	25	15	22	11	627	70.1	5.33	294	119.4	99.8	95.7	96.8	98.6	100.7	104.967	98.7	1.06349	-	0.444739
Q7TNR6	Igsf21	Immunoglobulin superfamily member 21 OS=Mus musculus OX=10090 GN=Igsf21 PE=1 SV=1	High	16	6	8	6	468	51.9	6.95	143	118.4	88.5	96.6	89.2	89.3	106.9	101.167	95.1333	1.06342	-	0.602714
Q05A62	Dnal1	Dynein light chain 1, axonemal OS=Mus musculus OX=10090 GN=Dnal1 PE=1 SV=2	High	28	4	4	4	190	21.5	5.76	121	104.3	102.8	100.5	93.4	97.9	98	102.533	96.4333	1.06326	-	0.0313673
Q9R171	Cbln1	Cerebellin-1 OS=Mus musculus OX=10090 GN=Cbln1 PE=1 SV=1	Medium	4	1	1	1	193	21.1	7.28	0	122.8	103.4	100.2	108.1	105.9	93	108.8	102.333	1.06319	-	0.488556
O55142	Rpl35a	60S ribosomal protein L35a OS=Mus musculus OX=10090 GN=Rpl35a PE=1 SV=2	High	42	6	12	6	110	12.5	10.89	108	107.3	100.6	100.3	97	95.7	97.2	102.733	96.6333	1.06313	-	0.05912
Q9ER58	Spock2	Testican-2 OS=Mus musculus OX=10090 GN=Spock2 PE=1 SV=1	High	16	6	7	6	423	46.8	4.87	86	105.5	97.6	106.8	100.6	91	99.9	103.3	97.1667	1.06312	-	0.219807
Q00915	Rbp1	Retinol-binding protein 1 OS=Mus musculus OX=10090 GN=Rbp1 PE=1 SV=2	High	35	5	7	5	135	15.8	5.25	199	112.3	101.5	95	92.9	100	97.6	102.933	96.8333	1.06299	-	0.326408
Q6PDN3	Mylk	Myosin light chain kinase, smooth muscle OS=Mus musculus OX=10090 GN=Mylk PE=1 SV=3	High	1	1	1	1	1941	212.8	6.25	21	108.2	97.7	96.4	94.8	93.9	95.7	100.767	94.8	1.06294	-	0.188806
Q8BMJ3	Eif1ax	Eukaryotic translation initiation factor 1A, X-chromosomal OS=Mus musculus OX=10090 GN=Eif1ax PE=2 SV=3	High	37	7	9	1	144	16.5	5.24	126	103.2	101.2	108.6	103.1	99	92.4	104.333	98.1667	1.06282	-	0.181837
Q8R5M8	Cadm1	Cell adhesion molecule 1 OS=Mus musculus OX=10090 GN=Cadm1 PE=1 SV=2	High	34	10	24	10	456	49.8	5.03	616	112	97	99.1	101.5	94.2	94.2	102.7	96.6333	1.06278	-	0.314841
P84089	Erh	Enhancer of rudimentary homolog OS=Mus musculus OX=10090 GN=Erh PE=1 SV=1	High	41	5	8	5	104	12.3	5.92	117	98.8	102.5	110.6	101.6	98.9	93	103.967	97.8333	1.06269	-	0.22794
Q9Z0M3	Cdh20	Cadherin-20 OS=Mus musculus OX=10090 GN=Cdh20 PE=2 SV=1	High	3	2	2	2	801	88.9	4.72	34	100.4	95	113.2	93.7	105	91.7	102.867	96.8	1.06267	-	0.422856
P70392	Rasgrf2	Ras-specific guanine nucleotide-releasing factor 2 OS=Mus musculus OX=10090 GN=Rasgrf2 PE=1 SV=2	High	6	6	6	5	1189	135.6	7.85	180	116.9	99.8	98.8	91.1	107.3	98.5	105.167	98.9667	1.06265	-	0.455537
Q9DB32	Haghl	Hydroxyacylglutathione hydrolase-like protein OS=Mus musculus OX=10090 GN=Haghl PE=1 SV=1	High	12	3	3	3	283	31.5	5.55	18	102.6	98.6	106.2	94.8	98.6	95.9	102.467	96.4333	1.06256	-	0.0708727
Q8BP27	Sfr1	Swi5-dependent recombination DNA repair protein 1 homolog OS=Mus musculus OX=10090 GN=Sfr1 PE=1 SV=2	High	10	3	4	3	319	35.2	5.15	100	112.9	103.6	97.8	102	98.1	95.7	104.767	98.6	1.06254	-	0.265325
Q9CWV6	Prkrip1	PRKR-interacting protein 1 OS=Mus musculus OX=10090 GN=Prkrip1 PE=1 SV=2	High	4	1	1	1	186	21.5	9.42	0	122.5	130.3	83.7	99.8	106	110.9	112.167	105.567	1.06252	-	0.677986
Q3UTJ2	Sorbs2	Sorbin and SH3 domain-containing protein 2 OS=Mus musculus OX=10090 GN=Sorbs2 PE=1 SV=2	High	16	17	19	16	1180	132.3	8.53	393	118.8	98.2	92.6	98	96	97.4	103.2	97.1333	1.06246	-	0.489855
Q8K1L5	Ppp1r11	E3 ubiquitin-protein ligase PPP1R11 OS=Mus musculus OX=10090 GN=Ppp1r11 PE=1 SV=1	High	11	1	1	1	131	14.5	6.09	50	102.5	101.6	106.3	99.3	92.1	100.8	103.467	97.4	1.06229	-	0.117316
Q8BX10	Pgam5	Serine/threonine-protein phosphatase PGAM5, mitochondrial OS=Mus musculus OX=10090 GN=Pgam5 PE=1 SV=1	High	14	4	6	4	288	32	9.04	79	111.6	93.6	102.1	100.6	96.7	92	102.433	96.4333	1.06222	-	0.356585
Q9JIN6	Kcnmb4	Calcium-activated potassium channel subunit beta-4 OS=Mus musculus OX=10090 GN=Kcnmb4 PE=1 SV=1	High	5	1	1	1	210	23.8	7.25	31	96.7	109.1	96.5	109	85.1	90.5	100.767	94.8667	1.06219	-	0.518837
Q3TMP8	Tmem38a	Trimeric intracellular cation channel type A OS=Mus musculus OX=10090 GN=Tmem38a PE=1 SV=2	High	3	1	1	1	298	33.3	8.37	15	101.9	97.2	105.2	97.9	90.7	97.9	101.433	95.5	1.06213	-	0.150196
Q9D6T0	Nosip	Nitric oxide synthase-interacting protein OS=Mus musculus OX=10090 GN=Nosip PE=1 SV=1	High	4	1	1	1	301	33.2	8.62	30	104.2	107.5	101.9	98.6	95	101.7	104.533	98.4333	1.06197	-	0.0732899
Q6IFX2	Krt42	Keratin, type I cytoskeletal 42 OS=Mus musculus OX=10090 GN=Krt42 PE=1 SV=1	High	5	3	4	1	452	50.1	5.16	23	114.6	115	90.9	103.2	109.9	88.7	106.833	100.6	1.06196	-	0.571632
Q91WM1	Strbp	Spermatid perinuclear RNA-binding protein OS=Mus musculus OX=10090 GN=Strbp PE=1 SV=1	High	7	5	6	3	672	73.7	8.72	92	108.7	98.2	106.9	92	103.6	99.9	104.6	98.5	1.06193	-	0.26524
Q9D1K7		UPF0687 protein C20orf27 homolog OS=Mus musculus OX=10090 PE=1 SV=3	High	14	2	2	2	174	19.5	6.68	68	108.6	102.6	101.4	93.4	103.1	97.9	104.2	98.1333	1.06182	-	0.165373
Q80YR5	Safb2	Scaffold attachment factor B2 OS=Mus musculus OX=10090 GN=Safb2 PE=1 SV=2	High	6	4	5	1	991	111.8	6.38	159	99.5	99.2	106.2	91.5	91.4	104.3	101.633	95.7333	1.06163	-	0.291077
P16675	Ctsa	Lysosomal protective protein OS=Mus musculus OX=10090 GN=Ctsa PE=1 SV=1	High	7	3	4	3	474	53.8	5.86	42	102.1	97.3	105.5	93.4	96.8	97	101.633	95.7333	1.06163	-	0.0899641
Q99P31	Hspbp1	Hsp70-binding protein 1 OS=Mus musculus OX=10090 GN=Hspbp1 PE=1 SV=1	High	11	4	5	4	357	39.1	5.36	89	103.7	101.1	103.9	94.5	99.7	96.6	102.9	96.9333	1.06155	-	0.0274823
O35668	Hap1	Huntingtin-associated protein 1 OS=Mus musculus OX=10090 GN=Hap1 PE=1 SV=1	High	9	6	6	6	628	70.1	4.74	84	123.1	96.4	86.6	96.1	84.3	108	102.033	96.1333	1.06137	-	0.670559
P70245	Ebp	3-beta-hydroxysteroid-Delta(8),Delta(7)-isomerase OS=Mus musculus OX=10090 GN=Ebp PE=1 SV=3	Medium	4	1	1	1	230	26.2	7.56	0	103.8	98.3	101.5	91.1	98.3	96.7	101.2	95.3667	1.06117	-	0.0971213
P55302	Lrpap1	Alpha-2-macroglobulin receptor-associated protein OS=Mus musculus OX=10090 GN=Lrpap1 PE=1 SV=1	High	31	11	12	11	360	42.2	7.87	114	108.8	101.1	95.6	99.1	93.8	95	101.833	95.9667	1.06113	-	0.230423
Q9CQR2	Rps21	40S ribosomal protein S21 OS=Mus musculus OX=10090 GN=Rps21 PE=1 SV=1	High	37	3	6	3	83	9.1	8.51	175	100.1	96.4	103.9	100.1	90.3	92.7	100.133	94.3667	1.06111	-	0.190111
Q9JME7	Trappc2l	Trafficking protein particle complex subunit 2-like protein OS=Mus musculus OX=10090 GN=Trappc2l PE=1 SV=1	High	19	3	3	3	139	16	6.77	56	103.8	97.1	103	95.9	97.3	93.2	101.3	95.4667	1.0611	-	0.0744138
Q05CL8	Larp7	La-related protein 7 OS=Mus musculus OX=10090 GN=Larp7 PE=1 SV=2	High	5	3	3	3	570	64.8	9.54	52	107.4	100.1	96.7	92.6	96	98.1	101.4	95.5667	1.06104	-	0.174725
P35979	Rpl12	60S ribosomal protein L12 OS=Mus musculus OX=10090 GN=Rpl12 PE=1 SV=2	High	69	9	16	9	165	17.8	9.42	342	105	99.4	102	99.1	94.3	95.4	102.133	96.2667	1.06094	-	0.0541636
P36895	Bmpr1a	Bone morphogenetic protein receptor type-1A OS=Mus musculus OX=10090 GN=Bmpr1a PE=1 SV=1	High	3	1	1	1	532	60	7.3	43	99.5	104.8	100.4	89.7	95.2	102.3	101.567	95.7333	1.06093	-	0.21829
Q62219	Tgfb1i1	Transforming growth factor beta-1-induced transcript 1 protein OS=Mus musculus OX=10090 GN=Tgfb1i1 PE=1 SV=2	High	3	1	1	1	461	50.1	6.73	47	107.6	100.4	100.2	94.7	90	105.8	102.733	96.8333	1.06093	-	0.326298
Q8BFR4	Gns	N-acetylglucosamine-6-sulfatase OS=Mus musculus OX=10090 GN=Gns PE=1 SV=1	High	2	1	1	1	544	61.1	8.24	55	106	103.8	95	92.8	92	102.5	101.6	95.7667	1.06091	-	0.287827
Q3KNM2	Marchf5	E3 ubiquitin-protein ligase MARCHF5 OS=Mus musculus OX=10090 GN=Marchf5 PE=1 SV=1	High	14	3	3	3	278	31.2	8.7	71	105.7	106.1	98.3	101.4	92	98.9	103.367	97.4333	1.0609	-	0.192121
Q61599	Arhgdib	Rho GDP-dissociation inhibitor 2 OS=Mus musculus OX=10090 GN=Arhgdib PE=1 SV=3	High	50	6	7	6	200	22.8	5.11	58	114.1	107.7	90.5	95.3	95.1	104	104.1	98.1333	1.0608	-	0.47807
Q6ZQA6	Igsf3	Immunoglobulin superfamily member 3 OS=Mus musculus OX=10090 GN=Igsf3 PE=1 SV=2	High	1	1	1	1	1194	134.6	6.05	14	102.9	103.7	105.7	98.5	102.7	93.2	104.1	98.1333	1.0608	-	0.106311
P63323	Rps12	40S ribosomal protein S12 OS=Mus musculus OX=10090 GN=Rps12 PE=1 SV=2	High	59	6	12	6	132	14.5	7.24	423	100.5	102.6	106	101.5	95.1	94.8	103.033	97.1333	1.06074	-	0.0950203
Q9JHU9	Isyna1	Inositol-3-phosphate synthase 1 OS=Mus musculus OX=10090 GN=Isyna1 PE=1 SV=1	High	13	7	9	7	557	60.9	6.42	142	107.2	98.3	100.3	91.1	100.2	97	101.933	96.1	1.0607	-	0.198692
P47964	Rpl36	60S ribosomal protein L36 OS=Mus musculus OX=10090 GN=Rpl36 PE=1 SV=2	High	25	3	5	3	105	12.2	11.34	65	103.9	98.5	100	94.8	89.4	100.9	100.8	95.0333	1.06068	-	0.193249
Q920M5	Coro6	Coronin-6 OS=Mus musculus OX=10090 GN=Coro6 PE=1 SV=1	High	4	3	4	1	471	52.6	5.96	28	90.9	98.5	111.3	97	92.4	94.1	100.233	94.5	1.06067	-	0.400629
P40224	Cxcl12	Stromal cell-derived factor 1 OS=Mus musculus OX=10090 GN=Cxcl12 PE=2 SV=2	High	9	1	1	1	93	10.6	9.74	27	98.5	99.6	102.7	99.5	87.2	96.9	100.267	94.5333	1.06065	-	0.220113
P10605	Ctsb	Cathepsin B OS=Mus musculus OX=10090 GN=Ctsb PE=1 SV=2	High	24	7	16	7	339	37.3	5.91	345	110.6	98	99.4	92.4	95.7	102.3	102.667	96.8	1.06061	-	0.300391
Q8BTV1	Tusc3	Tumor suppressor candidate 3 OS=Mus musculus OX=10090 GN=Tusc3 PE=1 SV=1	High	10	4	5	4	347	39.5	10.11	22	103	99.6	103.7	97.5	94.8	96.5	102.1	96.2667	1.0606	-	0.0173767
Q60899	Elavl2	ELAV-like protein 2 OS=Mus musculus OX=10090 GN=Elavl2 PE=1 SV=1	High	19	6	13	1	360	39.6	9.13	269	105.7	103.1	104.7	94.9	94.9	105.8	104.5	98.5333	1.06055	-	0.183189
P11276	Fn1	Fibronectin OS=Mus musculus OX=10090 GN=Fn1 PE=1 SV=4	High	2	3	3	3	2477	272.4	5.59	0	106.6	95	103.3	97.6	97.5	92.4	101.633	95.8333	1.06052	-	0.20682
Q91YN5	Uap1	UDP-N-acetylhexosamine pyrophosphorylase OS=Mus musculus OX=10090 GN=Uap1 PE=1 SV=1	High	2	1	1	1	522	58.6	6.49	33	106.5	112.4	97	105.7	94.2	98	105.3	99.3	1.06042	-	0.345724
Q5BL07	Pex1	Peroxisome biogenesis factor 1 OS=Mus musculus OX=10090 GN=Pex1 PE=1 SV=2	High	1	1	1	1	1284	141.3	6.35	22	115.7	104.8	86.8	95.8	102.3	91.7	102.433	96.6	1.06039	-	0.5511
Q61423	Kcna4	Potassium voltage-gated channel subfamily A member 4 OS=Mus musculus OX=10090 GN=Kcna4 PE=1 SV=2	High	10	6	9	5	654	73.4	5.29	123	102.7	107.6	102.3	96.9	99.4	98.5	104.2	98.2667	1.06038	-	0.0328985
P51655	Gpc4	Glypican-4 OS=Mus musculus OX=10090 GN=Gpc4 PE=1 SV=2	High	15	7	8	6	557	62.5	6.33	180	108.5	101.5	93.1	109.3	85.3	91.3	101.033	95.3	1.06016	-	0.535803
Q80TR4	Slit1	Slit homolog 1 protein OS=Mus musculus OX=10090 GN=Slit1 PE=1 SV=2	High	3	4	4	4	1531	167.3	6.8	46	97.4	102.8	106	106.2	85.9	96.8	102.067	96.3	1.05988	-	0.417163
P52189	Kcnj4	Inward rectifier potassium channel 4 OS=Mus musculus OX=10090 GN=Kcnj4 PE=1 SV=1	High	5	2	2	2	445	49.9	6.21	24	100.3	106.1	98.6	97	95.4	95.4	101.667	95.9333	1.05976	-	0.0698116
O54879	Hmgb3	High mobility group protein B3 OS=Mus musculus OX=10090 GN=Hmgb3 PE=1 SV=3	High	11	2	2	2	200	23	8.37	74	112.1	92.7	105.6	96.2	99.5	97.2	103.467	97.6333	1.05975	-	0.370261
E9Q4S1	Pde8b	High affinity cAMP-specific and IBMX-insensitive 3',5'-cyclic phosphodiesterase 8B OS=Mus musculus OX=10090 GN=Pde8b PE=1 SV=1	High	8	5	5	5	865	96.7	6.86	113	100.2	105	103.7	97.7	97.9	95.9	102.967	97.1667	1.05969	-	0.0208577
Q8BSL7	Arf2	ADP-ribosylation factor 2 OS=Mus musculus OX=10090 GN=Arf2 PE=1 SV=2	High	59	9	73	1	181	20.7	6.58	2081	95.3	104.8	107.8	110	93.5	87.1	102.633	96.8667	1.05953	-	0.500383
Q8BGA5	Krr1	KRR1 small subunit processome component homolog OS=Mus musculus OX=10090 GN=Krr1 PE=2 SV=1	High	4	2	2	2	380	43.5	9.79	14	105.4	109.3	95	88.3	101.1	102.9	103.233	97.4333	1.05953	-	0.407442
Q61701	Elavl4	ELAV-like protein 4 OS=Mus musculus OX=10090 GN=Elavl4 PE=1 SV=1	High	16	6	13	1	385	42.3	9.38	266	104.1	98.7	103.5	97.5	91.2	100.4	102.1	96.3667	1.05949	-	0.148482
Q9WVA4	Tagln2	Transgelin-2 OS=Mus musculus OX=10090 GN=Tagln2 PE=1 SV=4	High	61	10	19	8	199	22.4	8.24	392	110.8	105.6	93.9	93.6	96.6	102.7	103.433	97.6333	1.05941	-	0.364125
P23242	Gja1	Gap junction alpha-1 protein OS=Mus musculus OX=10090 GN=Gja1 PE=1 SV=2	High	34	9	17	9	382	43	8.76	504	104.3	97.9	111.8	102.6	101.5	92.4	104.667	98.8333	1.05902	-	0.321116
Q9D211	Cdkn2aipnl	CDKN2AIP N-terminal-like protein OS=Mus musculus OX=10090 GN=Cdkn2aipnl PE=3 SV=1	High	6	1	1	1	116	13.2	5.29	0	104.7	99.8	106.3	103.8	98.5	91.2	103.6	97.8333	1.05894	-	0.236351
Q60974	Ncor1	Nuclear receptor corepressor 1 OS=Mus musculus OX=10090 GN=Ncor1 PE=1 SV=1	High	1	2	2	2	2453	270.5	6.93	74	99.3	98.2	106.2	96.7	94.3	95.8	101.233	95.6	1.05893	-	0.0961299
Q99JW4	Lims1	LIM and senescent cell antigen-like-containing domain protein 1 OS=Mus musculus OX=10090 GN=Lims1 PE=1 SV=3	High	4	1	3	1	325	37.2	8.05	18	102.3	113.2	94.3	90	98.5	104.1	103.267	97.5333	1.05878	-	0.449155
Q8BH73	Qpctl	Glutaminyl-peptide cyclotransferase-like protein OS=Mus musculus OX=10090 GN=Qpctl PE=1 SV=1	Medium	2	1	1	1	383	42.7	9.29	0	103.4	100.7	102.1	94.3	95.7	99.2	102.067	96.4	1.05878	-	0.0265618
B2RY56	Rbm25	RNA-binding protein 25 OS=Mus musculus OX=10090 GN=Rbm25 PE=1 SV=2	High	7	5	6	5	838	99.5	6.32	81	102.3	99.3	103.8	98	95.9	94.6	101.8	96.1667	1.05858	-	0.0270584
Q924L1	Letmd1	LETM1 domain-containing protein 1 OS=Mus musculus OX=10090 GN=Letmd1 PE=1 SV=1	High	12	4	4	4	360	41.7	10.54	110	100.1	103.3	103.9	94.1	100.6	95.6	102.433	96.7667	1.05856	-	0.0687537
Q8K3A9	Mepce	7SK snRNA methylphosphate capping enzyme OS=Mus musculus OX=10090 GN=Mepce PE=1 SV=2	Medium	1	1	1	1	666	72	9.25	0	106.1	94.4	109.2	90.1	106.9	95.6	103.233	97.5333	1.05844	-	0.44224
Q99J85	Nptxr	Neuronal pentraxin receptor OS=Mus musculus OX=10090 GN=Nptxr PE=1 SV=1	High	31	15	21	15	493	52.3	6.13	382	118.5	101.1	84.9	105.5	85	97.2	101.5	95.9	1.05839	-	0.648512
Q06186	Hbegf	Proheparin-binding EGF-like growth factor OS=Mus musculus OX=10090 GN=Hbegf PE=2 SV=1	High	5	1	1	1	208	22.8	9.45	0	93.7	100.8	106.4	88.3	89.1	106.9	100.3	94.7667	1.05839	-	0.479113
B2RRD7	Brpf1	Peregrin OS=Mus musculus OX=10090 GN=Brpf1 PE=1 SV=1	Medium	1	1	1	1	1212	137.2	7.93	0	100.2	107.5	111.4	100.8	97.3	103.4	106.367	100.5	1.05837	-	0.190671
Q8K4B0	Mta1	Metastasis-associated protein MTA1 OS=Mus musculus OX=10090 GN=Mta1 PE=1 SV=1	High	6	4	4	2	715	80.7	9.29	38	105.2	97.7	107.2	99.9	99.1	94	103.367	97.6667	1.05836	-	0.172039
B1AS29	Grik3	Glutamate receptor ionotropic, kainate 3 OS=Mus musculus OX=10090 GN=Grik3 PE=1 SV=1	High	6	5	6	4	919	104	7.52	81	111.4	92.8	98.9	92.6	95.3	98.5	101.033	95.4667	1.05831	-	0.386592
P49817	Cav1	Caveolin-1 OS=Mus musculus OX=10090 GN=Cav1 PE=1 SV=1	High	10	2	2	2	178	20.5	6.02	0	113.2	95.5	98.4	94.9	99.9	95.4	102.367	96.7333	1.05824	-	0.379472
P06797	Ctsl	Procathepsin L OS=Mus musculus OX=10090 GN=Ctsl PE=1 SV=2	High	7	2	2	2	334	37.5	6.83	36	101.8	99.2	109.8	98.4	101.7	93.6	103.6	97.9	1.05822	-	0.223711
Q91YR9	Ptgr1	Prostaglandin reductase 1 OS=Mus musculus OX=10090 GN=Ptgr1 PE=1 SV=2	High	3	1	1	1	329	35.5	7.96	30	102.9	101.4	104.9	92.7	97.8	101.7	103.067	97.4	1.05818	-	0.112637
Q9D6L8	Ppil3	Peptidyl-prolyl cis-trans isomerase-like 3 OS=Mus musculus OX=10090 GN=Ppil3 PE=1 SV=1	High	7	1	1	1	161	18.1	6.79	24	100.4	98.9	104.1	94.6	100.9	91.3	101.133	95.6	1.05788	-	0.160055
Q64524	H2bc21	Histone H2B type 2-E OS=Mus musculus OX=10090 GN=H2bc21 PE=1 SV=3	High	48	7	48	1	126	14	10.32	1193	104	95.2	104.4	90.3	101.3	95.4	101.2	95.6667	1.05784	-	0.274345
Q9WVL2	Stat2	Signal transducer and activator of transcription 2 OS=Mus musculus OX=10090 GN=Stat2 PE=1 SV=1	Medium	1	1	1	1	923	105.4	5.27	0	105.9	94.7	105	88	94.8	106.1	101.867	96.3	1.05781	-	0.432518
Q9WV98	Timm9	Mitochondrial import inner membrane translocase subunit Tim9 OS=Mus musculus OX=10090 GN=Timm9 PE=1 SV=1	High	60	5	11	5	89	10.3	7.21	199	96	102.4	109.7	102.1	94.8	94.4	102.7	97.1	1.05767	-	0.297774
Q3UHE1	Pitpnm3	Membrane-associated phosphatidylinositol transfer protein 3 OS=Mus musculus OX=10090 GN=Pitpnm3 PE=1 SV=2	Medium	1	1	1	1	974	106.4	7.12	23	120.7	87.6	96.2	90.9	96.5	100.5	101.5	95.9667	1.05766	-	0.619584
Q8C7E9	Cstf2t	Cleavage stimulation factor subunit 2 tau variant OS=Mus musculus OX=10090 GN=Cstf2t PE=1 SV=2	High	15	7	7	2	632	65.8	7.25	147	103.3	106.5	91.7	99.3	84.8	101	100.5	95.0333	1.05752	-	0.468261
Q8K2C7	Os9	Protein OS-9 OS=Mus musculus OX=10090 GN=Os9 PE=1 SV=2	High	3	2	2	2	672	76.1	4.84	29	112.3	99.9	98.9	89.4	93.6	111.2	103.7	98.0667	1.05744	-	0.517568
Q9EQF6	Dpysl5	Dihydropyrimidinase-related protein 5 OS=Mus musculus OX=10090 GN=Dpysl5 PE=1 SV=1	High	41	17	30	17	564	61.5	7.09	593	111.3	97.5	98.7	92.2	94.2	104.4	102.5	96.9333	1.05743	-	0.392229
Q9D4P0	Arl5b	ADP-ribosylation factor-like protein 5B OS=Mus musculus OX=10090 GN=Arl5b PE=2 SV=3	High	11	2	2	2	179	20.4	6.52	61	103	95.3	102.3	86.8	99.8	97.7	100.2	94.7667	1.05733	-	0.313801
Q80YV2	Zc3hc1	Nuclear-interacting partner of ALK OS=Mus musculus OX=10090 GN=Zc3hc1 PE=1 SV=1	High	5	2	2	2	501	55.2	5.38	39	103.8	99.4	104.9	94.6	96.8	100	102.7	97.1333	1.05731	-	0.0725803
Q6ZQ93	Usp34	Ubiquitin carboxyl-terminal hydrolase 34 OS=Mus musculus OX=10090 GN=Usp34 PE=1 SV=3	Medium	0	1	1	1	3582	408	5.68	16	104.8	105.6	98.1	103.8	95.7	92.3	102.833	97.2667	1.05723	-	0.251662
Q8VHN8	Nudt16l1	Tudor-interacting repair regulator protein OS=Mus musculus OX=10090 GN=Nudt16l1 PE=1 SV=2	High	5	1	1	1	211	23.4	9.26	30	101.8	106.2	100.6	101.6	94	96.3	102.867	97.3	1.05721	-	0.119769
Q8C0K5	Slc25a16	Graves disease carrier protein homolog OS=Mus musculus OX=10090 GN=Slc25a16 PE=1 SV=1	High	2	1	1	1	332	36.2	9.88	16	104.5	103.5	101.1	102.5	93.5	96.4	103.033	97.4667	1.05711	-	0.121315
Q91XF0	Pnpo	Pyridoxine-5'-phosphate oxidase OS=Mus musculus OX=10090 GN=Pnpo PE=1 SV=1	Medium	3	1	1	1	261	30.1	8.22	0	104.8	102.1	100.7	92.4	95	103.6	102.533	97	1.05704	-	0.198276
Q80V26	Bpnt2	Golgi-resident adenosine 3',5'-bisphosphate 3'-phosphatase OS=Mus musculus OX=10090 GN=Bpnt2 PE=1 SV=1	High	8	3	4	3	356	38.6	6.47	76	102.7	100.8	104.7	102.2	94.5	94.9	102.733	97.2	1.05693	-	0.113976
Q8BGD5	Cpt1c	Carnitine O-palmitoyltransferase 1, brain isoform OS=Mus musculus OX=10090 GN=Cpt1c PE=1 SV=1	High	13	9	10	9	798	90	7.49	138	103.3	102.4	98.9	98.8	93.8	95.6	101.533	96.0667	1.0569	-	0.0511398
Q8K012	Fnbp1l	Formin-binding protein 1-like OS=Mus musculus OX=10090 GN=Fnbp1l PE=1 SV=2	High	4	3	3	3	605	69.8	6.64	60	120.4	88.9	99.4	92.3	99.1	100.7	102.9	97.3667	1.05683	-	0.595657
Q9DBR0	Akap8	A-kinase anchor protein 8 OS=Mus musculus OX=10090 GN=Akap8 PE=1 SV=1	High	4	2	2	2	687	76.2	5.14	92	101	100.5	109.5	99.7	93.9	100.7	103.667	98.1	1.05674	-	0.19778
Q80V91	Dtx3	Probable E3 ubiquitin-protein ligase DTX3 OS=Mus musculus OX=10090 GN=Dtx3 PE=1 SV=2	High	7	2	3	2	347	38	8.73	115	95.3	115.8	101.9	99.1	103.9	93.2	104.333	98.7333	1.05672	-	0.45573
Q9QZ08	Nagk	N-acetyl-D-glucosamine kinase OS=Mus musculus OX=10090 GN=Nagk PE=1 SV=3	High	23	6	8	6	343	37.2	5.73	185	111.3	101.8	97	96.9	97.2	99.4	103.367	97.8333	1.05656	-	0.265213
Q9Z2G9	Htatip2	Oxidoreductase HTATIP2 OS=Mus musculus OX=10090 GN=Htatip2 PE=1 SV=3	High	3	1	1	1	242	26.9	8.59	34	100.2	109	95.7	93.2	95.1	100.3	101.633	96.2	1.05648	-	0.288674
P99028	Uqcrh	Cytochrome b-c1 complex subunit 6, mitochondrial OS=Mus musculus OX=10090 GN=Uqcrh PE=1 SV=2	High	74	6	16	6	89	10.4	4.87	313	97.6	101.9	111.1	104.8	93.8	95.4	103.533	98	1.05646	-	0.351858
Q6KAU4	Mvb12b	Multivesicular body subunit 12B OS=Mus musculus OX=10090 GN=Mvb12b PE=1 SV=2	High	21	4	4	4	317	35.4	7.93	114	105.6	106.4	98.6	97	99.9	97.1	103.533	98	1.05646	-	0.105391
Q8CA71	Shisa4	Protein shisa-4 OS=Mus musculus OX=10090 GN=Shisa4 PE=1 SV=1	High	9	2	3	2	197	21.5	7.42	34	103.5	96.2	112.9	97.7	108.6	89.6	104.2	98.6333	1.05644	-	0.489642
Q6P2B1	Tnpo3	Transportin-3 OS=Mus musculus OX=10090 GN=Tnpo3 PE=1 SV=1	High	14	10	10	10	923	104.1	5.57	122	104.4	99.1	105.8	98.1	97.7	97	103.1	97.6	1.05635	-	0.0562333
Q9Z2B9	Rps6ka4	Ribosomal protein S6 kinase alpha-4 OS=Mus musculus OX=10090 GN=Rps6ka4 PE=1 SV=2	High	6	4	4	3	773	85.6	8.27	61	111.5	96	94.4	91.4	94.1	100.3	100.633	95.2667	1.05633	-	0.42559
P14106	C1qb	Complement C1q subcomponent subunit B OS=Mus musculus OX=10090 GN=C1qb PE=1 SV=2	High	28	5	13	5	253	26.7	8.15	240	115.4	100.6	101.2	104.6	99.4	96.3	105.733	100.1	1.05628	-	0.356441
Q5HZI2	C2cd4c	C2 calcium-dependent domain-containing protein 4C OS=Mus musculus OX=10090 GN=C2cd4c PE=1 SV=1	High	15	5	6	5	419	44.6	9.73	110	110.7	100.1	97.6	92.4	96.3	103.3	102.8	97.3333	1.05616	-	0.346432
P09470	Ace	Angiotensin-converting enzyme OS=Mus musculus OX=10090 GN=Ace PE=1 SV=3	High	1	2	2	2	1312	150.8	6.55	26	102.2	89.2	77.6	77.7	82.2	94.8	89.6667	84.9	1.05614	-	0.615116
Q9EPC1	Parva	Alpha-parvin OS=Mus musculus OX=10090 GN=Parva PE=1 SV=1	High	4	1	1	1	372	42.3	5.95	19	99.1	105.9	107.7	88.4	103	104.7	104.233	98.7	1.05606	-	0.393976
Q8BG31	Vxn	Vexin OS=Mus musculus OX=10090 GN=Vxn PE=2 SV=1	High	5	1	1	1	207	22.5	9.95	21	102.4	107.4	101.4	97.7	98.9	98.1	103.733	98.2333	1.05599	-	0.0436187
Q9CU65	Zmym2	Zinc finger MYM-type protein 2 OS=Mus musculus OX=10090 GN=Zmym2 PE=1 SV=3	Low	1	1	1	1	1376	154.5	6.37	0	106.1	103.1	100.2	96.2	105.4	91.4	103.133	97.6667	1.05597	-	0.286292
Q810I0	Vps37d	Vacuolar protein sorting-associated protein 37D OS=Mus musculus OX=10090 GN=Vps37d PE=2 SV=2	Medium	4	1	1	1	261	28.5	9.57	0	101.3	97.1	103.5	90.1	92.5	103.3	100.633	95.3	1.05596	-	0.298992
P19137	Lama1	Laminin subunit alpha-1 OS=Mus musculus OX=10090 GN=Lama1 PE=1 SV=2	High	3	7	7	7	3083	337.9	6.71	64	98.9	105.6	99.4	86.9	100.8	100.1	101.3	95.9333	1.05594	-	0.34428
Q8BGN5	Nipal3	NIPA-like protein 3 OS=Mus musculus OX=10090 GN=Nipal3 PE=2 SV=1	High	4	2	2	2	410	44.8	7.75	41	106.1	100.5	98.2	98.5	85.4	104.8	101.6	96.2333	1.05577	-	0.433948
Q9JLT4	Txnrd2	Thioredoxin reductase 2, mitochondrial OS=Mus musculus OX=10090 GN=Txnrd2 PE=1 SV=4	High	10	5	5	5	524	56.6	8.46	145	92.2	113.1	101.7	101.1	93.7	96	102.333	96.9333	1.05571	-	0.447959
Q80T79	Csmd3	CUB and sushi domain-containing protein 3 OS=Mus musculus OX=10090 GN=Csmd3 PE=1 SV=3	High	0	1	1	1	3707	405.5	5.95	0	112.9	99	97.2	109.7	93.1	90	103.033	97.6	1.05567	-	0.528156
Q9CQ48	Nudcd2	NudC domain-containing protein 2 OS=Mus musculus OX=10090 GN=Nudcd2 PE=1 SV=1	High	18	2	2	2	157	17.6	5.07	64	94.9	103.3	107.6	92.6	102.8	94.3	101.933	96.5667	1.05557	-	0.333617
Q8R349	Cdc16	Cell division cycle protein 16 homolog OS=Mus musculus OX=10090 GN=Cdc16 PE=1 SV=1	High	3	2	3	2	620	71.4	5.76	46	103.8	101.7	100.8	94.8	96.6	98.8	102.1	96.7333	1.05548	-	0.0212207
Q9QUJ7	Acsl4	Long-chain-fatty-acid--CoA ligase 4 OS=Mus musculus OX=10090 GN=Acsl4 PE=1 SV=2	High	6	4	5	3	711	79	8.28	101	96.9	102.6	109.4	98.3	99.1	95.3	102.967	97.5667	1.05535	-	0.22771
Q91X20	Ash2l	Set1/Ash2 histone methyltransferase complex subunit ASH2 OS=Mus musculus OX=10090 GN=Ash2l PE=1 SV=1	High	3	2	2	2	623	68.2	5.69	50	107.1	97.8	100.5	90.2	104.4	94.8	101.8	96.4667	1.05529	-	0.347315
Q80UM7	Mogs	Mannosyl-oligosaccharide glucosidase OS=Mus musculus OX=10090 GN=Mogs PE=1 SV=1	High	8	5	5	5	834	91.8	9	113	109.9	98.4	97.7	96.8	94.2	99	102	96.6667	1.05517	-	0.272149
O35343	Kpna4	Importin subunit alpha-3 OS=Mus musculus OX=10090 GN=Kpna4 PE=1 SV=1	High	23	7	12	4	521	57.9	4.94	301	104.7	102.7	98.7	94	99.4	96.7	102.033	96.7	1.05515	-	0.086137
P62823	Rab3c	Ras-related protein Rab-3C OS=Mus musculus OX=10090 GN=Rab3c PE=1 SV=1	High	47	8	43	6	227	25.9	5.24	1040	105.4	105.2	94.4	103.7	93.1	92.3	101.667	96.3667	1.055	-	0.363027
Q6QWF9	Camk2n1	Calcium/calmodulin-dependent protein kinase II inhibitor 1 OS=Mus musculus OX=10090 GN=Camk2n1 PE=1 SV=1	High	51	3	4	3	78	8.5	5.45	84	115	95.9	98.1	97.1	98.3	97.5	103	97.6333	1.05497	-	0.424733
Q9R013	Ctsf	Cathepsin F OS=Mus musculus OX=10090 GN=Ctsf PE=1 SV=1	Medium	2	1	1	1	462	51.6	6.55	19	109.8	92.2	97.8	93.7	89.3	101.2	99.9333	94.7333	1.05489	-	0.451962
Q91YE5	Baz2a	Bromodomain adjacent to zinc finger domain protein 2A OS=Mus musculus OX=10090 GN=Baz2a PE=1 SV=2	Medium	0	1	1	1	1889	209.5	6.51	29	88.7	109.8	111.1	88	105.1	100.4	103.2	97.8333	1.05486	-	0.577896
Q9QZD9	Eif3i	Eukaryotic translation initiation factor 3 subunit I OS=Mus musculus OX=10090 GN=Eif3i PE=1 SV=1	High	23	7	7	7	325	36.4	5.64	124	99.3	99.8	104.9	98.2	94	96	101.333	96.0667	1.05482	-	0.0714744
P84099	Rpl19	60S ribosomal protein L19 OS=Mus musculus OX=10090 GN=Rpl19 PE=1 SV=1	High	26	5	8	5	196	23.5	11.47	188	103.1	98	99.1	96.1	84.6	103.9	100.067	94.8667	1.05481	-	0.421788
Q8R066	C1qtnf4	Complement C1q tumor necrosis factor-related protein 4 OS=Mus musculus OX=10090 GN=C1qtnf4 PE=1 SV=1	High	15	4	4	4	326	35	8.98	52	99.7	98.4	109.9	99.9	95.2	96.9	102.667	97.3333	1.05479	-	0.241953
Q61425	Hadh	Hydroxyacyl-coenzyme A dehydrogenase, mitochondrial OS=Mus musculus OX=10090 GN=Hadh PE=1 SV=2	High	37	10	17	10	314	34.4	8.65	270	105.9	98.9	101.7	95	97.6	98	102.167	96.8667	1.05471	-	0.0772421
P26645	Marcks	Myristoylated alanine-rich C-kinase substrate OS=Mus musculus OX=10090 GN=Marcks PE=1 SV=2	High	44	8	15	8	309	29.6	4.34	524	131.4	90.8	94.1	89.9	103.3	106.7	105.433	99.9667	1.05468	-	0.715933
Q9CQJ6	Denr	Density-regulated protein OS=Mus musculus OX=10090 GN=Denr PE=1 SV=1	High	32	4	4	4	198	22.2	5.3	167	96.2	108.4	106.4	100.7	99.5	94.7	103.667	98.3	1.05459	-	0.270343
P68433	H3c1	Histone H3.1 OS=Mus musculus OX=10090 GN=H3c1 PE=1 SV=2	High	29	5	21	1	136	15.4	11.12	104	136.6	92.8	86	89.5	108.5	101.1	105.133	99.7	1.0545	-	0.762474
P60824	Cirbp	Cold-inducible RNA-binding protein OS=Mus musculus OX=10090 GN=Cirbp PE=1 SV=1	High	37	5	7	5	172	18.6	9.61	184	101.9	96.5	106.1	96.1	96.9	95.8	101.5	96.2667	1.05436	-	0.134752
Q9QXE7	Tbl1x	F-box-like/WD repeat-containing protein TBL1X OS=Mus musculus OX=10090 GN=Tbl1x PE=1 SV=2	High	5	3	4	1	527	56.8	5.72	34	103.1	97.5	106	93.5	101.1	96.2	102.2	96.9333	1.05433	-	0.190208
Q9D8T7	Slirp	SRA stem-loop-interacting RNA-binding protein, mitochondrial OS=Mus musculus OX=10090 GN=Slirp PE=1 SV=2	High	17	2	2	2	112	12.6	9.82	63	105.1	97.8	102.2	99.3	94.3	95.8	101.7	96.4667	1.05425	-	0.11322
Q7TPD2	Fam185a	Protein FAM185A OS=Mus musculus OX=10090 GN=Fam185a PE=2 SV=1	High	6	2	3	2	378	40	6.38	124	115.1	101	89.4	98.3	89.3	102.2	101.833	96.6	1.05418	-	0.565037
Q80W22	Thnsl2	Threonine synthase-like 2 OS=Mus musculus OX=10090 GN=Thnsl2 PE=1 SV=1	High	20	6	6	6	483	54.2	6.39	158	99.4	108.2	103.8	96.1	99.6	99.7	103.8	98.4667	1.05416	-	0.129788
Q9CQU3	Rer1	Protein RER1 OS=Mus musculus OX=10090 GN=Rer1 PE=1 SV=1	High	8	2	2	2	196	23	9.51	29	106.1	102.9	102.5	99	96.7	99.8	103.833	98.5	1.05415	-	0.0222004
Q8BGB5	Limd2	LIM domain-containing protein 2 OS=Mus musculus OX=10090 GN=Limd2 PE=1 SV=1	High	30	4	4	4	128	14.2	9.04	115	97.1	107.1	99.7	103.4	95.7	89.2	101.3	96.1	1.05411	-	0.363964
Q99L04	Dhrs1	Dehydrogenase/reductase SDR family member 1 OS=Mus musculus OX=10090 GN=Dhrs1 PE=1 SV=1	High	29	9	13	9	313	34	8.35	268	111.6	95.1	103.4	99.3	95.6	99.3	103.367	98.0667	1.05404	-	0.34203
P62267	Rps23	40S ribosomal protein S23 OS=Mus musculus OX=10090 GN=Rps23 PE=1 SV=3	High	48	6	12	6	143	15.8	10.49	186	103.7	98.8	104.3	94.2	97.2	99.7	102.267	97.0333	1.05393	-	0.0907147
Q8C4B4	Unc119b	Protein unc-119 homolog B OS=Mus musculus OX=10090 GN=Unc119b PE=1 SV=1	High	8	1	1	1	251	28.3	5.72	17	95.7	117.4	96.1	97.1	100.1	96.2	103.067	97.8	1.05385	-	0.508567
P56387	Dynlt3	Dynein light chain Tctex-type 3 OS=Mus musculus OX=10090 GN=Dynlt3 PE=1 SV=1	High	20	1	1	1	116	12.9	5.12	77	90.4	107.2	126.2	112.9	96.8	97.6	107.933	102.433	1.05369	-	0.659915
Q60632	Nr2f1	COUP transcription factor 1 OS=Mus musculus OX=10090 GN=Nr2f1 PE=2 SV=2	High	4	2	2	2	422	46.1	8.25	18	108.2	101.6	96.9	91.8	89.9	109.4	102.233	97.0333	1.05359	-	0.499956
Q14C51	Ptcd3	Pentatricopeptide repeat domain-containing protein 3, mitochondrial OS=Mus musculus OX=10090 GN=Ptcd3 PE=1 SV=2	High	9	6	6	6	685	77.7	5.88	100	102.4	97.5	105.2	98.6	93.9	97.1	101.7	96.5333	1.05352	-	0.122255
Q9ERE7	Mesd	LRP chaperone MESD OS=Mus musculus OX=10090 GN=Mesd PE=1 SV=1	High	16	3	3	3	224	25.2	6.34	22	114.2	90.5	100.8	95.5	94.4	100.1	101.833	96.6667	1.05345	-	0.505961
Q9QZI9	Serinc3	Serine incorporator 3 OS=Mus musculus OX=10090 GN=Serinc3 PE=1 SV=2	High	9	4	4	4	472	52.6	7.23	69	102.8	98.7	108.5	102	101.5	90.8	103.333	98.1	1.05335	-	0.32134
B1AXV0	Frrs1l	DOMON domain-containing protein FRRS1L OS=Mus musculus OX=10090 GN=Frrs1l PE=1 SV=1	High	17	4	6	4	293	32.5	5.43	24	95.6	103.6	113.1	100.7	100.5	95.3	104.1	98.8333	1.05329	-	0.381279
Q8VBT9	Aspscr1	Tether containing UBX domain for GLUT4 OS=Mus musculus OX=10090 GN=Aspscr1 PE=1 SV=1	High	13	6	7	6	550	59.8	6.96	166	106.4	96.5	102.1	96.5	93.2	99.9	101.667	96.5333	1.05318	-	0.211815
Q8VD26	Tmem143	Transmembrane protein 143 OS=Mus musculus OX=10090 GN=Tmem143 PE=1 SV=1	High	5	2	2	2	458	51.6	9.26	39	116	94.6	100.8	91.7	113.5	90.5	103.8	98.5667	1.05309	-	0.622058
P02535	Krt10	Keratin, type I cytoskeletal 10 OS=Mus musculus OX=10090 GN=Krt10 PE=1 SV=3	High	12	7	12	4	570	57.7	5.11	301	128.1	113.7	85.7	113.3	107	90.7	109.167	103.667	1.05305	-	0.717353
Q9DC29	Abcb6	ATP-binding cassette sub-family B member 6, mitochondrial OS=Mus musculus OX=10090 GN=Abcb6 PE=1 SV=1	High	5	3	3	3	842	93.7	8.05	69	105.2	102	100.8	99.4	94.1	99	102.667	97.5	1.05299	-	0.074217
O08709	Prdx6	Peroxiredoxin-6 OS=Mus musculus OX=10090 GN=Prdx6 PE=1 SV=3	High	71	16	76	16	224	24.9	6.01	1956	110.2	105	99.4	93.3	104.9	100.6	104.867	99.6	1.05288	-	0.316367
Q6IMP4	Panx2	Pannexin-2 OS=Mus musculus OX=10090 GN=Panx2 PE=1 SV=2	High	2	2	2	2	677	74.6	7.52	41	112.3	99.7	87.3	99.5	87.1	97.7	99.7667	94.7667	1.05276	-	0.574441
P05555	Itgam	Integrin alpha-M OS=Mus musculus OX=10090 GN=Itgam PE=1 SV=2	High	2	2	3	2	1153	127.4	7.27	28	100.7	95.3	99.7	96.9	89.8	94.2	98.5667	93.6333	1.05269	-	0.136346
P41234	Abca2	ATP-binding cassette sub-family A member 2 OS=Mus musculus OX=10090 GN=Abca2 PE=1 SV=4	High	2	3	3	3	2434	270.3	6.76	43	103.6	95.8	112.4	94.1	99.6	102.5	103.933	98.7333	1.05267	-	0.389353
Q63844	Mapk3	Mitogen-activated protein kinase 3 OS=Mus musculus OX=10090 GN=Mapk3 PE=1 SV=5	High	42	15	35	10	380	43	6.61	655	109.6	99.1	97.2	99.4	94.1	97.2	101.967	96.9	1.05229	-	0.289277
P61290	Psme3	Proteasome activator complex subunit 3 OS=Mus musculus OX=10090 GN=Psme3 PE=1 SV=1	High	35	8	9	8	254	29.5	5.95	147	112.6	98.5	94.8	92.2	98.6	99.9	101.967	96.9	1.05229	-	0.440466
Q9QUI0	Rhoa	Transforming protein RhoA OS=Mus musculus OX=10090 GN=Rhoa PE=1 SV=1	High	67	11	29	10	193	21.8	6.1	648	103	102	107	97.8	101.6	97.1	104	98.8333	1.05228	-	0.0671146
P62911	Rpl32	60S ribosomal protein L32 OS=Mus musculus OX=10090 GN=Rpl32 PE=1 SV=2	High	39	6	8	6	135	15.9	11.33	76	105.3	95.3	99.6	94.9	85.8	104.6	100.067	95.1	1.05223	-	0.46477
Q921W0	Chmp1a	Charged multivesicular body protein 1a OS=Mus musculus OX=10090 GN=Chmp1a PE=1 SV=1	High	24	6	6	6	196	21.6	8.06	52	107.3	99.3	99.8	99.5	100.9	90.8	102.133	97.0667	1.0522	-	0.2825
Q811D0	Dlg1	Disks large homolog 1 OS=Mus musculus OX=10090 GN=Dlg1 PE=1 SV=1	High	26	24	42	17	905	100.1	5.8	803	110.4	95.8	102.4	95.5	101	96.8	102.867	97.7667	1.05217	-	0.323745
Q6IR34	Gpsm1	G-protein-signaling modulator 1 OS=Mus musculus OX=10090 GN=Gpsm1 PE=1 SV=3	High	7	5	5	5	673	74.3	6.23	81	113	96.3	99.6	95.1	97.6	100.9	102.967	97.8667	1.05211	-	0.396469
Q8VD72	Ttc8	Tetratricopeptide repeat protein 8 OS=Mus musculus OX=10090 GN=Ttc8 PE=1 SV=1	High	1	1	1	1	515	58.4	6.92	27	114.2	95.4	95.9	97.9	102.1	90.4	101.833	96.8	1.052	-	0.515749
Q9D8C2	Tspan13	Tetraspanin-13 OS=Mus musculus OX=10090 GN=Tspan13 PE=1 SV=1	Medium	3	1	1	1	204	22.2	8.37	22	109.4	105.5	90.9	87.6	98.1	105	101.933	96.9	1.05194	-	0.542439
O35066	Kif3c	Kinesin-like protein KIF3C OS=Mus musculus OX=10090 GN=Kif3c PE=1 SV=3	High	6	5	8	2	796	89.9	8.06	145	113.4	102.3	92.3	97.3	96.5	99	102.667	97.6	1.05191	-	0.455512
Q9CPS6	Hint3	Histidine triad nucleotide-binding protein 3 OS=Mus musculus OX=10090 GN=Hint3 PE=1 SV=1	High	31	4	4	4	165	18.8	6.33	131	98.7	104.5	107	99.5	97.4	98	103.4	98.3	1.05188	-	0.114704
Q9D1G2	Pmvk	Phosphomevalonate kinase OS=Mus musculus OX=10090 GN=Pmvk PE=1 SV=3	High	4	1	1	1	192	21.9	5.99	29	106.4	104.9	95	91.6	94.7	104.9	102.1	97.0667	1.05185	-	0.402365
Q9EQH2	Erap1	Endoplasmic reticulum aminopeptidase 1 OS=Mus musculus OX=10090 GN=Erap1 PE=1 SV=2	High	2	2	2	2	930	106.5	6.2	24	109.5	100.8	94.4	90.7	90.2	108.8	101.567	96.5667	1.05178	-	0.5426
Q8BLJ3	Plcxd3	PI-PLC X domain-containing protein 3 OS=Mus musculus OX=10090 GN=Plcxd3 PE=1 SV=1	High	31	7	12	7	321	36.3	6.62	385	113	99.9	92.2	90.7	93.5	105.9	101.7	96.7	1.05171	-	0.54954
A2AKQ0	Slc35d1	UDP-glucuronic acid/UDP-N-acetylgalactosamine transporter OS=Mus musculus OX=10090 GN=Slc35d1 PE=2 SV=2	High	2	1	1	1	355	39.2	8.84	15	106.3	89.8	105.8	104.6	93.4	89.1	100.633	95.7	1.05155	-	0.526548
P45377	Akr1b8	Aldose reductase-related protein 2 OS=Mus musculus OX=10090 GN=Akr1b8 PE=1 SV=2	High	12	4	5	2	316	36.1	6.37	84	100.5	102.8	101.2	95	91.1	103.5	101.5	96.5333	1.05145	-	0.253127
Q67FY2	Bcl9l	B-cell CLL/lymphoma 9-like protein OS=Mus musculus OX=10090 GN=Bcl9l PE=1 SV=1	Medium	1	1	1	1	1494	156.6	8.63	0	100.7	102.4	104.3	98.4	91.1	102.9	102.467	97.4667	1.0513	-	0.236326
Q8K2A1	Gulp1	PTB domain-containing engulfment adapter protein 1 OS=Mus musculus OX=10090 GN=Gulp1 PE=1 SV=1	Low	2	1	1	1	304	34.4	7.9	0	101.6	96.6	107.8	89.2	111.9	90	102	97.0333	1.05119	-	0.573449
Q6PB93	Galnt2	Polypeptide N-acetylgalactosaminyltransferase 2 OS=Mus musculus OX=10090 GN=Galnt2 PE=1 SV=1	High	3	2	2	2	570	64.5	8.53	35	114.8	93.4	96.2	99.6	93.7	96.3	101.467	96.5333	1.0511	-	0.515804
P47199	Cryz	Quinone oxidoreductase OS=Mus musculus OX=10090 GN=Cryz PE=1 SV=1	High	41	10	16	10	331	35.2	8.07	386	105.2	104.4	97.4	96.7	95.9	99.5	102.333	97.3667	1.05101	-	0.140473
Q60648	Gm2a	Ganglioside GM2 activator OS=Mus musculus OX=10090 GN=Gm2a PE=1 SV=2	High	30	5	6	5	193	20.8	5.9	92	101	108.1	100.1	97.4	96.6	100.2	103.067	98.0667	1.05099	-	0.143773
P63248	Pkia	cAMP-dependent protein kinase inhibitor alpha OS=Mus musculus OX=10090 GN=Pkia PE=1 SV=2	High	62	3	3	3	76	8	4.54	105	110.4	101.6	99.6	109.6	102	84.9	103.867	98.8333	1.05093	-	0.564406
Q923D2	Blvrb	Flavin reductase (NADPH) OS=Mus musculus OX=10090 GN=Blvrb PE=1 SV=3	High	31	5	7	5	206	22.2	7.01	144	108.1	99.7	99.9	96.3	96.8	99.7	102.567	97.6	1.05089	-	0.169034
P15105	Glul	Glutamine synthetase OS=Mus musculus OX=10090 GN=Glul PE=1 SV=6	High	60	20	87	20	373	42.1	7.08	1483	98	98.6	114.1	97.9	104.1	93.7	103.567	98.5667	1.05073	-	0.456644
O89001	Cpd	Carboxypeptidase D OS=Mus musculus OX=10090 GN=Cpd PE=1 SV=2	High	4	6	7	6	1377	152.3	6.18	143	111	96.8	99.2	99.6	91	101.6	102.333	97.4	1.05065	-	0.417473
O55022	Pgrmc1	Membrane-associated progesterone receptor component 1 OS=Mus musculus OX=10090 GN=Pgrmc1 PE=1 SV=4	High	36	7	13	7	195	21.7	4.7	214	106.6	95.8	94.5	95.8	89	97.8	98.9667	94.2	1.0506	-	0.365029
Q9DB25	Alg5	Dolichyl-phosphate beta-glucosyltransferase OS=Mus musculus OX=10090 GN=Alg5 PE=1 SV=1	High	6	2	2	2	324	36.8	8.6	49	97.1	100.9	111.5	107.2	91.8	95.6	103.167	98.2	1.05058	-	0.476275
P62700	Ypel5	Protein yippee-like 5 OS=Mus musculus OX=10090 GN=Ypel5 PE=1 SV=1	High	12	1	1	1	121	13.8	7.31	33	98.1	125.2	90.4	89.9	99.7	109	104.567	99.5333	1.05057	-	0.69424
P21550	Eno3	Beta-enolase OS=Mus musculus OX=10090 GN=Eno3 PE=1 SV=3	High	25	7	85	2	434	47	7.18	3753	100.3	105.3	104.4	98.9	99.3	96.9	103.333	98.3667	1.05049	-	0.0438063
Q9CRB8	Mtfp1	Mitochondrial fission process protein 1 OS=Mus musculus OX=10090 GN=Mtfp1 PE=1 SV=1	High	21	3	6	3	166	18.3	8.68	118	101.8	97.7	98.5	96.1	89.2	98.4	99.3333	94.5667	1.05041	-	0.191458
Q6PGH1	Bud31	Protein BUD31 homolog OS=Mus musculus OX=10090 GN=Bud31 PE=1 SV=2	High	6	1	1	1	144	17	8.82	0	103.5	102	109.2	100.9	106.4	92.3	104.9	99.8667	1.0504	-	0.340167
Q9D9H8		UPF0565 protein C2orf69 homolog OS=Mus musculus OX=10090 PE=2 SV=3	High	8	3	4	3	365	41.7	7.87	35	105.3	101.3	102	95	100.1	98.7	102.867	97.9333	1.05037	-	0.0654272
P15920	Atp6v0a2	V-type proton ATPase 116 kDa subunit a2 OS=Mus musculus OX=10090 GN=Atp6v0a2 PE=1 SV=2	High	4	3	5	1	856	98.1	6.64	86	101.3	104.6	104.9	92.3	91.9	111.7	103.6	98.6333	1.05035	-	0.49576
Q5EBH1	Rassf5	Ras association domain-containing protein 5 OS=Mus musculus OX=10090 GN=Rassf5 PE=1 SV=1	High	4	1	1	1	413	46.7	9.28	37	103.9	106.2	98.8	98.4	93.2	102.5	102.967	98.0333	1.05032	-	0.227871
Q9JMF3	Gng13	Guanine nucleotide-binding protein G(I)/G(S)/G(O) subunit gamma-13 OS=Mus musculus OX=10090 GN=Gng13 PE=1 SV=1	High	52	4	7	4	67	8	5.45	140	115.3	95.6	96.5	96.9	99.7	96.1	102.467	97.5667	1.05022	-	0.493759
P62830	Rpl23	60S ribosomal protein L23 OS=Mus musculus OX=10090 GN=Rpl23 PE=1 SV=1	High	49	7	15	7	140	14.9	10.51	299	104.9	100.4	104.6	99	96	100.1	103.3	98.3667	1.05015	-	0.0602957
Q9JMD3	Stard10	START domain-containing protein 10 OS=Mus musculus OX=10090 GN=Stard10 PE=1 SV=1	High	4	1	1	1	291	32.9	7.12	36	100.2	102.2	110	95.5	106.1	95.9	104.133	99.1667	1.05008	-	0.33909
Q9R226	Khdrbs3	KH domain-containing, RNA-binding, signal transduction-associated protein 3 OS=Mus musculus OX=10090 GN=Khdrbs3 PE=1 SV=1	High	14	6	9	4	346	38.8	8.1	91	99.9	99	105.3	92.5	99.9	97.3	101.4	96.5667	1.05005	-	0.174032
Q3TLH4	Prrc2c	Protein PRRC2C OS=Mus musculus OX=10090 GN=Prrc2c PE=1 SV=3	High	6	14	15	14	2846	310.7	9.1	256	102.6	104.9	94.8	96.3	93.7	97.9	100.767	95.9667	1.05002	-	0.218593
O35684	Serpini1	Neuroserpin OS=Mus musculus OX=10090 GN=Serpini1 PE=1 SV=1	High	8	3	3	3	410	46.3	4.72	56	105	98.7	100.9	97.8	96.1	96.2	101.533	96.7	1.04998	-	0.0661303
Q8K382	Dennd1a	DENN domain-containing protein 1A OS=Mus musculus OX=10090 GN=Dennd1a PE=1 SV=2	High	3	2	2	2	1016	111.5	6.79	75	108.5	92.9	99.5	93.4	97.6	95.6	100.3	95.5333	1.0499	-	0.366109
Q9QY36	Naa10	N-alpha-acetyltransferase 10 OS=Mus musculus OX=10090 GN=Naa10 PE=1 SV=1	High	20	4	5	4	235	26.5	5.64	120	97.8	102.6	104.8	101.6	96.6	92.5	101.733	96.9	1.04988	-	0.222078
Q8CJ61	Cmtm4	CKLF-like MARVEL transmembrane domain-containing protein 4 OS=Mus musculus OX=10090 GN=Cmtm4 PE=1 SV=1	High	9	2	2	2	208	22.9	5.59	38	113.3	96.5	89.2	107.2	83.2	94.4	99.6667	94.9333	1.04986	-	0.659058
P50429	Arsb	Arylsulfatase B OS=Mus musculus OX=10090 GN=Arsb PE=1 SV=3	High	10	6	9	6	534	59.6	7.24	96	109.6	100.9	97.2	95.7	96.7	100.7	102.567	97.7	1.04981	-	0.288539
Q60841	Reln	Reelin OS=Mus musculus OX=10090 GN=Reln PE=1 SV=3	High	1	2	2	2	3461	387.2	5.73	35	112.7	102.7	92.4	95.9	94.6	102.7	102.6	97.7333	1.0498	-	0.48782
A2A699	Fam171a2	Protein FAM171A2 OS=Mus musculus OX=10090 GN=Fam171a2 PE=1 SV=1	High	6	4	4	4	822	87.4	8.05	36	107.5	99.3	101.4	93.9	99.1	100.6	102.733	97.8667	1.04973	-	0.201675
Q0PHV7	Dact3	Dapper homolog 3 OS=Mus musculus OX=10090 GN=Dact3 PE=1 SV=1	High	3	2	2	2	610	63.2	10.42	0	95.4	103.5	105.2	83.9	102.2	103.6	101.367	96.5667	1.04971	-	0.532214
P20065	Tmsb4x	Thymosin beta-4 OS=Mus musculus OX=10090 GN=Tmsb4x PE=1 SV=1	High	40	4	18	2	50	5.7	5.06	58	94.9	108.3	111.6	116.8	107.2	75.9	104.933	99.9667	1.04968	-	0.728977
Q9WV54	Asah1	Acid ceramidase OS=Mus musculus OX=10090 GN=Asah1 PE=1 SV=1	High	27	11	19	11	394	44.6	8.46	247	109.1	96.2	99	95.9	91.4	102.6	101.433	96.6333	1.04967	-	0.39929
P54869	Hmgcs2	Hydroxymethylglutaryl-CoA synthase, mitochondrial OS=Mus musculus OX=10090 GN=Hmgcs2 PE=1 SV=2	High	3	2	2	2	508	56.8	8.41	0	116.2	99.2	94.1	96.6	94.3	104	103.167	98.3	1.04951	-	0.541137
Q9D1R9	Rpl34	60S ribosomal protein L34 OS=Mus musculus OX=10090 GN=Rpl34 PE=1 SV=2	High	42	6	13	6	117	13.3	11.47	182	106	97.2	98.1	94.9	89.5	102.7	100.433	95.7	1.04946	-	0.374762
P84104	Srsf3	Serine/arginine-rich splicing factor 3 OS=Mus musculus OX=10090 GN=Srsf3 PE=1 SV=1	High	23	4	8	3	164	19.3	11.65	99	101.6	101.8	111.1	98.5	101.4	99.8	104.833	99.9	1.04938	-	0.202978
Q2PFD7	Psd3	PH and SEC7 domain-containing protein 3 OS=Mus musculus OX=10090 GN=Psd3 PE=1 SV=2	High	27	30	59	30	1037	114.7	6.24	1038	101.8	103.9	98.2	100.2	95.6	93.8	101.3	96.5333	1.04938	-	0.132663
Q8BGW1	Fto	Alpha-ketoglutarate-dependent dioxygenase FTO OS=Mus musculus OX=10090 GN=Fto PE=1 SV=1	High	7	3	3	3	502	58	5.12	89	100.4	101.5	106.3	93.7	100.5	99.5	102.733	97.9	1.04937	-	0.158043
P34884	Mif	Macrophage migration inhibitory factor OS=Mus musculus OX=10090 GN=Mif PE=1 SV=2	High	48	5	17	5	115	12.5	7.34	215	101.3	108.9	102.6	95.9	104.5	97.7	104.267	99.3667	1.04931	-	0.235922
Q922S4	Pde2a	cGMP-dependent 3',5'-cyclic phosphodiesterase OS=Mus musculus OX=10090 GN=Pde2a PE=1 SV=4	High	40	30	51	30	939	105.6	5.41	1220	115.3	97.3	92.2	98.9	96.5	95.1	101.6	96.8333	1.04923	-	0.538428
Q8BGS2	Bola2	BolA-like protein 2 OS=Mus musculus OX=10090 GN=Bola2 PE=1 SV=1	High	73	5	6	5	86	10.2	6.16	131	99.2	104.7	99.5	93.3	94.6	101.3	101.133	96.4	1.0491	-	0.196183
Q3U0M1	Trappc9	Trafficking protein particle complex subunit 9 OS=Mus musculus OX=10090 GN=Trappc9 PE=1 SV=2	High	10	11	13	11	1148	128.2	6.47	148	102.2	101.8	102	97.2	96.7	97.8	102	97.2333	1.04902	-	0.000147244
P81117	Nucb2	Nucleobindin-2 OS=Mus musculus OX=10090 GN=Nucb2 PE=1 SV=2	High	9	3	3	3	420	50.3	5.15	98	102.8	101	98	95.2	93.8	98.7	100.6	95.9	1.04901	-	0.0806137
Q8CGK7	Gnal	Guanine nucleotide-binding protein G(olf) subunit alpha OS=Mus musculus OX=10090 GN=Gnal PE=1 SV=1	High	17	6	7	4	381	44.3	6.65	129	108.2	103.1	95.1	98.5	96.8	96.8	102.133	97.3667	1.04896	-	0.283841
P47746	Cnr1	Cannabinoid receptor 1 OS=Mus musculus OX=10090 GN=Cnr1 PE=1 SV=1	High	8	4	6	4	473	52.8	8.27	62	98.2	104	100.5	105	93.2	90.4	100.9	96.2	1.04886	-	0.381224
P49138	Mapkapk2	MAP kinase-activated protein kinase 2 OS=Mus musculus OX=10090 GN=Mapkapk2 PE=1 SV=2	Medium	2	1	1	1	386	44	8.57	0	106.7	101.9	94.2	95.6	93.3	99.8	100.933	96.2333	1.04884	-	0.316391
Q7TSV4	Pgm2	Phosphoglucomutase-2 OS=Mus musculus OX=10090 GN=Pgm2 PE=1 SV=1	High	12	7	8	6	620	68.7	6.14	46	105.6	90.7	109	89	104.6	97.5	101.767	97.0333	1.04878	-	0.547102
Q6PFE7	Tmeff1	Tomoregulin-1 OS=Mus musculus OX=10090 GN=Tmeff1 PE=2 SV=1	High	5	2	2	2	372	40.1	6.81	54	104.6	99	106.1	95.7	105.1	94.5	103.233	98.4333	1.04876	-	0.29503
P97825	Jpt1	Jupiter microtubule associated homolog 1 OS=Mus musculus OX=10090 GN=Jpt1 PE=1 SV=3	High	16	2	2	2	154	16.1	5.31	25	101.4	103.8	100.3	94.1	102.3	94.9	101.833	97.1	1.04875	-	0.167063
P35288	Rab23	Ras-related protein Rab-23 OS=Mus musculus OX=10090 GN=Rab23 PE=1 SV=2	High	38	8	10	8	237	26.7	6.79	239	117.7	101	98.1	97.4	106.1	98.6	105.6	100.7	1.04866	-	0.504316
P0C913		Overexpressed in colon carcinoma 1 protein homolog OS=Mus musculus OX=10090 PE=3 SV=1	High	22	2	2	2	63	6.4	6.57	30	108.1	84.4	107.2	93.5	100.3	92	99.9	95.2667	1.04864	-	0.60069
Q8QZY6	Tspan14	Tetraspanin-14 OS=Mus musculus OX=10090 GN=Tspan14 PE=1 SV=1	High	8	2	2	2	270	30.7	6.51	52	100.2	102.2	106.7	107.5	90.6	96.7	103.033	98.2667	1.04851	-	0.419446
Q8VEE4	Rpa1	Replication protein A 70 kDa DNA-binding subunit OS=Mus musculus OX=10090 GN=Rpa1 PE=1 SV=1	High	6	3	3	3	623	69	7.91	50	100.9	102	101.9	94.5	99.5	96.7	101.6	96.9	1.0485	-	0.0342891
Q69ZT1	Fan1	Fanconi-associated nuclease 1 OS=Mus musculus OX=10090 GN=Fan1 PE=2 SV=2	High	1	1	2	1	1020	112.9	7.44	46	105.2	103	101	101.1	101	92.8	103.067	98.3	1.04849	-	0.187955
Q9D1L0	Chchd2	Coiled-coil-helix-coiled-coil-helix domain-containing protein 2 OS=Mus musculus OX=10090 GN=Chchd2 PE=2 SV=1	High	31	3	5	3	153	15.7	9.66	99	100.1	104	102.1	95.2	96.7	100.2	102.067	97.3667	1.04827	-	0.0649457
O88967	Yme1l1	ATP-dependent zinc metalloprotease YME1L1 OS=Mus musculus OX=10090 GN=Yme1l1 PE=1 SV=1	High	12	7	8	7	715	80	8.97	150	96.9	100	111.8	99.2	97.9	97.4	102.9	98.1667	1.04822	-	0.358893
P28667	Marcksl1	MARCKS-related protein OS=Mus musculus OX=10090 GN=Marcksl1 PE=1 SV=2	High	22	4	8	4	200	20.2	4.61	260	116.2	98.9	91.5	103.1	91.4	98	102.2	97.5	1.04821	-	0.591294
P63158	Hmgb1	High mobility group protein B1 OS=Mus musculus OX=10090 GN=Hmgb1 PE=1 SV=2	High	38	9	20	9	215	24.9	5.74	124	96.7	100.9	113.5	97.2	108.9	90.7	103.7	98.9333	1.04818	-	0.551335
Q9D1D4	Tmed10	Transmembrane emp24 domain-containing protein 10 OS=Mus musculus OX=10090 GN=Tmed10 PE=1 SV=1	High	30	5	9	5	219	24.9	6.7	197	104.7	98.6	101.9	98.9	94.8	97.5	101.733	97.0667	1.04808	-	0.094066
Q9D486	Cmip	C-Maf-inducing protein OS=Mus musculus OX=10090 GN=Cmip PE=1 SV=3	High	2	2	3	2	773	86.2	6.81	58	111.6	95.9	98	105.9	92.7	92.9	101.833	97.1667	1.04803	-	0.517289
Q91YE7	Rbm5	RNA-binding protein 5 OS=Mus musculus OX=10090 GN=Rbm5 PE=1 SV=1	High	2	2	2	1	815	92.3	6.21	42	92	103.4	102.6	98	96.6	89.8	99.3333	94.8	1.04782	-	0.36711
Q9R1Q7	Plp2	Proteolipid protein 2 OS=Mus musculus OX=10090 GN=Plp2 PE=1 SV=1	High	8	1	1	1	152	16.6	7.14	39	112.2	99.5	95.2	101.1	91.5	100.3	102.3	97.6333	1.0478	-	0.477272
Q9CQC8	Spg21	Maspardin OS=Mus musculus OX=10090 GN=Spg21 PE=1 SV=1	High	9	2	2	2	308	34.9	6.28	65	98	103.2	106.3	102.2	89.9	101.4	102.5	97.8333	1.0477	-	0.372649
Q8BXN7	Ppm1k	Protein phosphatase 1K, mitochondrial OS=Mus musculus OX=10090 GN=Ppm1k PE=1 SV=1	High	3	1	1	1	372	40.9	6.39	30	98.1	98.4	106.9	100	95.9	93.7	101.133	96.5333	1.04765	-	0.250364
B7ZMP1	Xpnpep3	Xaa-Pro aminopeptidase 3 OS=Mus musculus OX=10090 GN=Xpnpep3 PE=1 SV=1	High	8	3	3	3	506	56.6	7.68	106	103.3	103.2	99.2	93.1	96.4	102.3	101.9	97.2667	1.04764	-	0.19865
Q8BG26	Rusc1	RUN and SH3 domain-containing protein 1 OS=Mus musculus OX=10090 GN=Rusc1 PE=1 SV=2	High	1	1	1	1	893	95.1	6.02	23	95.9	105.4	104.9	100.8	88.2	103.3	102.067	97.4333	1.04755	-	0.454539
Q99K24	Slc39a3	Zinc transporter ZIP3 OS=Mus musculus OX=10090 GN=Slc39a3 PE=1 SV=1	High	3	1	1	1	317	34	6.87	0	97.1	100.5	106.4	99.9	94.9	95.4	101.333	96.7333	1.04755	-	0.217729
Q8CHY6	Gatad2a	Transcriptional repressor p66 alpha OS=Mus musculus OX=10090 GN=Gatad2a PE=1 SV=2	Medium	1	1	1	1	629	67.3	9.89	0	95.7	100.1	97.6	97.1	92.1	90.9	97.8	93.3667	1.04748	-	0.124524
Q6P5F6	Slc39a10	Zinc transporter ZIP10 OS=Mus musculus OX=10090 GN=Slc39a10 PE=1 SV=1	High	9	8	8	8	833	94.3	6.71	129	111.6	95.9	99.2	100.1	97.6	95.1	102.233	97.6	1.04747	-	0.405903
P39749	Fen1	Flap endonuclease 1 OS=Mus musculus OX=10090 GN=Fen1 PE=1 SV=1	Medium	2	1	2	1	378	42.3	8.34	14	105.6	100.2	105.8	100.5	97.7	99.3	103.867	99.1667	1.04739	-	0.0790752
Q9CQH7	Btf3l4	Transcription factor BTF3 homolog 4 OS=Mus musculus OX=10090 GN=Btf3l4 PE=1 SV=1	High	27	5	7	3	158	17.3	6.35	98	103.9	100	101.4	97.8	96.4	97.3	101.767	97.1667	1.04734	-	0.0191786
Q8R4F1	Ntng2	Netrin-G2 OS=Mus musculus OX=10090 GN=Ntng2 PE=1 SV=2	High	1	1	1	1	589	66.1	6.13	22	97.4	105.9	99.8	105.1	94.5	89.8	101.033	96.4667	1.04734	-	0.428126
Q8R016	Blmh	Bleomycin hydrolase OS=Mus musculus OX=10090 GN=Blmh PE=1 SV=1	High	25	11	19	11	455	52.5	6.48	424	102.4	100	104.2	93.4	101.4	98	102.2	97.6	1.04713	-	0.153729
Q8BWG8	Arrb1	Beta-arrestin-1 OS=Mus musculus OX=10090 GN=Arrb1 PE=1 SV=1	High	26	9	12	9	418	46.9	6.28	237	104.4	99.6	102.8	94.8	100.2	98	102.267	97.6667	1.0471	-	0.0946512
Q9Z1N6	Sfrp4	Secreted frizzled-related sequence protein 4 OS=Mus musculus OX=10090 GN=Sfrp4 PE=2 SV=1	Medium	2	1	1	1	351	40.3	8.9	0	97.4	104.9	98.7	96.2	94.5	96.8	100.333	95.8333	1.04696	-	0.135788
Q9DAI2	Ift22	Intraflagellar transport protein 22 homolog OS=Mus musculus OX=10090 GN=Ift22 PE=1 SV=1	High	24	3	4	3	185	20.8	5.25	141	101.1	106	98.8	95.1	96.6	100.5	101.967	97.4	1.04689	-	0.161661
Q8BP92	Rcn2	Reticulocalbin-2 OS=Mus musculus OX=10090 GN=Rcn2 PE=1 SV=1	High	44	12	26	12	320	37.2	4.42	532	110.8	97.5	97.8	96.9	93.4	102.1	102.033	97.4667	1.04685	-	0.417867
Q32KI9	Arsi	Arylsulfatase I OS=Mus musculus OX=10090 GN=Arsi PE=2 SV=1	Low	1	1	2	1	573	64.3	8.25	0	101.9	100.4	99.6	93.2	92.7	102.5	100.633	96.1333	1.04681	-	0.239253
Q7TSY6	Celf4	CUGBP Elav-like family member 4 OS=Mus musculus OX=10090 GN=Celf4 PE=1 SV=2	High	9	5	7	5	486	51.9	8	55	110.5	98.3	93.2	103.7	86.5	98.3	100.667	96.1667	1.04679	-	0.566899
Q0P678	Zc3h18	Zinc finger CCCH domain-containing protein 18 OS=Mus musculus OX=10090 GN=Zc3h18 PE=1 SV=1	High	1	1	2	1	948	105.6	7.8	19	111.3	98	101.7	103.6	95.1	98.4	103.667	99.0333	1.04679	-	0.377482
Q9Z160	Cog1	Conserved oligomeric Golgi complex subunit 1 OS=Mus musculus OX=10090 GN=Cog1 PE=1 SV=3	High	2	2	2	2	980	109	7.18	13	109.7	92.9	98.3	97.2	95.2	95.1	100.3	95.8333	1.04661	-	0.422065
Q91WK5	Gcsh	Glycine cleavage system H protein, mitochondrial OS=Mus musculus OX=10090 GN=Gcsh PE=1 SV=2	High	18	2	5	2	170	18.6	4.75	190	100.3	106.7	103.5	97.8	95.6	103.3	103.5	98.9	1.04651	-	0.192989
P70460	Vasp	Vasodilator-stimulated phosphoprotein OS=Mus musculus OX=10090 GN=Vasp PE=1 SV=4	Medium	2	1	1	1	375	39.6	8.53	0	104.8	102.8	94.1	97.1	89.1	102.1	100.567	96.1	1.04648	-	0.423196
Q8BPB0	Mob1b	MOB kinase activator 1B OS=Mus musculus OX=10090 GN=Mob1b PE=1 SV=3	High	14	3	4	3	216	25.1	6.73	85	105.8	103.1	97.4	91.1	97	104.6	102.1	97.5667	1.04646	-	0.382566
P49710	Hcls1	Hematopoietic lineage cell-specific protein OS=Mus musculus OX=10090 GN=Hcls1 PE=1 SV=2	High	2	1	1	1	486	54.2	4.84	27	114.1	96	100.8	101.4	93.6	102.1	103.633	99.0333	1.04645	-	0.490108
P06151	Ldha	L-lactate dehydrogenase A chain OS=Mus musculus OX=10090 GN=Ldha PE=1 SV=3	High	54	22	79	21	332	36.5	7.74	1552	103.9	104	103.1	97.1	104.7	95.4	103.667	99.0667	1.04643	-	0.184637
Q61545	Ewsr1	RNA-binding protein EWS OS=Mus musculus OX=10090 GN=Ewsr1 PE=1 SV=2	High	10	6	7	6	655	68.4	9.33	87	101.6	100.5	107.2	104.9	93.5	97.2	103.1	98.5333	1.04635	-	0.311648
Q9QZN4	Fbxo6	F-box only protein 6 OS=Mus musculus OX=10090 GN=Fbxo6 PE=1 SV=1	High	14	3	3	3	295	34.5	8.18	45	107	98.1	102.3	98.7	95	100.1	102.467	97.9333	1.04629	-	0.2037
Q8K1X1	Wdr11	WD repeat-containing protein 11 OS=Mus musculus OX=10090 GN=Wdr11 PE=1 SV=1	High	6	6	6	6	1223	135.9	7.11	120	100.9	100.8	103.6	97.2	95.7	98.9	101.767	97.2667	1.04626	-	0.0259154
Q09014	Ncf1	Neutrophil cytosol factor 1 OS=Mus musculus OX=10090 GN=Ncf1 PE=1 SV=3	Medium	2	1	1	1	390	44.6	9.01	16	102.5	100.1	100.9	96.7	102	91.4	101.167	96.7	1.04619	-	0.227983
Q6EDY6	Carmil1	F-actin-uncapping protein LRRC16A OS=Mus musculus OX=10090 GN=Carmil1 PE=1 SV=2	High	3	3	3	3	1374	151.8	7.8	33	103.2	95.3	109.6	93.8	102.4	98.3	102.7	98.1667	1.04618	-	0.400556
Q8R4S0	Ppp1r14c	Protein phosphatase 1 regulatory subunit 14C OS=Mus musculus OX=10090 GN=Ppp1r14c PE=1 SV=1	High	12	1	1	1	164	17.7	5.27	50	113.7	98.8	105	111.2	95.1	97.2	105.833	101.167	1.04613	-	0.521455
P31786	Dbi	Acyl-CoA-binding protein OS=Mus musculus OX=10090 GN=Dbi PE=1 SV=2	High	69	7	32	7	87	10	8.82	704	104.3	106	96.3	98.3	97.2	97.6	102.2	97.7	1.04606	-	0.208954
P20443	Sag	S-arrestin OS=Mus musculus OX=10090 GN=Sag PE=1 SV=1	Medium	2	1	1	1	403	44.9	5.8	25	107.5	97.2	97.8	95.6	98.4	95.2	100.833	96.4	1.04599	-	0.27241
Q9QZB1	Rgs20	Regulator of G-protein signaling 20 OS=Mus musculus OX=10090 GN=Rgs20 PE=1 SV=1	High	12	3	4	2	239	27	5.16	113	117	89.7	100.4	94.4	102.7	96.5	102.367	97.8667	1.04598	-	0.61746
Q91ZR2	Snx18	Sorting nexin-18 OS=Mus musculus OX=10090 GN=Snx18 PE=1 SV=1	High	2	1	1	1	614	67.9	6.67	28	97.9	98.3	102.2	95.1	93.6	96.6	99.4667	95.1	1.04592	-	0.0545429
Q8BG73	Sh3bgrl2	SH3 domain-binding glutamic acid-rich-like protein 2 OS=Mus musculus OX=10090 GN=Sh3bgrl2 PE=1 SV=1	High	37	4	11	4	107	12.2	5.55	217	100.4	104.2	107.5	100.3	106.8	91.3	104.033	99.4667	1.04591	-	0.407572
Q9QWR8	Naga	Alpha-N-acetylgalactosaminidase OS=Mus musculus OX=10090 GN=Naga PE=1 SV=2	High	7	3	3	3	415	47.2	6.44	42	102.5	98.6	102.2	96.8	98	95.2	101.1	96.6667	1.04586	-	0.0411337
Q9D6E4	Ttc9b	Tetratricopeptide repeat protein 9B OS=Mus musculus OX=10090 GN=Ttc9b PE=1 SV=1	High	18	3	4	3	239	25.9	9.48	81	100	103	98.2	94.5	94.9	98.6	100.4	96	1.04583	-	0.0830422
Q62092	Nsg1	Neuronal vesicle trafficking-associated protein 1 OS=Mus musculus OX=10090 GN=Nsg1 PE=1 SV=3	High	13	3	3	3	185	20.9	6.21	26	103	101.3	101.6	101.6	96.1	94.8	101.967	97.5	1.04581	-	0.106193
Q91W90	Txndc5	Thioredoxin domain-containing protein 5 OS=Mus musculus OX=10090 GN=Txndc5 PE=1 SV=2	High	7	3	3	3	417	46.4	5.78	60	113	101.3	96.5	100.3	91.8	105.1	103.6	99.0667	1.04576	-	0.508759
P00329	Adh1	Alcohol dehydrogenase 1 OS=Mus musculus OX=10090 GN=Adh1 PE=1 SV=2	Medium	3	1	1	1	375	39.7	8.1	0	93.9	106.7	110.4	107	103.8	86.6	103.667	99.1333	1.04573	-	0.604235
O08740	Polr2j	DNA-directed RNA polymerase II subunit RPB11 OS=Mus musculus OX=10090 GN=Polr2j PE=1 SV=1	High	21	2	3	2	117	13.2	5.86	137	100.7	101.6	99.7	95.8	99.8	93.2	100.667	96.2667	1.04571	-	0.0922423
O08739	Ampd3	AMP deaminase 3 OS=Mus musculus OX=10090 GN=Ampd3 PE=1 SV=2	High	9	6	6	6	766	88.6	7.33	152	110.2	98.4	98	95.7	94.8	102.7	102.2	97.7333	1.0457	-	0.397272
Q80TI0	Gramd1b	Protein Aster-B OS=Mus musculus OX=10090 GN=Gramd1b PE=1 SV=2	High	5	5	5	5	738	85.3	6.14	72	102.4	101.6	100.8	100.9	96.2	94.4	101.6	97.1667	1.04563	-	0.090045
Q69ZR2	Hectd1	E3 ubiquitin-protein ligase HECTD1 OS=Mus musculus OX=10090 GN=Hectd1 PE=1 SV=2	High	5	11	12	11	2618	289.9	5.41	188	101.2	101	102.6	94.6	96.9	100	101.6	97.1667	1.04563	-	0.0542354
Q8VHK5	Mlc1	Membrane protein MLC1 OS=Mus musculus OX=10090 GN=Mlc1 PE=1 SV=1	High	14	6	9	6	382	41.6	7.9	116	105.6	99.7	104.2	98.5	102.2	95.3	103.167	98.6667	1.04561	-	0.167502
O54941	Smarce1	SWI/SNF-related matrix-associated actin-dependent regulator of chromatin subfamily E member 1 OS=Mus musculus OX=10090 GN=Smarce1 PE=1 SV=1	High	13	5	12	4	411	46.6	4.88	101	104.6	103.4	101.7	98.6	99.4	98.2	103.233	98.7333	1.04558	-	0.00785714
Q811L6	Mast4	Microtubule-associated serine/threonine-protein kinase 4 OS=Mus musculus OX=10090 GN=Mast4 PE=1 SV=3	High	2	4	4	3	2618	283.8	8.62	26	109.2	102.1	97	96.2	104.8	93.9	102.767	98.3	1.04544	-	0.409145
Q922Q1	Mtarc2	Mitochondrial amidoxime reducing component 2 OS=Mus musculus OX=10090 GN=Mtarc2 PE=1 SV=1	High	26	9	13	9	338	38.2	8.68	241	110.1	97.3	96.7	104.3	95	91.6	101.367	96.9667	1.04538	-	0.489508
Q8K004	Spata2	Spermatogenesis-associated protein 2 OS=Mus musculus OX=10090 GN=Spata2 PE=1 SV=1	High	6	2	3	2	515	57.8	8.63	60	100.6	99.3	104.7	92.7	94.8	103.9	101.533	97.1333	1.0453	-	0.311659
Q8BME9	Cbln4	Cerebellin-4 OS=Mus musculus OX=10090 GN=Cbln4 PE=1 SV=1	High	6	1	1	1	198	21.6	8.73	41	102.9	92.9	92.7	96.6	90.5	88.9	96.1667	92	1.04529	-	0.367374
Q9EQF5	Dpys	Dihydropyrimidinase OS=Mus musculus OX=10090 GN=Dpys PE=1 SV=2	Medium	1	1	1	1	519	56.7	7.2	0	102.1	99.6	98.4	96.1	91.2	99.8	100.033	95.7	1.04528	-	0.186177
O35526	Stx1a	Syntaxin-1A OS=Mus musculus OX=10090 GN=Stx1a PE=1 SV=3	High	69	19	48	16	288	33	5.24	1192	113.3	94.7	101.7	94.2	105.4	96.7	103.233	98.7667	1.04522	-	0.52357
P14431	H2-Q9	H-2 class I histocompatibility antigen, Q9 alpha chain (Fragment) OS=Mus musculus OX=10090 GN=H2-Q9 PE=3 SV=1	High	15	3	3	3	200	23	5.64	28	112.1	101.1	96.6	96.5	98	101.9	103.267	98.8	1.04521	-	0.411552
Q9Z2W0	Dnpep	Aspartyl aminopeptidase OS=Mus musculus OX=10090 GN=Dnpep PE=1 SV=2	High	43	14	19	14	473	52.2	7.25	448	101.5	100	110.9	92.9	100.7	105.3	104.133	99.6333	1.04517	-	0.416712
Q8R554	Otud7a	OTU domain-containing protein 7A OS=Mus musculus OX=10090 GN=Otud7a PE=1 SV=1	High	10	8	8	6	926	100.7	8.22	124	100.9	100.4	104.2	94.8	97.3	100.2	101.833	97.4333	1.04516	-	0.0885403
Q60780	Gas7	Growth arrest-specific protein 7 OS=Mus musculus OX=10090 GN=Gas7 PE=1 SV=1	High	29	11	14	11	421	48.1	7.83	304	109.5	97.5	99.9	99.7	99.8	94.2	102.3	97.9	1.04494	-	0.344301
O08638	Myh11	Myosin-11 OS=Mus musculus OX=10090 GN=Myh11 PE=1 SV=1	High	21	37	55	18	1972	226.9	5.45	1224	114.3	102.8	87.8	93.2	98.9	99.7	101.633	97.2667	1.04489	-	0.611627
Q9D8V0	Hm13	Minor histocompatibility antigen H13 OS=Mus musculus OX=10090 GN=Hm13 PE=1 SV=1	High	3	1	1	1	378	41.7	6.04	54	113.5	91.8	97.3	96.7	90.3	102.6	100.867	96.5333	1.04489	-	0.590496
Q9Z0J0	Npc2	NPC intracellular cholesterol transporter 2 OS=Mus musculus OX=10090 GN=Npc2 PE=1 SV=1	High	17	2	5	2	149	16.4	7.68	55	100.5	114	100.1	99.9	99.1	102.1	104.867	100.367	1.04484	-	0.388467
Q8VCM3	Zfyve21	Zinc finger FYVE domain-containing protein 21 OS=Mus musculus OX=10090 GN=Zfyve21 PE=1 SV=2	Medium	3	1	1	1	234	26	8.34	15	102.9	91.8	103.8	95.9	99.2	90.6	99.5	95.2333	1.0448	-	0.406194
Q8VI36	Pxn	Paxillin OS=Mus musculus OX=10090 GN=Pxn PE=1 SV=1	High	3	2	2	2	591	64.4	6.02	0	100.5	104.7	100.6	91	101.3	100.4	101.933	97.5667	1.04476	-	0.288684
Q8CIB6	Tmem230	Transmembrane protein 230 OS=Mus musculus OX=10090 GN=Tmem230 PE=1 SV=1	High	9	1	1	1	120	13.2	9.31	35	101.4	95.3	98.5	95.2	87.3	100.1	98.4	94.2	1.04459	-	0.366053
Q02819	Nucb1	Nucleobindin-1 OS=Mus musculus OX=10090 GN=Nucb1 PE=1 SV=2	High	36	15	22	15	459	53.4	5.07	435	107.3	96.7	100.7	96	94.6	101.1	101.567	97.2333	1.04457	-	0.302858
Q9CRA4	Msmo1	Methylsterol monooxygenase 1 OS=Mus musculus OX=10090 GN=Msmo1 PE=1 SV=1	High	4	1	1	1	293	34.8	7.66	17	98.9	94.2	111.8	102.9	87.9	101.1	101.633	97.3	1.04454	-	0.573271
Q9CXI5	Manf	Mesencephalic astrocyte-derived neurotrophic factor OS=Mus musculus OX=10090 GN=Manf PE=1 SV=1	High	32	6	7	6	179	20.4	8.07	178	99.1	99.5	101.8	94.5	96	97.1	100.133	95.8667	1.04451	-	0.0194728
Q6P8J2	Sat2	Thialysine N-epsilon-acetyltransferase OS=Mus musculus OX=10090 GN=Sat2 PE=1 SV=1	High	14	2	2	2	170	19.3	6.04	37	99.1	100.7	107.8	95.7	103.9	95	102.533	98.2	1.04413	-	0.330214
Q8BSY0	Asph	Aspartyl/asparaginyl beta-hydroxylase OS=Mus musculus OX=10090 GN=Asph PE=1 SV=1	High	5	3	3	3	741	83	5.08	74	107.7	98.8	98.9	94.6	97.4	100.5	101.8	97.5	1.0441	-	0.275467
Q9DCC4	Pycr3	Pyrroline-5-carboxylate reductase 3 OS=Mus musculus OX=10090 GN=Pycr3 PE=1 SV=2	High	37	8	10	8	274	28.7	7.27	167	104.9	101.2	101.8	94.3	98.7	101.9	102.633	98.3	1.04408	-	0.155952
Q7TNE3	Spag7	Sperm-associated antigen 7 OS=Mus musculus OX=10090 GN=Spag7 PE=1 SV=1	High	6	1	1	1	227	25.9	7.43	44	103.4	101.8	105.1	92.7	100.5	104	103.433	99.0667	1.04408	-	0.277051
Q91WM2	Hdhd5	Haloacid dehalogenase-like hydrolase domain-containing 5 OS=Mus musculus OX=10090 GN=Hdhd5 PE=1 SV=1	High	3	1	1	1	419	46.3	7.88	16	108.6	98.4	96.3	97	93.3	100.2	101.1	96.8333	1.04406	-	0.376246
Q61189	Clns1a	Methylosome subunit pICln OS=Mus musculus OX=10090 GN=Clns1a PE=1 SV=1	High	13	2	2	2	236	26	4.12	54	98.5	107.5	95	97.3	95.2	95.8	100.333	96.1	1.04405	-	0.32489
Q3TKY6	Cwc27	Spliceosome-associated protein CWC27 homolog OS=Mus musculus OX=10090 GN=Cwc27 PE=1 SV=1	High	3	1	1	1	469	53.5	5.53	41	95	102.6	108.6	98.9	96.6	97.8	102.067	97.7667	1.04398	-	0.341899
Q6ZWU9	Rps27	40S ribosomal protein S27 OS=Mus musculus OX=10090 GN=Rps27 PE=1 SV=3	High	38	3	6	3	84	9.5	9.45	108	98.8	101.4	108.4	101.8	95.7	98.1	102.867	98.5333	1.04398	-	0.268038
Q9CWJ9	Atic	Bifunctional purine biosynthesis protein ATIC OS=Mus musculus OX=10090 GN=Atic PE=1 SV=2	High	46	20	38	20	592	64.2	6.76	1013	100.3	101	103.1	93.4	100	98.2	101.467	97.2	1.0439	-	0.117184
Q91YN9	Bag2	BAG family molecular chaperone regulator 2 OS=Mus musculus OX=10090 GN=Bag2 PE=1 SV=1	High	4	1	1	1	210	23.5	6.42	25	104.3	102.7	97.6	101.7	95.1	95	101.533	97.2667	1.04387	-	0.227936
Q9CQ19	Myl9	Myosin regulatory light polypeptide 9 OS=Mus musculus OX=10090 GN=Myl9 PE=1 SV=3	High	55	8	20	2	172	19.8	4.92	344	116.4	103.4	87.6	97	98.7	98.8	102.467	98.1667	1.0438	-	0.633621
Q8K2F8	Lsm14a	Protein LSM14 homolog A OS=Mus musculus OX=10090 GN=Lsm14a PE=1 SV=1	High	13	4	5	4	462	50.5	9.52	81	106	100.3	103.6	90.4	105.7	100.8	103.3	98.9667	1.04379	-	0.418042
Q91VJ5	Pqbp1	Polyglutamine-binding protein 1 OS=Mus musculus OX=10090 GN=Pqbp1 PE=1 SV=1	High	8	2	2	2	263	30.6	6.23	26	106.1	95.1	104.1	102.1	98.5	91.9	101.767	97.5	1.04376	-	0.39795
Q60829	Ppp1r1b	Protein phosphatase 1 regulatory subunit 1B OS=Mus musculus OX=10090 GN=Ppp1r1b PE=1 SV=2	High	35	4	8	4	194	21.8	4.65	160	104.1	102.2	101.9	91.8	98	105.5	102.733	98.4333	1.04368	-	0.345053
P70257	Nfix	Nuclear factor 1 X-type OS=Mus musculus OX=10090 GN=Nfix PE=1 SV=2	High	4	2	2	1	488	53.4	8.68	28	98.6	92.1	115.2	90.9	110.9	91.3	101.967	97.7	1.04367	-	0.677628
Q8K0D2	Habp2	Hyaluronan-binding protein 2 OS=Mus musculus OX=10090 GN=Habp2 PE=1 SV=2	Medium	2	1	1	1	558	62.3	6.37	0	105	105	105.5	94.7	106.2	101.4	105.167	100.767	1.04367	-	0.257988
Q9CQS4	Slc25a46	Solute carrier family 25 member 46 OS=Mus musculus OX=10090 GN=Slc25a46 PE=1 SV=1	High	22	8	15	8	418	46.2	7.64	273	100	99.7	103.9	97.8	95.6	97.5	101.2	96.9667	1.04366	-	0.0493783
P62996	Tra2b	Transformer-2 protein homolog beta OS=Mus musculus OX=10090 GN=Tra2b PE=1 SV=1	High	15	4	7	3	288	33.6	11.25	77	102.9	96.8	106.5	103.7	93.7	96	102.067	97.8	1.04363	-	0.361193
Q9JJG6	Tmem47	Transmembrane protein 47 OS=Mus musculus OX=10090 GN=Tmem47 PE=1 SV=1	High	10	2	2	2	181	20	6.73	48	112.4	98.4	97.9	98.7	98.9	98.2	102.9	98.6	1.04361	-	0.417127
Q8BHG9	Cggbp1	CGG triplet repeat-binding protein 1 OS=Mus musculus OX=10090 GN=Cggbp1 PE=1 SV=1	High	6	1	1	1	167	18.8	8.95	0	102.4	102.9	98.7	100.8	95.4	95.1	101.333	97.1	1.0436	-	0.136523
Q99M51	Nck1	Cytoplasmic protein NCK1 OS=Mus musculus OX=10090 GN=Nck1 PE=1 SV=1	High	19	7	9	6	377	42.9	6.47	113	99.3	103.9	103.2	98.7	97.5	97.4	102.133	97.8667	1.0436	-	0.0458292
P59672	Anks1a	Ankyrin repeat and SAM domain-containing protein 1A OS=Mus musculus OX=10090 GN=Anks1a PE=1 SV=3	High	2	2	4	1	1150	125.2	6.05	142	90.8	110.3	107.8	104.5	92.2	99.3	102.967	98.6667	1.04358	-	0.576809
Q08024	Cbfb	Core-binding factor subunit beta OS=Mus musculus OX=10090 GN=Cbfb PE=1 SV=1	High	9	1	1	1	187	22	5.77	34	102.8	101.6	102.2	92.5	96.6	104.7	102.2	97.9333	1.04357	-	0.301671
O08532	Cacna2d1	Voltage-dependent calcium channel subunit alpha-2/delta-1 OS=Mus musculus OX=10090 GN=Cacna2d1 PE=1 SV=1	High	38	33	63	32	1103	124.6	5.3	1387	110.8	100	96	100.3	96.3	97.4	102.267	98	1.04354	-	0.40413
Q9DCM0	Ethe1	Persulfide dioxygenase ETHE1, mitochondrial OS=Mus musculus OX=10090 GN=Ethe1 PE=1 SV=2	High	28	5	6	5	254	27.7	7.23	131	101.2	97	113.8	99.5	102.5	97	104	99.6667	1.04348	-	0.458872
P21956	Mfge8	Lactadherin OS=Mus musculus OX=10090 GN=Mfge8 PE=1 SV=3	High	13	4	4	4	463	51.2	6.52	50	103.6	99.4	97.2	92.3	98	97.4	100.067	95.9	1.04345	-	0.185177
Q9D1J1	Necap2	Adaptin ear-binding coat-associated protein 2 OS=Mus musculus OX=10090 GN=Necap2 PE=1 SV=1	High	6	2	2	2	266	28.6	7.94	39	110.8	95.5	103.6	98.7	102.3	96	103.3	99	1.04343	-	0.419311
P08226	Apoe	Apolipoprotein E OS=Mus musculus OX=10090 GN=Apoe PE=1 SV=2	High	50	18	48	18	311	35.8	5.68	687	101.1	101.4	110	109.6	96.2	93.7	104.167	99.8333	1.04341	-	0.491897
O88569	Hnrnpa2b1	Heterogeneous nuclear ribonucleoproteins A2/B1 OS=Mus musculus OX=10090 GN=Hnrnpa2b1 PE=1 SV=2	High	46	17	75	17	353	37.4	8.95	1709	100.2	99.8	107.8	100.8	98.6	95.6	102.6	98.3333	1.04339	-	0.228975
Q8K0Z7	Taco1	Translational activator of cytochrome c oxidase 1 OS=Mus musculus OX=10090 GN=Taco1 PE=1 SV=1	High	21	4	5	4	294	32.3	8.12	55	100.6	101.2	103.7	95.5	97.9	99.4	101.833	97.6	1.04337	-	0.0459343
Q9CR84	Atp5mc1	ATP synthase F(0) complex subunit C1, mitochondrial OS=Mus musculus OX=10090 GN=Atp5mc1 PE=1 SV=1	High	5	1	7	1	136	14.2	10.01	93	96.9	99.8	108.9	109.2	93.4	90.3	101.867	97.6333	1.04336	-	0.57156
A2AJT4	Pnisr	Arginine/serine-rich protein PNISR OS=Mus musculus OX=10090 GN=Pnisr PE=1 SV=1	Medium	1	1	1	1	805	92.1	10.01	0	108.9	94.1	97.8	97.3	90.7	100.3	100.267	96.1	1.04336	-	0.473699
Q8R0F6	Ilkap	Integrin-linked kinase-associated serine/threonine phosphatase 2C OS=Mus musculus OX=10090 GN=Ilkap PE=1 SV=1	High	14	4	5	4	392	42.7	7.36	69	105.1	99.5	101.2	99.5	96.4	97.2	101.933	97.7	1.04333	-	0.0898374
Q7TN83	Syt16	Synaptotagmin-16 OS=Mus musculus OX=10090 GN=Syt16 PE=1 SV=1	Medium	1	1	1	1	639	71.2	5.97	14	107.9	97.6	97.9	99.8	99.1	91.9	101.133	96.9333	1.04333	-	0.376187
P62838	Ube2d2	Ubiquitin-conjugating enzyme E2 D2 OS=Mus musculus OX=10090 GN=Ube2d2 PE=1 SV=1	High	29	3	5	3	147	16.7	7.83	190	105.4	102.5	100.6	94.7	102.5	98.5	102.833	98.5667	1.04329	-	0.182582
P70170	Abcc9	ATP-binding cassette sub-family C member 9 OS=Mus musculus OX=10090 GN=Abcc9 PE=1 SV=2	High	1	2	2	2	1546	174.1	7.47	42	100.1	107.3	103.6	82.6	108.6	106.9	103.667	99.3667	1.04327	-	0.645237
Q8VEH8	Erlec1	Endoplasmic reticulum lectin 1 OS=Mus musculus OX=10090 GN=Erlec1 PE=1 SV=1	High	4	2	2	2	483	54.9	6.25	43	103.1	96.5	98.1	97.9	90.4	97.1	99.2333	95.1333	1.0431	-	0.256432
Q9CR64	Tmem167a	Protein kish-A OS=Mus musculus OX=10090 GN=Tmem167a PE=1 SV=1	High	13	1	1	1	72	8.1	8.95	23	99.6	101.5	101.7	97.1	96.3	96.9	100.933	96.7667	1.04306	-	0.00423251
P62874	Gnb1	Guanine nucleotide-binding protein G(I)/G(S)/G(T) subunit beta-1 OS=Mus musculus OX=10090 GN=Gnb1 PE=1 SV=3	High	51	14	116	8	340	37.4	6	3669	101.9	99.7	106.3	100.9	100.2	94.1	102.633	98.4	1.04302	-	0.218526
P62317	Snrpd2	Small nuclear ribonucleoprotein Sm D2 OS=Mus musculus OX=10090 GN=Snrpd2 PE=1 SV=1	High	54	7	10	7	118	13.5	9.91	199	102.7	99.3	106.2	101.3	98.6	95.6	102.733	98.5	1.04298	-	0.176723
P08228	Sod1	Superoxide dismutase [Cu-Zn] OS=Mus musculus OX=10090 GN=Sod1 PE=1 SV=2	High	51	9	54	9	154	15.9	6.51	922	100.3	103.2	104.9	99.4	103.2	93.1	102.8	98.5667	1.04295	-	0.261032
Q8BVV7	Cep95	Centrosomal protein of 95 kDa OS=Mus musculus OX=10090 GN=Cep95 PE=1 SV=2	Medium	1	1	1	1	827	95.2	7.43	0	100.3	97.3	106.1	94.7	97.6	98.9	101.233	97.0667	1.04293	-	0.219627
Q8BXV2	Bri3bp	BRI3-binding protein OS=Mus musculus OX=10090 GN=Bri3bp PE=1 SV=1	High	19	4	9	4	253	28.2	9.52	260	100.8	98.9	104.1	99.4	92.9	99	101.267	97.1	1.04291	-	0.183548
P63082	Atp6v0c	V-type proton ATPase 16 kDa proteolipid subunit OS=Mus musculus OX=10090 GN=Atp6v0c PE=1 SV=1	High	12	1	16	1	155	15.8	9.13	81	98.7	112.1	102.9	113.1	95.3	92.4	104.567	100.267	1.04289	-	0.601076
P31001	Des	Desmin OS=Mus musculus OX=10090 GN=Des PE=1 SV=3	High	12	8	13	3	469	53.5	5.27	180	104.3	98.2	96.9	91.8	94.7	100.6	99.8	95.7	1.04284	-	0.300482
Q80X71	Tmem106b	Transmembrane protein 106B OS=Mus musculus OX=10090 GN=Tmem106b PE=1 SV=1	High	7	2	3	2	275	31.2	6.68	60	101.1	98.3	103.1	96.6	98	95.5	100.833	96.7	1.04274	-	0.0578992
P56564	Slc1a3	Excitatory amino acid transporter 1 OS=Mus musculus OX=10090 GN=Slc1a3 PE=1 SV=2	High	19	8	71	8	543	59.6	8.4	2506	110.1	100	97.6	99.7	99.6	95.8	102.567	98.3667	1.0427	-	0.357153
Q9DB60	Prxl2b	Prostamide/prostaglandin F synthase OS=Mus musculus OX=10090 GN=Prxl2b PE=1 SV=1	High	18	4	6	4	201	21.7	6.74	87	105.8	99.5	97.9	96.9	97.5	96.4	101.067	96.9333	1.04264	-	0.164465
Q6P069	Sri	Sorcin OS=Mus musculus OX=10090 GN=Sri PE=1 SV=1	High	43	8	11	8	198	21.6	5.59	187	103.2	98.1	104.6	97	99.4	97	101.967	97.8	1.0426	-	0.122215
Q9DAU1	Cnpy3	Protein canopy homolog 3 OS=Mus musculus OX=10090 GN=Cnpy3 PE=1 SV=1	High	13	3	4	3	276	30.5	5.62	142	102.6	104.2	97.1	99.2	94.7	97.6	101.3	97.1667	1.04254	-	0.176502
Q80TM6	R3hdm2	R3H domain-containing protein 2 OS=Mus musculus OX=10090 GN=R3hdm2 PE=1 SV=2	High	3	3	3	3	1044	114.5	8.91	34	101.6	97	102.9	89.3	99.7	100.2	100.5	96.4	1.04253	-	0.360965
Q922Q9	Chid1	Chitinase domain-containing protein 1 OS=Mus musculus OX=10090 GN=Chid1 PE=1 SV=1	High	17	7	10	7	393	44.9	7.97	202	103.9	98.7	99.1	99.7	90.2	99.5	100.567	96.4667	1.0425	-	0.312579
Q9D937		Uncharacterized protein C11orf98 homolog OS=Mus musculus OX=10090 PE=1 SV=1	Medium	7	1	1	1	123	14.1	11.47	0	96.5	102.4	103.2	94.3	95.3	100.2	100.7	96.6	1.04244	-	0.215687
Q9D0W5	Ppil1	Peptidyl-prolyl cis-trans isomerase-like 1 OS=Mus musculus OX=10090 GN=Ppil1 PE=1 SV=1	High	40	6	6	6	166	18.2	7.99	75	101.6	99.6	103.9	98.7	96.2	97.8	101.7	97.5667	1.04236	-	0.0455841
Q91ZZ3	Sncb	Beta-synuclein OS=Mus musculus OX=10090 GN=Sncb PE=1 SV=1	High	53	7	42	3	133	14	4.37	1110	106.5	99.5	99.4	96.1	100.7	96.2	101.8	97.6667	1.04232	-	0.213565
Q8VE33	Gdap1l1	Ganglioside-induced differentiation-associated protein 1-like 1 OS=Mus musculus OX=10090 GN=Gdap1l1 PE=1 SV=1	High	27	7	13	7	370	42.3	6.6	384	105	99.7	98.6	97.5	92.9	100.6	101.1	97	1.04227	-	0.241462
Q3V4B5	Commd6	COMM domain-containing protein 6 OS=Mus musculus OX=10090 GN=Commd6 PE=1 SV=1	High	16	1	1	1	87	9.8	5.38	20	99.5	108.1	104.2	102	103.8	93.4	103.933	99.7333	1.04211	-	0.359289
Q80Y98	Ddhd2	Phospholipase DDHD2 OS=Mus musculus OX=10090 GN=Ddhd2 PE=1 SV=3	High	5	3	3	3	699	79.5	5.31	36	97.6	100.2	101.8	98.4	91.4	97.7	99.8667	95.8333	1.04209	-	0.187514
Q8K1R3	Pnpt1	Polyribonucleotide nucleotidyltransferase 1, mitochondrial OS=Mus musculus OX=10090 GN=Pnpt1 PE=1 SV=1	High	12	9	10	9	783	85.6	8.03	199	101	100.8	100.5	97.1	94.9	98.1	100.767	96.7	1.04205	-	0.0131303
P46737	Brcc3	Lys-63-specific deubiquitinase BRCC36 OS=Mus musculus OX=10090 GN=Brcc3 PE=1 SV=1	High	8	2	2	2	291	33.3	5.83	53	102.7	100	102.4	98.3	100.6	93.9	101.7	97.6	1.04201	-	0.128298
O88531	Ppt1	Palmitoyl-protein thioesterase 1 OS=Mus musculus OX=10090 GN=Ppt1 PE=1 SV=2	High	25	7	10	7	306	34.5	8	262	111.6	94.2	99.4	94.9	97.8	100.2	101.733	97.6333	1.04199	-	0.488432
Q922R8	Pdia6	Protein disulfide-isomerase A6 OS=Mus musculus OX=10090 GN=Pdia6 PE=1 SV=3	High	36	12	24	12	440	48.1	5.14	500	108	97.6	95.1	93.1	93.3	102.2	100.233	96.2	1.04193	-	0.461773
Q60766	Irgm1	Immunity-related GTPase family M protein 1 OS=Mus musculus OX=10090 GN=Irgm1 PE=1 SV=1	High	14	4	4	4	409	46.5	8.28	102	109.6	97.2	96.7	95.8	93.6	101.9	101.167	97.1	1.04188	-	0.45284
Q8CI61	Bag4	BAG family molecular chaperone regulator 4 OS=Mus musculus OX=10090 GN=Bag4 PE=1 SV=2	High	13	5	5	5	457	49.1	5.34	157	100.3	104.4	103.8	101	96.7	98.4	102.833	98.7	1.04188	-	0.0819057
Q9DCT8	Crip2	Cysteine-rich protein 2 OS=Mus musculus OX=10090 GN=Crip2 PE=1 SV=1	High	44	6	12	6	208	22.7	8.63	219	113.4	97.8	99.8	96.9	103.9	97.7	103.667	99.5	1.04188	-	0.481647
Q9DCV4	Rmdn1	Regulator of microtubule dynamics protein 1 OS=Mus musculus OX=10090 GN=Rmdn1 PE=1 SV=2	High	20	5	5	5	305	35	8.7	120	102.6	102.5	101.6	96.6	100.3	97.5	102.233	98.1333	1.04178	-	0.0240366
P98191	Cds1	Phosphatidate cytidylyltransferase 1 OS=Mus musculus OX=10090 GN=Cds1 PE=1 SV=2	High	7	2	2	1	461	52.8	7.72	24	97.9	88.9	127.7	94.6	103.8	103.5	104.833	100.633	1.04174	-	0.746143
Q9D125	Mrps25	28S ribosomal protein S25, mitochondrial OS=Mus musculus OX=10090 GN=Mrps25 PE=1 SV=1	High	16	4	4	4	171	19.9	9.23	23	94.7	100.5	112.1	100.5	96.9	97.6	102.433	98.3333	1.04169	-	0.477092
Q9D6M3	Slc25a22	Mitochondrial glutamate carrier 1 OS=Mus musculus OX=10090 GN=Slc25a22 PE=1 SV=1	High	47	12	43	9	323	34.6	9.09	1086	101.8	102.9	97.8	104.1	89	97.3	100.833	96.8	1.04167	-	0.433117
Q5SSZ5	Tns3	Tensin-3 OS=Mus musculus OX=10090 GN=Tns3 PE=1 SV=1	High	3	3	3	3	1440	155.5	6.65	63	103.2	99.3	100.5	93.7	98	99.2	101	96.9667	1.0416	-	0.117771
Q8CI51	Pdlim5	PDZ and LIM domain protein 5 OS=Mus musculus OX=10090 GN=Pdlim5 PE=1 SV=4	High	13	6	6	6	591	63.3	8.25	133	104.8	100	100.8	94.2	98.2	101	101.867	97.8	1.04158	-	0.174935
Q80TL4	Phf24	PHD finger protein 24 OS=Mus musculus OX=10090 GN=Phf24 PE=1 SV=2	High	46	17	28	17	400	45.2	5.77	593	108.9	99.5	100.3	95.6	102.7	98.1	102.9	98.8	1.0415	-	0.325035
P48193	Epb41	Protein 4.1 OS=Mus musculus OX=10090 GN=Epb41 PE=1 SV=2	High	7	6	11	3	858	95.9	5.6	210	103.3	94.3	108.6	93.6	99.7	100.7	102.067	98	1.0415	-	0.438129
Q9CQ45	Nenf	Neudesin OS=Mus musculus OX=10090 GN=Nenf PE=1 SV=1	High	20	3	4	3	171	18.9	5.27	90	104.4	101	98.4	97.8	95.6	98.3	101.267	97.2333	1.04148	-	0.10421
P24668	M6pr	Cation-dependent mannose-6-phosphate receptor OS=Mus musculus OX=10090 GN=M6pr PE=1 SV=1	High	31	8	11	8	278	31.2	5.39	175	105.2	97.4	101.8	100.1	95.7	96.5	101.467	97.4333	1.0414	-	0.200224
Q6P1E7	Primpol	DNA-directed primase/polymerase protein OS=Mus musculus OX=10090 GN=Primpol PE=1 SV=1	Medium	2	1	3	1	537	61.3	6.05	0	100.4	102.3	104.3	100.8	97.8	96.2	102.333	98.2667	1.04138	-	0.0815731
P62270	Rps18	40S ribosomal protein S18 OS=Mus musculus OX=10090 GN=Rps18 PE=1 SV=3	High	40	8	12	8	152	17.7	10.99	115	106.4	99.8	98.4	98.5	93.9	100.1	101.533	97.5	1.04137	-	0.261596
Q4VA53	Pds5b	Sister chromatid cohesion protein PDS5 homolog B OS=Mus musculus OX=10090 GN=Pds5b PE=1 SV=1	High	1	2	2	1	1446	164.3	8.5	18	98	105.4	99.1	86.9	104.9	98.7	100.833	96.8333	1.04131	-	0.525675
Q99JX4	Eif3m	Eukaryotic translation initiation factor 3 subunit M OS=Mus musculus OX=10090 GN=Eif3m PE=1 SV=1	High	25	7	10	7	374	42.5	5.74	306	104.9	102.1	100.8	95.4	100.1	100.1	102.6	98.5333	1.04127	-	0.109124
Q6PB70	Ano8	Anoctamin-8 OS=Mus musculus OX=10090 GN=Ano8 PE=1 SV=3	High	2	2	2	2	1060	119	5.74	35	103.7	96.7	97.8	93.3	95.7	97.4	99.4	95.4667	1.0412	-	0.187558
Q8VID5	Recql5	ATP-dependent DNA helicase Q5 OS=Mus musculus OX=10090 GN=Recql5 PE=1 SV=1	Low	1	1	1	1	982	108.2	8.68	0	108.2	88.1	99.6	94.4	74.5	115.3	98.6333	94.7333	1.04117	-	0.781384
Q8VC70	Rbms2	RNA-binding motif, single-stranded-interacting protein 2 OS=Mus musculus OX=10090 GN=Rbms2 PE=1 SV=1	Low	2	1	1	1	383	40.7	9.07	0	99	100.3	101.7	99.4	91.8	97.9	100.333	96.3667	1.04116	-	0.180933
Q3UMY5	Eml4	Echinoderm microtubule-associated protein-like 4 OS=Mus musculus OX=10090 GN=Eml4 PE=1 SV=1	High	5	5	5	5	988	110	6.54	40	99.9	98.7	105.3	98.7	96.7	96.5	101.3	97.3	1.04111	-	0.136036
Q5XKN4	Jagn1	Protein jagunal homolog 1 OS=Mus musculus OX=10090 GN=Jagn1 PE=1 SV=2	High	7	1	1	1	183	21.1	9.8	22	94.8	104.5	108	104.5	104.2	86.5	102.433	98.4	1.04099	-	0.602385
Q80Z38	Shank2	SH3 and multiple ankyrin repeat domains protein 2 OS=Mus musculus OX=10090 GN=Shank2 PE=1 SV=2	High	31	38	48	37	1476	158.9	7.18	894	108.3	100.2	96.4	99.5	95.6	97.8	101.633	97.6333	1.04097	-	0.338903
Q6NSW3	Sphkap	A-kinase anchor protein SPHKAP OS=Mus musculus OX=10090 GN=Sphkap PE=1 SV=2	High	9	12	12	12	1687	185	5.06	156	99.4	104.2	99.4	100.1	97.1	93.9	101	97.0333	1.04088	-	0.17385
Q9WUU7	Ctsz	Cathepsin Z OS=Mus musculus OX=10090 GN=Ctsz PE=1 SV=1	High	10	2	3	2	306	34	6.6	86	112.5	95.1	98.1	91.8	98.5	103.4	101.9	97.9	1.04086	-	0.562106
Q8BJ03	Cox15	Cytochrome c oxidase assembly protein COX15 homolog OS=Mus musculus OX=10090 GN=Cox15 PE=1 SV=1	High	5	2	3	2	413	45.8	9.79	18	99.4	99.7	106.7	100.1	98.4	95.3	101.933	97.9333	1.04084	-	0.221958
P59644	Inpp5j	Phosphatidylinositol 4,5-bisphosphate 5-phosphatase A OS=Mus musculus OX=10090 GN=Inpp5j PE=1 SV=2	High	4	3	3	3	1003	107.5	9.36	45	95.4	106.5	104.1	100.4	96.8	96.8	102	98	1.04082	-	0.32633
Q3U487	Hectd3	E3 ubiquitin-protein ligase HECTD3 OS=Mus musculus OX=10090 GN=Hectd3 PE=1 SV=2	High	2	1	1	1	861	97.3	5.47	16	113.2	98	94.9	91.1	98	105	102.033	98.0333	1.0408	-	0.594921
Q8R4G0	Ntng1	Netrin-G1 OS=Mus musculus OX=10090 GN=Ntng1 PE=1 SV=2	High	5	3	4	3	539	60.5	6.24	82	108.2	94.6	103.5	97.7	98.6	98	102.1	98.1	1.04077	-	0.373543
P62245	Rps15a	40S ribosomal protein S15a OS=Mus musculus OX=10090 GN=Rps15a PE=1 SV=2	High	62	8	9	8	130	14.8	10.13	163	102.4	103.1	103.4	99.7	94.9	102.2	102.967	98.9333	1.04077	-	0.135567
P70205	Adcyap1r1	Pituitary adenylate cyclase-activating polypeptide type I receptor OS=Mus musculus OX=10090 GN=Adcyap1r1 PE=1 SV=1	High	7	4	5	4	496	56.6	6.52	30	109	95.8	99.1	97.9	93.7	100.4	101.3	97.3333	1.04075	-	0.42038
Q8BGF3	Wdr92	WD repeat-containing protein 92 OS=Mus musculus OX=10090 GN=Wdr92 PE=1 SV=1	Medium	2	1	1	1	357	39.8	8.15	22	101.4	95.8	109.7	95.9	99.2	99.8	102.3	98.3	1.04069	-	0.396448
P51954	Nek1	Serine/threonine-protein kinase Nek1 OS=Mus musculus OX=10090 GN=Nek1 PE=1 SV=2	Medium	1	1	1	1	1203	136.6	5.45	0	101.1	99.3	101.4	89.4	92.7	107.9	100.6	96.6667	1.04069	-	0.530461
Q8JZK9	Hmgcs1	Hydroxymethylglutaryl-CoA synthase, cytoplasmic OS=Mus musculus OX=10090 GN=Hmgcs1 PE=1 SV=1	High	14	7	10	7	520	57.5	5.99	187	102.8	101.1	98.3	97	95.4	98	100.733	96.8	1.04063	-	0.060257
P57774	Npy	Pro-neuropeptide Y OS=Mus musculus OX=10090 GN=Npy PE=1 SV=2	High	8	1	1	1	97	10.9	7.12	29	106	102.2	99.6	93.5	107.4	94.9	102.6	98.6	1.04057	-	0.450948
Q8BR90		UPF0600 protein C5orf51 homolog OS=Mus musculus OX=10090 PE=1 SV=1	High	13	3	5	3	294	33.5	5.19	166	108.8	104.5	97.4	96.4	102.6	99.6	103.567	99.5333	1.04052	-	0.345541
Q9DBG6	Rpn2	Dolichyl-diphosphooligosaccharide--protein glycosyltransferase subunit 2 OS=Mus musculus OX=10090 GN=Rpn2 PE=1 SV=1	High	23	10	16	10	631	69	5.81	497	105	99.4	99.3	96.1	96.8	99	101.233	97.3	1.04042	-	0.131087
P63216	Gng3	Guanine nucleotide-binding protein G(I)/G(S)/G(O) subunit gamma-3 OS=Mus musculus OX=10090 GN=Gng3 PE=1 SV=1	High	81	5	11	5	75	8.3	7.78	171	108.1	95.7	105.2	107.7	99.4	89.9	103	99	1.0404	-	0.563602
Q9DBF1	Aldh7a1	Alpha-aminoadipic semialdehyde dehydrogenase OS=Mus musculus OX=10090 GN=Aldh7a1 PE=1 SV=4	High	50	20	38	20	539	58.8	7.47	775	108.5	99.9	98.1	93.6	99.1	101.9	102.167	98.2	1.04039	-	0.380704
P54818	Galc	Galactocerebrosidase OS=Mus musculus OX=10090 GN=Galc PE=1 SV=2	High	2	1	1	1	684	77.2	6.74	35	100.6	99.2	104.2	90.2	97.4	104.6	101.333	97.4	1.04038	-	0.423387
Q8VI56	Lrp4	Low-density lipoprotein receptor-related protein 4 OS=Mus musculus OX=10090 GN=Lrp4 PE=1 SV=3	High	0	1	1	1	1905	211.8	5.39	16	108.2	98.6	92.2	91.7	96.9	98.8	99.6667	95.8	1.04036	-	0.49143
Q3SXD3	Hddc2	5'-deoxynucleotidase HDDC2 OS=Mus musculus OX=10090 GN=Hddc2 PE=1 SV=1	High	24	4	5	4	199	22.7	5.02	149	100.7	104.4	96.9	93.8	96.8	99.7	100.667	96.7667	1.0403	-	0.229792
P97765	Wbp2	WW domain-binding protein 2 OS=Mus musculus OX=10090 GN=Wbp2 PE=1 SV=1	High	20	6	11	6	261	28	6.33	193	103.4	98.1	103.5	100.5	98.9	93.8	101.667	97.7333	1.04025	-	0.218179
P20060	Hexb	Beta-hexosaminidase subunit beta OS=Mus musculus OX=10090 GN=Hexb PE=1 SV=2	High	24	11	13	11	536	61.1	8.12	231	103.5	99.8	105.2	102.7	100.9	93	102.833	98.8667	1.04012	-	0.305513
Q9D0T1	Snu13	NHP2-like protein 1 OS=Mus musculus OX=10090 GN=Snu13 PE=1 SV=4	High	40	5	6	5	128	14.2	8.46	101	102.9	100.2	105.5	100.2	99.3	97.2	102.867	98.9	1.04011	-	0.0884556
Q5ND52	Mrm3	rRNA methyltransferase 3, mitochondrial OS=Mus musculus OX=10090 GN=Mrm3 PE=2 SV=1	High	2	1	1	1	418	46.8	9.39	0	107.5	94.4	106.9	97.6	94.4	104.9	102.933	98.9667	1.04008	-	0.494354
P62880	Gnb2	Guanine nucleotide-binding protein G(I)/G(S)/G(T) subunit beta-2 OS=Mus musculus OX=10090 GN=Gnb2 PE=1 SV=3	High	51	14	112	5	340	37.3	6	3638	100.1	98.9	109.8	101.6	103	92.3	102.933	98.9667	1.04008	-	0.456311
Q61792	Lasp1	LIM and SH3 domain protein 1 OS=Mus musculus OX=10090 GN=Lasp1 PE=1 SV=1	High	51	15	32	14	263	30	7.05	507	110.4	96.9	97.1	96.6	96.9	99.2	101.467	97.5667	1.03997	-	0.438933
Q9CQI3	Gmfb	Glia maturation factor beta OS=Mus musculus OX=10090 GN=Gmfb PE=1 SV=3	High	58	7	19	7	142	16.7	5.16	444	94.8	111.3	101.2	101.2	99.6	94.7	102.433	98.5	1.03993	-	0.490387
P28656	Nap1l1	Nucleosome assembly protein 1-like 1 OS=Mus musculus OX=10090 GN=Nap1l1 PE=1 SV=2	High	17	6	9	5	391	45.3	4.46	229	110.4	98.5	99.1	102.5	99.8	93.9	102.667	98.7333	1.03984	-	0.443363
P98086	C1qa	Complement C1q subcomponent subunit A OS=Mus musculus OX=10090 GN=C1qa PE=1 SV=2	High	30	6	11	6	245	26	9.11	262	118.7	98.6	98.7	115.4	100.7	87.8	105.333	101.3	1.03982	-	0.717998
P51410	Rpl9	60S ribosomal protein L9 OS=Mus musculus OX=10090 GN=Rpl9 PE=2 SV=2	High	57	9	17	9	192	21.9	9.95	514	103.8	101.5	100.4	98	96.1	99.9	101.9	98	1.0398	-	0.0584671
O35381	Anp32a	Acidic leucine-rich nuclear phosphoprotein 32 family member A OS=Mus musculus OX=10090 GN=Anp32a PE=1 SV=1	High	32	10	25	8	247	28.5	4.07	298	99	100.9	106	98.6	100.2	95.4	101.967	98.0667	1.03977	-	0.196866
Q5SVL6	Rap1gap2	Rap1 GTPase-activating protein 2 OS=Mus musculus OX=10090 GN=Rap1gap2 PE=1 SV=1	High	22	13	18	13	712	78.2	6.43	434	110.6	97	99	95.7	100.2	99	102.2	98.3	1.03967	-	0.430084
Q80SW1	Ahcyl1	S-adenosylhomocysteine hydrolase-like protein 1 OS=Mus musculus OX=10090 GN=Ahcyl1 PE=1 SV=1	High	48	29	66	15	530	58.9	6.89	1400	99	98.7	109.4	99.7	96.7	99	102.367	98.4667	1.03961	-	0.343445
P46735	Myo1b	Unconventional myosin-Ib OS=Mus musculus OX=10090 GN=Myo1b PE=1 SV=3	High	8	9	9	9	1107	128.5	9.26	77	112.8	93.2	101.2	91.7	92.6	111.2	102.4	98.5	1.03959	-	0.671255
P61219	Polr2f	DNA-directed RNA polymerases I, II, and III subunit RPABC2 OS=Mus musculus OX=10090 GN=Polr2f PE=2 SV=1	Medium	6	1	1	1	127	14.5	4.22	28	97	104	104	100.3	94.4	98.7	101.667	97.8	1.03954	-	0.256535
P23475	Xrcc6	X-ray repair cross-complementing protein 6 OS=Mus musculus OX=10090 GN=Xrcc6 PE=1 SV=5	High	2	1	1	1	608	69.4	6.79	24	103	97	105.4	101.2	91.5	101.1	101.8	97.9333	1.03948	-	0.396184
P98200	Atp8a2	Phospholipid-transporting ATPase IB OS=Mus musculus OX=10090 GN=Atp8a2 PE=1 SV=1	High	3	4	5	3	1148	129.3	7.33	102	114.4	91.7	99.8	106	90.7	97.6	101.967	98.1	1.03942	-	0.653346
P70182	Pip5k1a	Phosphatidylinositol 4-phosphate 5-kinase type-1 alpha OS=Mus musculus OX=10090 GN=Pip5k1a PE=1 SV=2	High	17	8	10	6	546	60.4	8.59	160	101.8	100.9	100.8	96.3	100.5	95.2	101.167	97.3333	1.03938	-	0.0803346
Q78XF5	Ostc	Oligosaccharyltransferase complex subunit OSTC OS=Mus musculus OX=10090 GN=Ostc PE=1 SV=1	Medium	5	1	1	1	149	16.8	9.13	26	108.6	104.4	95.9	95	96	106.2	102.967	99.0667	1.03937	-	0.492842
Q64339	Isg15	Ubiquitin-like protein ISG15 OS=Mus musculus OX=10090 GN=Isg15 PE=1 SV=4	High	11	1	1	1	161	17.9	7.9	0	102.6	99.3	104.6	96.5	103.8	94.6	102.167	98.3	1.03934	-	0.293693
Q3UFQ8	Carmil3	Capping protein, Arp2/3 and myosin-I linker protein 3 OS=Mus musculus OX=10090 GN=Carmil3 PE=1 SV=2	Medium	1	1	1	1	1375	150.3	7.72	0	104.8	97	96.9	89	96.9	101.5	99.5667	95.8	1.03932	-	0.448848
Q62426	Cstb	Cystatin-B OS=Mus musculus OX=10090 GN=Cstb PE=1 SV=1	High	47	4	4	4	98	11	7.39	72	100.5	103.8	105.2	89.8	107	101	103.167	99.2667	1.03929	-	0.497231
Q06335	Aplp2	Amyloid-like protein 2 OS=Mus musculus OX=10090 GN=Aplp2 PE=1 SV=4	High	11	7	7	6	707	80.4	4.7	48	99.8	100.1	102.1	101.4	94.3	94.9	100.667	96.8667	1.03923	-	0.186336
P70288	Hdac2	Histone deacetylase 2 OS=Mus musculus OX=10090 GN=Hdac2 PE=1 SV=1	High	8	3	4	2	488	55.3	5.91	82	99.2	101.8	106.5	99.2	103.1	93.6	102.5	98.6333	1.0392	-	0.329752
Q8BK75	Elp6	Elongator complex protein 6 OS=Mus musculus OX=10090 GN=Elp6 PE=2 SV=1	High	15	5	5	5	266	29.3	6.61	66	103.5	97.5	101.4	96.5	97	97.5	100.8	97	1.03918	-	0.0998512
Q64012	Raly	RNA-binding protein Raly OS=Mus musculus OX=10090 GN=Raly PE=1 SV=3	High	21	7	8	7	312	33.2	8.84	176	103.5	93.2	108.6	95.3	102.2	96.3	101.767	97.9333	1.03914	-	0.487236
Q80YV4	Pank4	4'-phosphopantetheine phosphatase OS=Mus musculus OX=10090 GN=Pank4 PE=1 SV=2	High	10	7	7	7	820	91.5	6.71	79	98.3	101.2	106.3	92.3	104.5	97.5	101.933	98.1	1.03908	-	0.41688
E9Q7X7	Nrxn2	Neurexin-2 OS=Mus musculus OX=10090 GN=Nrxn2 PE=1 SV=1	High	10	14	16	10	1710	184.8	5.9	238	109.3	97.4	94.1	96.3	96	97.2	100.267	96.5	1.03903	-	0.461572
Q80X80	C2cd2l	Phospholipid transfer protein C2CD2L OS=Mus musculus OX=10090 GN=C2cd2l PE=1 SV=3	High	20	11	12	11	706	76.3	7.21	234	103.8	98.4	104.1	98.5	100.1	96.2	102.1	98.2667	1.03901	-	0.15213
Q9R088	Tk2	Thymidine kinase 2, mitochondrial OS=Mus musculus OX=10090 GN=Tk2 PE=1 SV=2	Medium	3	1	1	1	270	31.2	7.21	15	102.6	97.3	101.4	103	90.4	96.6	100.433	96.6667	1.03897	-	0.397063
Q3UPF5	Zc3hav1	Zinc finger CCCH-type antiviral protein 1 OS=Mus musculus OX=10090 GN=Zc3hav1 PE=1 SV=1	High	1	1	1	1	946	106.6	8.27	0	116.4	93	100	105.6	99.9	92.3	103.133	99.2667	1.03895	-	0.651453
Q641K1	Agtpbp1	Cytosolic carboxypeptidase 1 OS=Mus musculus OX=10090 GN=Agtpbp1 PE=1 SV=2	High	1	1	1	1	1218	137.1	6.52	0	95.8	109.5	104.1	99.7	87.8	110.3	103.133	99.2667	1.03895	-	0.638672
E9Q6B2	Ccdc85c	Coiled-coil domain-containing protein 85C OS=Mus musculus OX=10090 GN=Ccdc85c PE=1 SV=1	High	16	4	4	4	420	45.3	6.96	87	100	104.9	102.6	96.8	98.3	100.9	102.5	98.6667	1.03885	-	0.107539
Q923Z3	Mto1	Protein MTO1 homolog, mitochondrial OS=Mus musculus OX=10090 GN=Mto1 PE=2 SV=1	High	5	2	2	2	669	74.3	8.92	13	103.7	97.4	104.1	84.3	110.9	98.6	101.733	97.9333	1.0388	-	0.659031
Q3UNH4	Gprin1	G protein-regulated inducer of neurite outgrowth 1 OS=Mus musculus OX=10090 GN=Gprin1 PE=1 SV=2	High	64	57	93	57	932	95.4	7.93	1565	107.6	98.8	96.3	105.6	95.4	90.4	100.9	97.1333	1.03878	-	0.540415
Q9R0H0	Acox1	Peroxisomal acyl-coenzyme A oxidase 1 OS=Mus musculus OX=10090 GN=Acox1 PE=1 SV=5	High	18	8	11	8	661	74.6	8.48	231	107.9	99.5	98.4	93.2	95.3	105.9	101.933	98.1333	1.03872	-	0.48504
O55242	Sigmar1	Sigma non-opioid intracellular receptor 1 OS=Mus musculus OX=10090 GN=Sigmar1 PE=1 SV=1	Medium	4	1	1	1	223	25.2	5.91	0	101.6	102.5	96.4	96.5	97.2	95.6	100.167	96.4333	1.03871	-	0.129055
P97950	Rab33a	Ras-related protein Rab-33A OS=Mus musculus OX=10090 GN=Rab33a PE=2 SV=1	High	17	4	6	2	237	26.5	7.88	102	104.8	99.7	101.8	102.5	86.7	105.7	102.1	98.3	1.03866	-	0.564427
P62500	Tsc22d1	TSC22 domain family protein 1 OS=Mus musculus OX=10090 GN=Tsc22d1 PE=1 SV=2	High	4	5	8	4	1077	109.7	5.83	154	103.5	100.9	104.6	104.8	103.6	89.1	103	99.1667	1.03866	-	0.49905
O70362	Gpld1	Phosphatidylinositol-glycan-specific phospholipase D OS=Mus musculus OX=10090 GN=Gpld1 PE=1 SV=1	Medium	1	1	1	1	837	93.2	7.12	16	101.4	98.7	100.9	87	101	101.8	100.333	96.6	1.03865	-	0.486613
Q60668	Hnrnpd	Heterogeneous nuclear ribonucleoprotein D0 OS=Mus musculus OX=10090 GN=Hnrnpd PE=1 SV=2	High	29	9	21	9	355	38.3	7.81	463	103.2	100.6	102.7	98.6	97.6	98.9	102.167	98.3667	1.03863	-	0.0128646
P49813	Tmod1	Tropomodulin-1 OS=Mus musculus OX=10090 GN=Tmod1 PE=1 SV=2	High	28	9	13	8	359	40.4	5.1	223	106.3	99.9	100.6	97.4	102.5	95.5	102.267	98.4667	1.03859	-	0.26182
P97783	Mllt11	Protein AF1q OS=Mus musculus OX=10090 GN=Mllt11 PE=1 SV=1	High	54	3	3	3	90	10	4.41	80	106.4	97.3	98.2	108.6	95.9	86.2	100.633	96.9	1.03853	-	0.626929
Q91YS8	Camk1	Calcium/calmodulin-dependent protein kinase type 1 OS=Mus musculus OX=10090 GN=Camk1 PE=1 SV=1	High	29	8	17	4	374	41.6	5.35	471	111.4	97.5	98.5	91.3	98	106.7	102.467	98.6667	1.03851	-	0.579924
O88507	Cntfr	Ciliary neurotrophic factor receptor subunit alpha OS=Mus musculus OX=10090 GN=Cntfr PE=1 SV=2	High	5	2	3	2	372	40.8	6.83	59	102.3	96.3	106.3	89	101	103.6	101.633	97.8667	1.03849	-	0.520502
Q9QZD8	Slc25a10	Mitochondrial dicarboxylate carrier OS=Mus musculus OX=10090 GN=Slc25a10 PE=1 SV=2	High	27	6	6	6	287	31.7	9.32	156	102.9	101	101.1	101.1	94.4	98.2	101.667	97.9	1.03847	-	0.137954
P58466	Ctdsp1	Carboxy-terminal domain RNA polymerase II polypeptide A small phosphatase 1 OS=Mus musculus OX=10090 GN=Ctdsp1 PE=1 SV=1	High	5	1	1	1	261	29.2	6.13	21	102	103.2	100.4	98.9	94.6	100.8	101.867	98.1	1.0384	-	0.133531
Q9DB30	Phkg2	Phosphorylase b kinase gamma catalytic chain, liver/testis isoform OS=Mus musculus OX=10090 GN=Phkg2 PE=2 SV=2	High	2	1	1	1	406	46.5	6.48	20	88.1	95.5	95	89.4	87.4	91.5	92.8667	89.4333	1.03839	-	0.26711
Q8K3A6	Armcx6	Protein ARMCX6 OS=Mus musculus OX=10090 GN=Armcx6 PE=2 SV=1	Medium	3	1	1	1	301	33.3	5.17	0	96.4	102.6	101.7	99.6	97.6	92.4	100.233	96.5333	1.03833	-	0.269491
Q9Z0N2	Eif2s3y	Eukaryotic translation initiation factor 2 subunit 3, Y-linked OS=Mus musculus OX=10090 GN=Eif2s3y PE=1 SV=2	High	30	12	16	1	472	51.1	8.5	360	96.4	102.2	105.1	95	102.6	94.9	101.233	97.5	1.03829	-	0.359686
Q9D1P4	Chordc1	Cysteine and histidine-rich domain-containing protein 1 OS=Mus musculus OX=10090 GN=Chordc1 PE=1 SV=1	High	28	7	9	7	331	37.3	7.9	254	101.1	103	105.1	100.2	99	98.6	103.067	99.2667	1.03828	-	0.0385141
Q149L6	Dnajb14	DnaJ homolog subfamily B member 14 OS=Mus musculus OX=10090 GN=Dnajb14 PE=2 SV=1	High	7	3	4	3	379	42.3	8.59	69	101.7	95.5	104.1	99.3	94.2	96.7	100.433	96.7333	1.03825	-	0.27875
O88811	Stam2	Signal transducing adapter molecule 2 OS=Mus musculus OX=10090 GN=Stam2 PE=1 SV=1	High	5	3	3	3	523	57.4	5.07	22	106.8	90.7	106.7	104.1	95.1	93.8	101.4	97.6667	1.03823	-	0.58268
Q8CIB5	Fermt2	Fermitin family homolog 2 OS=Mus musculus OX=10090 GN=Fermt2 PE=1 SV=1	High	29	17	22	17	680	77.8	6.7	418	104.1	99.7	100.6	98.3	98.9	96	101.467	97.7333	1.0382	-	0.0808461
Q60865	Caprin1	Caprin-1 OS=Mus musculus OX=10090 GN=Caprin1 PE=1 SV=2	High	16	12	15	12	707	78.1	5.25	303	103.8	99.9	100.7	100.7	94.4	98.1	101.467	97.7333	1.0382	-	0.162066
P19253	Rpl13a	60S ribosomal protein L13a OS=Mus musculus OX=10090 GN=Rpl13a PE=1 SV=4	High	34	8	18	8	203	23.4	11.02	209	102.3	99.1	100.5	95	95.2	100.6	100.633	96.9333	1.03817	-	0.146126
P62843	Rps15	40S ribosomal protein S15 OS=Mus musculus OX=10090 GN=Rps15 PE=1 SV=2	High	26	3	7	3	145	17	10.39	74	102.8	101.3	103.4	101.9	94.1	100.2	102.5	98.7333	1.03815	-	0.198867
Q9D8X1	Cutc	Copper homeostasis protein cutC homolog OS=Mus musculus OX=10090 GN=Cutc PE=1 SV=1	High	4	1	1	1	272	29	7.34	27	101.1	100.8	100.5	96.9	90	104.4	100.8	97.1	1.03811	-	0.42421
Q8BHJ5	Tbl1xr1	F-box-like/WD repeat-containing protein TBL1XR1 OS=Mus musculus OX=10090 GN=Tbl1xr1 PE=1 SV=1	High	5	3	4	1	514	55.6	5.63	55	110.9	100.1	99.6	108	95.6	95.6	103.533	99.7333	1.0381	-	0.530331
Q62011	Pdpn	Podoplanin OS=Mus musculus OX=10090 GN=Pdpn PE=1 SV=2	High	8	1	1	1	172	18.2	5.53	0	139.6	84	87.3	99.4	106.7	93.4	103.633	99.8333	1.03806	-	0.846589
Q8K2Q9	Shtn1	Shootin-1 OS=Mus musculus OX=10090 GN=Shtn1 PE=1 SV=1	High	7	5	6	5	631	71.3	5.44	98	109.2	92.9	100.8	96.7	97.6	97.5	100.967	97.2667	1.03804	-	0.47646
Q99P47	Cntnap4	Contactin-associated protein-like 4 OS=Mus musculus OX=10090 GN=Cntnap4 PE=1 SV=2	High	4	4	4	4	1310	144.6	7.06	33	102.1	89.8	111.1	92	98.1	101.8	101	97.3	1.03803	-	0.615393
Q9EQP2	Ehd4	EH domain-containing protein 4 OS=Mus musculus OX=10090 GN=Ehd4 PE=1 SV=1	High	23	11	15	8	541	61.4	6.76	342	111.1	95.5	93.8	95.4	92.6	101.4	100.133	96.4667	1.03801	-	0.579376
P62717	Rpl18a	60S ribosomal protein L18a OS=Mus musculus OX=10090 GN=Rpl18a PE=1 SV=1	High	44	8	16	8	176	20.7	10.71	199	105.4	98.3	102.4	98.4	96.1	100.4	102.033	98.3	1.03798	-	0.195345
Q7TNS2	Micos10	MICOS complex subunit Mic10 OS=Mus musculus OX=10090 GN=Micos10 PE=1 SV=1	High	20	2	4	2	76	8.6	8.94	67	101.5	96.3	108.8	109.6	98.1	87.7	102.2	98.4667	1.03791	-	0.635549
P34914	Ephx2	Bifunctional epoxide hydrolase 2 OS=Mus musculus OX=10090 GN=Ephx2 PE=1 SV=2	High	35	12	14	12	554	62.5	6.19	354	103.5	101.1	99.4	99.5	96.4	97	101.333	97.6333	1.0379	-	0.0718645
Q9CZN7	Shmt2	Serine hydroxymethyltransferase, mitochondrial OS=Mus musculus OX=10090 GN=Shmt2 PE=1 SV=1	High	28	12	12	12	504	55.7	8.47	137	101.2	98.2	101.9	95.5	97.7	97.1	100.433	96.7667	1.03789	-	0.0489755
P28659	Celf1	CUGBP Elav-like family member 1 OS=Mus musculus OX=10090 GN=Celf1 PE=1 SV=2	High	20	9	15	7	486	52.1	8.46	304	102.7	100.8	101.3	101.9	96.6	95.2	101.6	97.9	1.03779	-	0.155599
P62274	Rps29	40S ribosomal protein S29 OS=Mus musculus OX=10090 GN=Rps29 PE=1 SV=2	High	14	1	2	1	56	6.7	10.13	21	92.1	111.6	104.3	122.5	83.7	90.6	102.667	98.9333	1.03774	-	0.791877
Q8CJ40	Crocc	Rootletin OS=Mus musculus OX=10090 GN=Crocc PE=1 SV=2	High	8	16	16	16	2009	226.8	5.55	158	109	96.8	99.5	97.9	96.8	99.5	101.767	98.0667	1.03773	-	0.383291
Q68FE8	Znf280d	Zinc finger protein 280D OS=Mus musculus OX=10090 GN=Znf280d PE=1 SV=1	Low	1	1	1	1	974	107.8	6.84	0	112.5	94	93.6	84.9	98.9	105.4	100.033	96.4	1.03769	-	0.69722
Q8BQM8	Eml5	Echinoderm microtubule-associated protein-like 5 OS=Mus musculus OX=10090 GN=Eml5 PE=2 SV=2	High	2	5	5	5	1977	220	7.8	28	99.9	104.6	98.6	104.1	90.1	97.9	101.033	97.3667	1.03766	-	0.455438
P70441	Slc9a3r1	Na(+)/H(+) exchange regulatory cofactor NHE-RF1 OS=Mus musculus OX=10090 GN=Slc9a3r1 PE=1 SV=3	High	41	13	22	13	355	38.6	5.9	279	102.3	99.6	101.3	97.5	100.7	94	101.067	97.4	1.03765	-	0.154092
Q8R307	Vps18	Vacuolar protein sorting-associated protein 18 homolog OS=Mus musculus OX=10090 GN=Vps18 PE=1 SV=2	High	5	4	4	4	973	110.1	6.09	70	91.9	105.4	106.2	97.5	90.8	104.2	101.167	97.5	1.03761	-	0.576595
Q9DCB8	Isca2	Iron-sulfur cluster assembly 2 homolog, mitochondrial OS=Mus musculus OX=10090 GN=Isca2 PE=1 SV=2	High	31	4	5	4	154	16.7	5.6	162	97.5	104.2	101.9	96.8	95.2	100.6	101.2	97.5333	1.03759	-	0.221645
O88848	Arl6	ADP-ribosylation factor-like protein 6 OS=Mus musculus OX=10090 GN=Arl6 PE=1 SV=1	High	34	5	5	5	186	20.9	8.25	142	103.2	108.2	92.2	95.6	98.1	98.9	101.2	97.5333	1.03759	-	0.489974
Q9CRC3		UPF0235 protein C15orf40 homolog OS=Mus musculus OX=10090 PE=1 SV=1	Medium	6	1	1	1	126	13.2	9.16	0	104.7	98.2	95.8	96	91.1	100.8	99.5667	95.9667	1.03751	-	0.403935
Q9D187	Ciao2b	Cytosolic iron-sulfur assembly component 2B OS=Mus musculus OX=10090 GN=Ciao2b PE=1 SV=1	High	17	2	2	2	163	17.7	4.98	41	104.7	104.3	98.4	96.4	99.3	100.6	102.467	98.7667	1.03746	-	0.19578
P70677	Casp3	Caspase-3 OS=Mus musculus OX=10090 GN=Casp3 PE=1 SV=1	High	11	3	3	3	277	31.5	6.92	50	115	97.4	92.4	94.8	97.9	101.1	101.6	97.9333	1.03744	-	0.632369
Q9D164	Fxyd6	FXYD domain-containing ion transport regulator 6 OS=Mus musculus OX=10090 GN=Fxyd6 PE=1 SV=2	High	40	3	5	3	94	10.4	5.11	174	118.5	93.3	90.3	92.7	95.9	102.6	100.7	97.0667	1.03743	-	0.71895
O35943	Fxn	Frataxin, mitochondrial OS=Mus musculus OX=10090 GN=Fxn PE=1 SV=1	High	11	2	2	2	207	22.9	8.02	37	98.7	99.3	104.5	93.8	95.3	102.5	100.833	97.2	1.03738	-	0.326972
O54984	Get3	ATPase GET3 OS=Mus musculus OX=10090 GN=Get3 PE=1 SV=2	High	44	11	17	11	348	38.8	4.91	333	103.8	101	101.1	92.9	99.7	102.3	101.967	98.3	1.0373	-	0.281581
Q9JLK7	Cabp1	Calcium-binding protein 1 OS=Mus musculus OX=10090 GN=Cabp1 PE=1 SV=3	High	7	2	2	2	227	25.9	4.93	0	102.7	101	99.7	92.2	101.8	98.5	101.133	97.5	1.03726	-	0.285112
P61924	Copz1	Coatomer subunit zeta-1 OS=Mus musculus OX=10090 GN=Copz1 PE=1 SV=1	High	40	5	10	5	177	20.2	4.81	370	105.2	100.4	97.9	96.2	98.1	98.3	101.167	97.5333	1.03725	-	0.180732
Q9R0Q3	Tmed2	Transmembrane emp24 domain-containing protein 2 OS=Mus musculus OX=10090 GN=Tmed2 PE=1 SV=1	High	23	4	7	4	201	22.7	5.17	127	106.5	98.3	98.9	97.6	94.3	100.9	101.233	97.6	1.03723	-	0.326838
Q149F3	Gspt2	Eukaryotic peptide chain release factor GTP-binding subunit ERF3B OS=Mus musculus OX=10090 GN=Gspt2 PE=1 SV=1	High	17	9	10	2	632	69.1	5.2	160	97.8	103.7	105	96.2	97.2	102.1	102.167	98.5	1.03723	-	0.270364
P68040	Rack1	Receptor of activated protein C kinase 1 OS=Mus musculus OX=10090 GN=Rack1 PE=1 SV=3	High	61	16	26	16	317	35.1	7.69	447	105.3	101.5	100.1	98.6	95.8	101.5	102.3	98.6333	1.03717	-	0.180488
P46061	Rangap1	Ran GTPase-activating protein 1 OS=Mus musculus OX=10090 GN=Rangap1 PE=1 SV=2	High	33	16	20	16	589	63.5	4.68	533	104.3	97.8	99.4	95.4	96.7	98.6	100.5	96.9	1.03715	-	0.171663
Q62093	Srsf2	Serine/arginine-rich splicing factor 2 OS=Mus musculus OX=10090 GN=Srsf2 PE=1 SV=4	High	21	4	7	4	221	25.5	11.85	169	105.1	98.6	103.4	103.4	98.1	94.6	102.367	98.7	1.03715	-	0.317628
P21995	Emb	Embigin OS=Mus musculus OX=10090 GN=Emb PE=1 SV=2	High	13	4	4	4	330	37	6.02	30	101.9	99.2	97.9	88.5	95.9	103.9	99.6667	96.1	1.03711	-	0.481423
P58774	Tpm2	Tropomyosin beta chain OS=Mus musculus OX=10090 GN=Tpm2 PE=1 SV=1	High	38	16	33	3	284	32.8	4.7	374	112.9	96	98.6	96.8	100.6	99.1	102.5	98.8333	1.0371	-	0.532141
Q8C0C7	Farsa	Phenylalanine--tRNA ligase alpha subunit OS=Mus musculus OX=10090 GN=Farsa PE=1 SV=1	High	25	12	20	12	508	57.6	8.28	372	97.1	100.7	98.6	95.6	91.2	99	98.8	95.2667	1.03709	-	0.228516
Q60710	Samhd1	Deoxynucleoside triphosphate triphosphohydrolase SAMHD1 OS=Mus musculus OX=10090 GN=Samhd1 PE=1 SV=3	High	12	6	6	6	658	75.8	7.93	70	113.6	94.9	96.4	94.6	97.3	102.1	101.633	98	1.03707	-	0.599885
O35218	Cpsf2	Cleavage and polyadenylation specificity factor subunit 2 OS=Mus musculus OX=10090 GN=Cpsf2 PE=1 SV=1	High	2	2	2	2	782	88.3	5.11	0	104.5	93.9	95.4	94.8	89.3	99.2	97.9333	94.4333	1.03706	-	0.468833
P15327	Bpgm	Bisphosphoglycerate mutase OS=Mus musculus OX=10090 GN=Bpgm PE=1 SV=2	High	14	3	4	3	259	30	7.06	68	101.1	99.6	104.6	95.3	105.6	93.5	101.767	98.1333	1.03702	-	0.420366
Q9R0P4	Smap	Small acidic protein OS=Mus musculus OX=10090 GN=Smap PE=1 SV=1	High	17	3	4	3	181	20	4.82	72	100.4	100.6	104.5	97.8	101.7	95.1	101.833	98.2	1.037	-	0.194647
Q8R3B1	Plcd1	1-phosphatidylinositol 4,5-bisphosphate phosphodiesterase delta-1 OS=Mus musculus OX=10090 GN=Plcd1 PE=1 SV=2	High	17	8	9	8	756	85.8	6.21	149	101.3	96.6	106.3	91.2	104.2	98	101.4	97.8	1.03681	-	0.484981
P47955	Rplp1	60S acidic ribosomal protein P1 OS=Mus musculus OX=10090 GN=Rplp1 PE=1 SV=1	High	37	2	4	2	114	11.5	4.32	221	104.2	113.9	91.8	87.6	95.8	115.5	103.3	99.6333	1.0368	-	0.74365
O08997	Atox1	Copper transport protein ATOX1 OS=Mus musculus OX=10090 GN=Atox1 PE=1 SV=1	High	32	3	10	3	68	7.3	6.51	239	100.7	104.8	101.6	95.8	105.4	95	102.367	98.7333	1.0368	-	0.365801
Q8BM85	Tbck	TBC domain-containing protein kinase-like protein OS=Mus musculus OX=10090 GN=Tbck PE=1 SV=1	High	7	5	5	5	762	86.3	6.2	43	96.1	106.9	98.6	96.9	94.4	99.6	100.533	96.9667	1.03678	-	0.377046
Q99JT9	Adi1	1,2-dihydroxy-3-keto-5-methylthiopentene dioxygenase OS=Mus musculus OX=10090 GN=Adi1 PE=1 SV=1	High	13	2	2	2	179	21.5	5.5	35	96.4	100.5	96.7	90.5	98.1	94.6	97.8667	94.4	1.03672	-	0.247458
O09005	Degs1	Sphingolipid delta(4)-desaturase DES1 OS=Mus musculus OX=10090 GN=Degs1 PE=1 SV=1	High	5	1	2	1	323	38.2	7.77	70	97.6	104.1	106.4	100.4	93.8	103	102.7	99.0667	1.03668	-	0.393163
Q8VCN9	Tbcc	Tubulin-specific chaperone C OS=Mus musculus OX=10090 GN=Tbcc PE=1 SV=1	High	22	6	7	6	341	38.1	5.3	128	103.5	98.5	100.6	95.8	96.2	99.9	100.867	97.3	1.03666	-	0.141459
Q9Z0W3	Nup160	Nuclear pore complex protein Nup160 OS=Mus musculus OX=10090 GN=Nup160 PE=1 SV=2	High	1	1	1	1	1402	158.1	5.52	49	100.4	94.8	104.7	101.3	93.2	94.8	99.9667	96.4333	1.03664	-	0.403742
O70378	Emc8	ER membrane protein complex subunit 8 OS=Mus musculus OX=10090 GN=Emc8 PE=1 SV=1	High	29	5	5	5	207	23.3	6.15	120	99.4	101.3	104.9	101.7	95.1	98	101.867	98.2667	1.03664	-	0.223253
Q3THK7	Gmps	GMP synthase [glutamine-hydrolyzing] OS=Mus musculus OX=10090 GN=Gmps PE=1 SV=2	High	41	23	36	23	693	76.7	6.73	782	103.5	100.8	101.8	95.5	97.7	102.1	102.033	98.4333	1.03657	-	0.160727
Q8BZQ7	Anapc2	Anaphase-promoting complex subunit 2 OS=Mus musculus OX=10090 GN=Anapc2 PE=1 SV=2	High	3	2	2	2	837	95.2	5.31	0	99.8	104	96.8	94.9	95.8	99.3	100.2	96.6667	1.03655	-	0.227688
Q9JIX0	Eny2	Transcription and mRNA export factor ENY2 OS=Mus musculus OX=10090 GN=Eny2 PE=1 SV=1	High	17	1	2	1	101	11.5	9.33	29	101.7	106.6	98	96.4	89.2	109.9	102.1	98.5	1.03655	-	0.612268
Q9WUB3	Pygm	Glycogen phosphorylase, muscle form OS=Mus musculus OX=10090 GN=Pygm PE=1 SV=3	High	45	39	68	29	842	97.2	7.11	1279	107.8	96.5	99.7	89.4	89.4	114.5	101.333	97.7667	1.03648	-	0.712631
P53702	Hccs	Cytochrome c-type heme lyase OS=Mus musculus OX=10090 GN=Hccs PE=1 SV=2	High	29	7	8	7	272	31	7.12	122	101.5	100.3	102.9	98.5	96.1	99.4	101.567	98	1.03639	-	0.0450448
P70340	Smad1	Mothers against decapentaplegic homolog 1 OS=Mus musculus OX=10090 GN=Smad1 PE=1 SV=2	High	6	3	3	3	465	52.1	7.31	30	105.2	105.4	91.4	87.9	97.5	106	100.667	97.1333	1.03638	-	0.63962
P11404	Fabp3	Fatty acid-binding protein, heart OS=Mus musculus OX=10090 GN=Fabp3 PE=1 SV=5	High	42	6	12	6	133	14.8	6.57	133	106.7	101.7	100	93.7	109.8	94.1	102.8	99.2	1.03629	-	0.559969
P62305	Snrpe	Small nuclear ribonucleoprotein E OS=Mus musculus OX=10090 GN=Snrpe PE=1 SV=1	High	25	2	2	2	92	10.8	9.44	60	102.9	103.4	99.3	99.6	94.5	100.8	101.867	98.3	1.03628	-	0.199538
Q3TKT4	Smarca4	Transcription activator BRG1 OS=Mus musculus OX=10090 GN=Smarca4 PE=1 SV=1	High	7	10	11	2	1613	181.3	8	200	99.4	102.6	103.8	99.5	95.1	100.5	101.933	98.3667	1.03626	-	0.167089
Q9WV34	Mpp2	MAGUK p55 subfamily member 2 OS=Mus musculus OX=10090 GN=Mpp2 PE=1 SV=1	High	43	23	34	22	552	61.5	6.44	788	106.8	97.1	101.9	100.5	98.1	96.5	101.933	98.3667	1.03626	-	0.304667
Q3UHK6	Tenm4	Teneurin-4 OS=Mus musculus OX=10090 GN=Tenm4 PE=1 SV=2	High	6	16	18	14	2771	308.2	6.57	279	104.6	100.3	92.4	101.5	89.9	95.5	99.1	95.6333	1.03625	-	0.51807
Q91WS0	Cisd1	CDGSH iron-sulfur domain-containing protein 1 OS=Mus musculus OX=10090 GN=Cisd1 PE=1 SV=1	High	53	6	25	6	108	12.1	9.06	629	98.7	102.5	105.1	102.5	94.8	98.3	102.1	98.5333	1.0362	-	0.286076
P58059	Mrps21	28S ribosomal protein S21, mitochondrial OS=Mus musculus OX=10090 GN=Mrps21 PE=1 SV=1	High	32	3	3	3	87	10.6	10.32	37	102	101.3	100.2	102.2	96.7	94	101.167	97.6333	1.03619	-	0.225642
Q07417	Acads	Short-chain specific acyl-CoA dehydrogenase, mitochondrial OS=Mus musculus OX=10090 GN=Acads PE=1 SV=2	High	17	7	8	7	412	44.9	8.47	203	107.7	96.4	96.7	96.7	94.3	99.3	100.267	96.7667	1.03617	-	0.429715
P14211	Calr	Calreticulin OS=Mus musculus OX=10090 GN=Calr PE=1 SV=1	High	66	23	54	23	416	48	4.49	797	105.1	101.4	97.5	97	95.7	100.7	101.333	97.8	1.03613	-	0.254288
Q3UBX0	Tmem109	Transmembrane protein 109 OS=Mus musculus OX=10090 GN=Tmem109 PE=1 SV=2	High	12	3	5	3	243	26.3	9.89	55	113	91.9	99.2	103.3	96.9	93.3	101.367	97.8333	1.03612	-	0.632844
Q8BU88	Mrpl22	39S ribosomal protein L22, mitochondrial OS=Mus musculus OX=10090 GN=Mrpl22 PE=1 SV=1	High	13	3	5	3	206	23.8	9.86	43	101.2	98.2	102.3	99.2	94.7	97.3	100.567	97.0667	1.03606	-	0.12213
Q9CRC8	Lrrc40	Leucine-rich repeat-containing protein 40 OS=Mus musculus OX=10090 GN=Lrrc40 PE=1 SV=2	High	18	10	10	10	602	68	6.89	60	106	100.1	96	91.4	97.6	102.6	100.7	97.2	1.03601	-	0.466089
O70250	Pgam2	Phosphoglycerate mutase 2 OS=Mus musculus OX=10090 GN=Pgam2 PE=1 SV=3	High	30	8	30	4	253	28.8	8.5	600	100.2	110.5	91.5	106.6	91.3	93.8	100.733	97.2333	1.036	-	0.654637
P26231	Ctnna1	Catenin alpha-1 OS=Mus musculus OX=10090 GN=Ctnna1 PE=1 SV=1	High	30	26	37	15	906	100	6.23	713	105.2	95.9	101.4	95.1	101	95.9	100.833	97.3333	1.03596	-	0.344941
Q9JIF0	Prmt1	Protein arginine N-methyltransferase 1 OS=Mus musculus OX=10090 GN=Prmt1 PE=1 SV=1	High	39	16	24	13	371	42.4	5.43	397	100.4	100.8	104.2	99.4	98.9	96.5	101.8	98.2667	1.03596	-	0.0782386
P20491	Fcer1g	High affinity immunoglobulin epsilon receptor subunit gamma OS=Mus musculus OX=10090 GN=Fcer1g PE=1 SV=1	High	10	1	1	1	86	9.6	7.97	36	115.9	94.5	98	110.7	91.8	95.2	102.8	99.2333	1.03594	-	0.706558
Q80XG9	Lrrtm4	Leucine-rich repeat transmembrane neuronal protein 4 OS=Mus musculus OX=10090 GN=Lrrtm4 PE=1 SV=2	High	5	3	3	3	590	67.1	9	65	101.3	100.3	101.2	94.9	93.7	103.7	100.933	97.4333	1.03592	-	0.331286
Q9D2F7	Nup210l	Nuclear pore membrane glycoprotein 210-like OS=Mus musculus OX=10090 GN=Nup210l PE=1 SV=2	Medium	1	1	1	1	1881	208.6	7.23	0	100.3	95.9	104.3	91.5	93.6	105	100.167	96.7	1.03585	-	0.51384
Q9CY73	Mrpl44	39S ribosomal protein L44, mitochondrial OS=Mus musculus OX=10090 GN=Mrpl44 PE=1 SV=3	High	8	3	4	3	333	37.5	8.51	61	99.5	91.6	95	95.5	88.2	92.5	95.3667	92.0667	1.03584	-	0.349573
Q9Z0R9	Fads2	Acyl-CoA 6-desaturase OS=Mus musculus OX=10090 GN=Fads2 PE=1 SV=1	High	4	2	2	2	444	52.4	8.82	19	106.2	97.2	97.6	98.7	91.9	100	100.333	96.8667	1.03579	-	0.420275
Q91WC0	Setd3	Actin-histidine N-methyltransferase OS=Mus musculus OX=10090 GN=Setd3 PE=1 SV=1	High	17	9	9	9	594	67.1	5.6	147	104.3	99.7	100.1	96.3	92.7	104.6	101.367	97.8667	1.03576	-	0.411189
Q99JY8	Plpp3	Phospholipid phosphatase 3 OS=Mus musculus OX=10090 GN=Plpp3 PE=1 SV=1	High	30	9	20	9	312	35.2	9.07	388	104.8	98.6	100.9	101.8	98.5	93.5	101.433	97.9333	1.03574	-	0.31038
Q9R0Q4	Morf4l2	Mortality factor 4-like protein 2 OS=Mus musculus OX=10090 GN=Morf4l2 PE=1 SV=1	High	4	1	2	1	288	32.2	9.72	30	101	94.2	109.2	97.8	88.4	107.7	101.467	97.9667	1.03573	-	0.6461
Q8BH69	Sephs1	Selenide, water dikinase 1 OS=Mus musculus OX=10090 GN=Sephs1 PE=1 SV=1	High	12	3	3	3	392	42.9	5.97	125	99.7	106.2	101.4	103	91.4	102.3	102.433	98.9	1.03573	-	0.450515
P28658	Atxn10	Ataxin-10 OS=Mus musculus OX=10090 GN=Atxn10 PE=1 SV=2	High	35	14	23	14	475	53.7	5.25	515	106.1	99.5	99	98.7	96.5	98.9	101.533	98.0333	1.0357	-	0.220636
F8VPU2	Farp1	FERM, ARHGEF and pleckstrin domain-containing protein 1 OS=Mus musculus OX=10090 GN=Farp1 PE=1 SV=1	High	23	20	27	20	1048	118.8	7.88	397	111.9	96	96.7	100	95.8	98.3	101.533	98.0333	1.0357	-	0.547169
Q9JMG1	Edf1	Endothelial differentiation-related factor 1 OS=Mus musculus OX=10090 GN=Edf1 PE=1 SV=1	High	28	4	5	4	148	16.4	9.99	25	104.8	98.6	101.6	98.9	98.1	97.5	101.667	98.1667	1.03565	-	0.129209
Q9CPR5	Mrpl15	39S ribosomal protein L15, mitochondrial OS=Mus musculus OX=10090 GN=Mrpl15 PE=1 SV=1	High	14	3	3	3	295	33.5	10.07	32	99.2	105.3	100.5	100.6	97.7	96.2	101.667	98.1667	1.03565	-	0.196427
Q8BY02	Nkrf	NF-kappa-B-repressing factor OS=Mus musculus OX=10090 GN=Nkrf PE=2 SV=3	High	2	2	2	2	690	77.7	8.97	28	104.2	96.5	101.6	95.6	93.6	102.7	100.767	97.3	1.03563	-	0.386388
Q80X85	Mrps7	28S ribosomal protein S7, mitochondrial OS=Mus musculus OX=10090 GN=Mrps7 PE=1 SV=1	High	25	5	6	5	242	28	9.94	229	100.9	99.5	102	97	95.8	99.2	100.8	97.3333	1.03562	-	0.0479746
Q3UYG8	Macrod2	ADP-ribose glycohydrolase MACROD2 OS=Mus musculus OX=10090 GN=Macrod2 PE=1 SV=1	High	9	4	4	4	475	52.1	4.75	95	103.4	100.4	101.7	95.9	100.9	98.2	101.833	98.3333	1.03559	-	0.106497
O88952	Lin7c	Protein lin-7 homolog C OS=Mus musculus OX=10090 GN=Lin7c PE=1 SV=2	High	43	8	16	6	197	21.8	8.43	253	102.6	97.8	102.7	97.4	95.4	99.9	101.033	97.5667	1.03553	-	0.170231
B1AZA5	Tmem245	Transmembrane protein 245 OS=Mus musculus OX=10090 GN=Tmem245 PE=1 SV=1	Medium	1	1	1	1	876	97.3	8.75	33	112.6	93.9	98.1	102.3	93	98.9	101.533	98.0667	1.03535	-	0.61046
P97461	Rps5	40S ribosomal protein S5 OS=Mus musculus OX=10090 GN=Rps5 PE=1 SV=3	High	46	8	9	8	204	22.9	9.72	206	105.2	99.8	99.9	98.1	95.3	101.1	101.633	98.1667	1.03531	-	0.229451
P49312	Hnrnpa1	Heterogeneous nuclear ribonucleoprotein A1 OS=Mus musculus OX=10090 GN=Hnrnpa1 PE=1 SV=2	High	50	16	32	14	320	34.2	9.23	681	100.9	99.3	105	100.1	97.1	97.6	101.733	98.2667	1.03528	-	0.1476
Q8R409	Hexim1	Protein HEXIM1 OS=Mus musculus OX=10090 GN=Hexim1 PE=1 SV=1	High	2	1	1	1	356	40.2	5.38	17	101.2	101	100.2	99.7	97.4	95	100.8	97.3667	1.03526	-	0.0690559
Q9D289	Trappc6b	Trafficking protein particle complex subunit 6B OS=Mus musculus OX=10090 GN=Trappc6b PE=1 SV=1	High	30	5	5	5	158	17.9	8.68	45	104.4	98.5	100.3	94.5	100	98.4	101.067	97.6333	1.03517	-	0.224317
Q3TZX8	Nol9	Polynucleotide 5'-hydroxyl-kinase NOL9 OS=Mus musculus OX=10090 GN=Nol9 PE=1 SV=1	High	2	1	1	1	714	80.8	9.45	0	102	102.7	98.6	99.2	93.7	100.1	101.1	97.6667	1.03515	-	0.220592
O35326	Srsf5	Serine/arginine-rich splicing factor 5 OS=Mus musculus OX=10090 GN=Srsf5 PE=1 SV=2	High	24	6	8	5	269	30.9	11.56	137	103.9	97.7	105.1	100.5	100.6	95.2	102.233	98.7667	1.0351	-	0.298671
Q9WVD5	Slc25a15	Mitochondrial ornithine transporter 1 OS=Mus musculus OX=10090 GN=Slc25a15 PE=1 SV=1	High	3	1	1	1	301	32.8	8.85	0	107.3	97.6	102.5	94.2	99.8	103	102.467	99	1.03502	-	0.413443
Q922H4	Gmppa	Mannose-1-phosphate guanyltransferase alpha OS=Mus musculus OX=10090 GN=Gmppa PE=1 SV=1	High	20	7	8	7	420	46.2	7.62	123	100.4	103.3	101.5	91.4	105.5	98	101.733	98.3	1.03493	-	0.455553
Q9Z2Y3	Homer1	Homer protein homolog 1 OS=Mus musculus OX=10090 GN=Homer1 PE=1 SV=2	High	53	19	28	18	366	41.4	5.53	548	101.9	104.2	96.6	100.5	98.1	93.9	100.9	97.5	1.03487	-	0.315242
Q8C079	Strip1	Striatin-interacting protein 1 OS=Mus musculus OX=10090 GN=Strip1 PE=1 SV=2	High	10	7	11	5	837	95.5	6.25	266	101.4	104.6	99.7	99	98.3	98.1	101.9	98.4667	1.03487	-	0.0786701
Q9CPT3	Nanp	N-acylneuraminate-9-phosphatase OS=Mus musculus OX=10090 GN=Nanp PE=1 SV=1	High	15	3	3	3	248	27.8	6.07	79	103.9	106.4	95.6	92.4	104.7	98.5	101.967	98.5333	1.03484	-	0.515872
Q9DAM5	Slc25a19	Mitochondrial thiamine pyrophosphate carrier OS=Mus musculus OX=10090 GN=Slc25a19 PE=1 SV=1	High	12	4	4	4	318	35.6	9.2	47	99.2	102.1	99	95.2	96.5	98.5	100.1	96.7333	1.0348	-	0.0722243
P47856	Gfpt1	Glutamine--fructose-6-phosphate aminotransferase [isomerizing] 1 OS=Mus musculus OX=10090 GN=Gfpt1 PE=1 SV=3	High	18	9	9	9	697	78.5	6.84	187	106.3	99.4	94.7	93.4	95.9	101	100.133	96.7667	1.03479	-	0.451875
Q8BFY6	Pef1	Peflin OS=Mus musculus OX=10090 GN=Pef1 PE=1 SV=1	High	18	4	4	4	275	29.2	6.3	123	101.7	100.5	104.5	99.7	99.2	97.5	102.233	98.8	1.03475	-	0.0649575
P49117	Nr2c2	Nuclear receptor subfamily 2 group C member 2 OS=Mus musculus OX=10090 GN=Nr2c2 PE=1 SV=1	High	3	2	2	2	596	65.2	6.28	19	103.1	98	96.7	95.7	97.8	94.3	99.2667	95.9333	1.03475	-	0.204646
Q8BLR9	Hif1an	Hypoxia-inducible factor 1-alpha inhibitor OS=Mus musculus OX=10090 GN=Hif1an PE=1 SV=2	High	11	2	2	2	349	40.2	5.83	46	100.9	101	102	99.9	97.6	96.2	101.3	97.9	1.03473	-	0.0400442
B5TVM2	Ildr2	Immunoglobulin-like domain-containing receptor 2 OS=Mus musculus OX=10090 GN=Ildr2 PE=1 SV=2	High	16	9	9	9	661	73.2	7.68	27	108.2	102.4	96.7	93.3	91.8	111.9	102.433	99	1.03468	-	0.661231
Q922Q8	Lrrc59	Leucine-rich repeat-containing protein 59 OS=Mus musculus OX=10090 GN=Lrrc59 PE=1 SV=1	High	35	11	15	11	307	34.9	9.52	250	106.1	98.1	103.2	98.6	95.8	102.7	102.467	99.0333	1.03467	-	0.327333
Q91VK1	Bzw2	Basic leucine zipper and W2 domain-containing protein 2 OS=Mus musculus OX=10090 GN=Bzw2 PE=1 SV=1	High	14	6	7	6	419	48	6.68	144	97.9	102.5	99	95.4	100	94	99.8	96.4667	1.03455	-	0.217897
P63276	Rps17	40S ribosomal protein S17 OS=Mus musculus OX=10090 GN=Rps17 PE=1 SV=2	High	62	8	17	8	135	15.5	9.85	366	103.3	101.6	100.7	99.2	95.7	100.5	101.867	98.4667	1.03453	-	0.10432
Q99MI1	Erc1	ELKS/Rab6-interacting/CAST family member 1 OS=Mus musculus OX=10090 GN=Erc1 PE=1 SV=1	High	22	24	33	14	1120	128.3	5.87	605	101.1	99.9	101.7	98.1	95.5	99	100.9	97.5333	1.03452	-	0.0457102
Q8BZW8	Nhlrc2	NHL repeat-containing protein 2 OS=Mus musculus OX=10090 GN=Nhlrc2 PE=1 SV=1	High	6	3	3	3	725	78.4	5.54	45	101.2	103.5	101.3	96.6	101.1	98.1	102	98.6	1.03448	-	0.089073
Q38HM4	Trim63	E3 ubiquitin-protein ligase TRIM63 OS=Mus musculus OX=10090 GN=Trim63 PE=1 SV=1	Low	2	1	1	1	350	39.5	4.89	0	96	98.8	99.2	103.4	93.6	87.2	98	94.7333	1.03448	-	0.534886
Q8C1B7	Septin11	Septin-11 OS=Mus musculus OX=10090 GN=Septin11 PE=1 SV=4	High	46	21	67	8	431	49.7	6.68	1446	109	97.8	102.2	96.3	100.1	102.3	103	99.5667	1.03448	-	0.405881
Q3TXX3	Zfyve27	Protrudin OS=Mus musculus OX=10090 GN=Zfyve27 PE=1 SV=2	High	3	1	1	1	415	46.2	5.35	22	100.2	91.2	112	89.4	104.5	99.4	101.133	97.7667	1.03444	-	0.675931
P62918	Rpl8	60S ribosomal protein L8 OS=Mus musculus OX=10090 GN=Rpl8 PE=1 SV=2	High	42	8	10	8	257	28	11.03	186	105.5	101	100.2	99.8	94.5	102.2	102.233	98.8333	1.0344	-	0.292891
Q9D0P0	Ebpl	Emopamil-binding protein-like OS=Mus musculus OX=10090 GN=Ebpl PE=2 SV=1	High	4	1	1	1	206	23.3	6.89	39	108.6	102.2	90	106.6	87.7	96.5	100.267	96.9333	1.03439	-	0.68811
Q91Z92	B3galt6	Beta-1,3-galactosyltransferase 6 OS=Mus musculus OX=10090 GN=B3galt6 PE=2 SV=1	High	7	2	2	2	325	37	8.82	49	102.2	101.1	100.6	93.7	99.3	100.8	101.3	97.9333	1.03438	-	0.202596
Q66GT5	Ptpmt1	Phosphatidylglycerophosphatase and protein-tyrosine phosphatase 1 OS=Mus musculus OX=10090 GN=Ptpmt1 PE=1 SV=1	High	25	4	5	4	193	21.9	9.72	110	103.1	100.9	103.5	99.4	97.2	100.7	102.5	99.1	1.03431	-	0.0594049
Q8BVG8	Nat14	N-acetyltransferase 14 OS=Mus musculus OX=10090 GN=Nat14 PE=1 SV=1	High	11	1	1	1	206	21.8	10.74	66	97.2	103.8	103.7	97.9	93.5	103.2	101.567	98.2	1.03428	-	0.397135
P61961	Ufm1	Ubiquitin-fold modifier 1 OS=Mus musculus OX=10090 GN=Ufm1 PE=1 SV=1	High	68	5	8	5	85	9.1	9.31	287	97.1	105.4	102.2	95	101.4	98.2	101.567	98.2	1.03428	-	0.330502
O55029	Copb2	Coatomer subunit beta' OS=Mus musculus OX=10090 GN=Copb2 PE=1 SV=2	High	18	16	18	16	905	102.4	5.3	283	103.4	100.2	101.7	101.4	97.5	96.3	101.767	98.4	1.03421	-	0.134073
Q14BI2	Grm2	Metabotropic glutamate receptor 2 OS=Mus musculus OX=10090 GN=Grm2 PE=1 SV=2	High	21	19	22	17	872	95.8	8.06	337	102.2	96.4	106.8	96.3	105.4	93.6	101.8	98.4333	1.0342	-	0.510714
Q8R1U1	Cog4	Conserved oligomeric Golgi complex subunit 4 OS=Mus musculus OX=10090 GN=Cog4 PE=1 SV=1	High	3	2	2	2	785	88.6	5.15	22	102.7	101.7	98.3	94.9	94.1	103.7	100.9	97.5667	1.03416	-	0.376207
Q8R3R8	Gabarapl1	Gamma-aminobutyric acid receptor-associated protein-like 1 OS=Mus musculus OX=10090 GN=Gabarapl1 PE=1 SV=2	High	16	3	8	1	117	14	8.73	72	106.3	97	99.5	99.4	99.1	94.3	100.933	97.6	1.03415	-	0.360759
Q3UKC1	Tax1bp1	Tax1-binding protein 1 homolog OS=Mus musculus OX=10090 GN=Tax1bp1 PE=1 SV=2	High	5	4	6	4	814	93.6	5.33	100	106.5	101.2	98.3	96.7	99.7	99.5	102	98.6333	1.03413	-	0.263281
Q9D4V7	Rabl3	Rab-like protein 3 OS=Mus musculus OX=10090 GN=Rabl3 PE=1 SV=1	High	12	3	3	3	236	26.3	7.15	64	105.7	100	100.6	108.6	94.3	93.3	102.1	98.7333	1.0341	-	0.557121
Q924T2	Mrps2	28S ribosomal protein S2, mitochondrial OS=Mus musculus OX=10090 GN=Mrps2 PE=1 SV=1	High	4	1	1	1	291	32.3	9.14	58	101.5	98.2	106.8	103.3	98.6	94.5	102.167	98.8	1.03408	-	0.398935
P05132	Prkaca	cAMP-dependent protein kinase catalytic subunit alpha OS=Mus musculus OX=10090 GN=Prkaca PE=1 SV=3	High	32	13	22	6	351	40.5	8.79	304	109	94.9	99.8	100.4	95.7	97.6	101.233	97.9	1.03405	-	0.486465
Q6PEV3	Wipf2	WAS/WASL-interacting protein family member 2 OS=Mus musculus OX=10090 GN=Wipf2 PE=1 SV=1	High	10	5	6	5	440	46.3	10.99	61	103.5	97.2	106.1	97.7	99.1	99.9	102.267	98.9	1.03404	-	0.283388
Q6ZPF3	Tiam2	T-lymphoma invasion and metastasis-inducing protein 2 OS=Mus musculus OX=10090 GN=Tiam2 PE=1 SV=2	High	2	2	2	1	1715	192.4	7.44	44	108.1	106	99	90.8	102.2	109.8	104.367	100.933	1.03402	-	0.607484
Q9ET77	Jph3	Junctophilin-3 OS=Mus musculus OX=10090 GN=Jph3 PE=1 SV=1	High	3	2	2	2	744	81.2	9.22	36	97.8	105.1	104.8	100.2	102.1	95.3	102.567	99.2	1.03394	-	0.342526
Q9EPR4	Slc23a2	Solute carrier family 23 member 2 OS=Mus musculus OX=10090 GN=Slc23a2 PE=1 SV=2	High	7	4	4	4	648	70	7.5	23	103.4	91.3	116.1	123.4	94.6	82.6	103.6	100.2	1.03393	-	0.820872
Q9CR59	Gadd45gip1	Growth arrest and DNA damage-inducible proteins-interacting protein 1 OS=Mus musculus OX=10090 GN=Gadd45gip1 PE=1 SV=1	High	9	2	2	2	222	25.8	10.27	51	107.9	101.8	95.3	93.1	96.3	105.6	101.667	98.3333	1.0339	-	0.558112
A6H8H5	Kcnb2	Potassium voltage-gated channel subfamily B member 2 OS=Mus musculus OX=10090 GN=Kcnb2 PE=1 SV=2	Medium	1	1	1	1	907	102.3	6.1	0	103	94.5	102	94	101	94.7	99.8333	96.5667	1.03383	-	0.401712
A2AAE1	Kiaa1109	Transmembrane protein KIAA1109 OS=Mus musculus OX=10090 GN=Kiaa1109 PE=1 SV=4	High	1	4	5	4	5005	555	6.61	25	101.7	95.3	105.9	96.6	100.3	96.1	100.967	97.6667	1.03379	-	0.380924
Q9R1A3	Ntn3	Netrin-3 OS=Mus musculus OX=10090 GN=Ntn3 PE=2 SV=1	Low	3	1	1	1	580	62	8.59	14	92.4	103.6	106.9	101.4	89.6	102	100.967	97.6667	1.03379	-	0.609431
Q9ERU9	Ranbp2	E3 SUMO-protein ligase RanBP2 OS=Mus musculus OX=10090 GN=Ranbp2 PE=1 SV=2	High	9	27	30	26	3053	340.9	6.18	387	101.4	99.1	102.6	97.7	96.3	99.2	101.033	97.7333	1.03377	-	0.06744
Q8CHT0	Aldh4a1	Delta-1-pyrroline-5-carboxylate dehydrogenase, mitochondrial OS=Mus musculus OX=10090 GN=Aldh4a1 PE=1 SV=3	High	31	16	18	16	562	61.8	8.24	256	109.2	97.1	96.9	95.9	97.6	99.8	101.067	97.7667	1.03375	-	0.478002
P21661	Pcsk2	Neuroendocrine convertase 2 OS=Mus musculus OX=10090 GN=Pcsk2 PE=1 SV=1	High	4	2	2	2	637	70.7	6.42	57	99.8	106.3	100.4	98.7	97.1	100.7	102.167	98.8333	1.03373	-	0.22425
Q91W43	Gldc	Glycine dehydrogenase (decarboxylating), mitochondrial OS=Mus musculus OX=10090 GN=Gldc PE=1 SV=1	High	17	12	12	12	1025	113.2	7.56	284	102.6	99.1	101.9	98.2	100.4	95.1	101.2	97.9	1.03371	-	0.152816
O54824	Il16	Pro-interleukin-16 OS=Mus musculus OX=10090 GN=Il16 PE=1 SV=3	Medium	1	1	1	1	1322	141.3	7.78	25	88.7	110.9	107.5	92.6	100.2	104.3	102.367	99.0333	1.03366	-	0.687689
Q9D0K2	Oxct1	Succinyl-CoA:3-ketoacid coenzyme A transferase 1, mitochondrial OS=Mus musculus OX=10090 GN=Oxct1 PE=1 SV=1	High	55	20	107	20	520	56	8.53	2631	105.4	99.4	99.6	100.2	97.4	96.9	101.467	98.1667	1.03362	-	0.211241
Q05816	Fabp5	Fatty acid-binding protein 5 OS=Mus musculus OX=10090 GN=Fabp5 PE=1 SV=3	High	73	7	18	7	135	15.1	6.54	358	102.1	102.1	100.4	95.7	98.5	100.5	101.533	98.2333	1.03359	-	0.0931014
A6H6A9	Rabgap1l	Rab GTPase-activating protein 1-like OS=Mus musculus OX=10090 GN=Rabgap1l PE=1 SV=1	High	5	4	4	3	815	92.3	5.31	64	100.2	103.8	103.7	104	98.6	95.1	102.567	99.2333	1.03359	-	0.306578
Q9JI59	Jam2	Junctional adhesion molecule B OS=Mus musculus OX=10090 GN=Jam2 PE=1 SV=1	High	16	4	4	4	298	33	8.4	63	98	102.6	104.2	100.5	94.5	99.9	101.6	98.3	1.03357	-	0.283063
Q8VCF0	Mavs	Mitochondrial antiviral-signaling protein OS=Mus musculus OX=10090 GN=Mavs PE=1 SV=1	High	5	2	2	2	503	53.4	6.37	31	99.6	98.8	103.5	87.7	102.2	102.2	100.633	97.3667	1.03355	-	0.552717
Q61315	Apc	Adenomatous polyposis coli protein OS=Mus musculus OX=10090 GN=Apc PE=1 SV=1	High	4	12	12	12	2845	310.9	7.58	50	103.8	99.3	99	99.6	95.8	96.9	100.7	97.4333	1.03353	-	0.164001
Q9JJC6	Rilpl1	RILP-like protein 1 OS=Mus musculus OX=10090 GN=Rilpl1 PE=1 SV=1	High	16	6	7	6	406	47.3	5.16	143	111.1	95.9	98.2	98.4	102.1	94.8	101.733	98.4333	1.03353	-	0.5586
Q8VE97	Srsf4	Serine/arginine-rich splicing factor 4 OS=Mus musculus OX=10090 GN=Srsf4 PE=2 SV=1	High	9	5	7	2	489	55.9	11.4	104	104.8	100.1	103.5	105.2	89.8	103.4	102.8	99.4667	1.03351	-	0.545971
Q62165	Dag1	Dystroglycan OS=Mus musculus OX=10090 GN=Dag1 PE=1 SV=4	High	8	6	7	6	893	96.8	8.44	131	110.5	100	95	96.6	95.7	103.3	101.833	98.5333	1.03349	-	0.557147
Q64727	Vcl	Vinculin OS=Mus musculus OX=10090 GN=Vcl PE=1 SV=4	High	52	52	66	52	1066	116.6	6	1174	109.5	98.9	97.1	98.5	99.9	97.2	101.833	98.5333	1.03349	-	0.450058
O70200	Aif1	Allograft inflammatory factor 1 OS=Mus musculus OX=10090 GN=Aif1 PE=1 SV=1	High	5	1	1	1	147	16.9	8.76	36	117.3	95.2	96.3	99.1	98.5	101.2	102.933	99.6	1.03347	-	0.669008
Q9JLM8	Dclk1	Serine/threonine-protein kinase DCLK1 OS=Mus musculus OX=10090 GN=Dclk1 PE=1 SV=1	High	40	24	46	24	756	84.1	8.87	801	105.6	100.9	96.7	102.3	96.6	94.5	101.067	97.8	1.0334	-	0.399745
Q9DCT1	Akr1e2	1,5-anhydro-D-fructose reductase OS=Mus musculus OX=10090 GN=Akr1e2 PE=1 SV=1	High	21	7	11	7	301	34.4	7.33	75	103.3	101.8	101.5	97.9	99.8	99	102.2	98.9	1.03337	-	0.0135457
P33175	Kif5a	Kinesin heavy chain isoform 5A OS=Mus musculus OX=10090 GN=Kif5a PE=1 SV=3	High	19	18	27	8	1027	116.9	5.94	573	98	94.3	111.8	96.7	98.2	99.4	101.367	98.1	1.0333	-	0.576633
P08003	Pdia4	Protein disulfide-isomerase A4 OS=Mus musculus OX=10090 GN=Pdia4 PE=1 SV=3	High	43	26	42	26	638	71.9	5.31	848	105	99.3	96.8	97.5	95.2	98.7	100.367	97.1333	1.03329	-	0.287048
P62889	Rpl30	60S ribosomal protein L30 OS=Mus musculus OX=10090 GN=Rpl30 PE=1 SV=2	High	50	7	17	7	115	12.8	9.63	340	104	100.9	99.4	99.6	97.9	97	101.433	98.1667	1.03328	-	0.10344
Q99JX3	Gorasp2	Golgi reassembly-stacking protein 2 OS=Mus musculus OX=10090 GN=Gorasp2 PE=1 SV=3	High	16	5	8	5	451	47	4.79	279	101.9	103.9	101.9	100.5	98.6	98.7	102.567	99.2667	1.03324	-	0.0221215
Q7TPR4	Actn1	Alpha-actinin-1 OS=Mus musculus OX=10090 GN=Actn1 PE=1 SV=1	High	54	44	123	26	892	103	5.38	2925	109.1	101.5	94	101.7	97.3	95.8	101.533	98.2667	1.03324	-	0.525698
Q8BGT8	Phyhipl	Phytanoyl-CoA hydroxylase-interacting protein-like OS=Mus musculus OX=10090 GN=Phyhipl PE=1 SV=1	High	46	17	27	14	375	42.3	6.35	369	106.9	98.4	99.4	99.5	96.8	98.6	101.567	98.3	1.03323	-	0.307739
O08908	Pik3r2	Phosphatidylinositol 3-kinase regulatory subunit beta OS=Mus musculus OX=10090 GN=Pik3r2 PE=1 SV=2	High	5	3	4	1	722	81.2	6.07	82	104.7	97	103.1	89.6	106.7	98.7	101.6	98.3333	1.03322	-	0.582438
Q99PT3	Ino80b	INO80 complex subunit B OS=Mus musculus OX=10090 GN=Ino80b PE=1 SV=2	Low	3	1	1	1	375	40.5	9.41	0	100.9	105	105.2	104.7	94.9	101.5	103.7	100.367	1.03321	-	0.357381
Q3TLI0	Trappc10	Trafficking protein particle complex subunit 10 OS=Mus musculus OX=10090 GN=Trappc10 PE=1 SV=2	High	2	2	3	2	1259	141.5	5.96	42	93	114.3	103.9	95.1	95.6	110.5	103.733	100.4	1.0332	-	0.696846
P14206	Rpsa	40S ribosomal protein SA OS=Mus musculus OX=10090 GN=Rpsa PE=1 SV=4	High	53	11	24	11	295	32.8	4.87	547	102.5	99.9	103.2	101.3	95.7	98.8	101.867	98.6	1.03313	-	0.161626
P04919	Slc4a1	Band 3 anion transport protein OS=Mus musculus OX=10090 GN=Slc4a1 PE=1 SV=1	High	2	2	2	2	929	103.1	5.45	14	103.4	93.8	105.5	94.7	107.8	90.5	100.9	97.6667	1.03311	-	0.636567
P63280	Ube2i	SUMO-conjugating enzyme UBC9 OS=Mus musculus OX=10090 GN=Ube2i PE=1 SV=1	High	23	5	9	5	158	18	8.66	111	100.5	103.2	102.2	98.5	103.2	94.4	101.967	98.7	1.0331	-	0.287
P08775	Polr2a	DNA-directed RNA polymerase II subunit RPB1 OS=Mus musculus OX=10090 GN=Polr2a PE=1 SV=3	High	1	3	3	3	1970	217	7.37	0	104.5	99.1	102.5	101.9	96.4	98	102.033	98.7667	1.03307	-	0.22351
Q8CC35	Synpo	Synaptopodin OS=Mus musculus OX=10090 GN=Synpo PE=1 SV=2	High	25	17	33	17	929	99.5	9.42	585	110.3	100.6	92.8	104.7	95.2	94.1	101.233	98	1.03299	-	0.622929
Q61687	Atrx	Transcriptional regulator ATRX OS=Mus musculus OX=10090 GN=Atrx PE=1 SV=3	High	3	8	9	8	2476	278.4	6.68	152	105.9	99	99	99.3	96.6	98.3	101.3	98.0667	1.03297	-	0.25432
O88958	Gnpda1	Glucosamine-6-phosphate isomerase 1 OS=Mus musculus OX=10090 GN=Gnpda1 PE=1 SV=3	High	23	6	9	4	289	32.5	6.6	251	103.9	102	101.5	97.2	102	98.4	102.467	99.2	1.03293	-	0.113459
Q8BL65	Ablim2	Actin-binding LIM protein 2 OS=Mus musculus OX=10090 GN=Ablim2 PE=1 SV=1	High	22	11	15	11	612	68.1	8.02	378	98.3	101.2	104.9	100.5	97	97.2	101.467	98.2333	1.03291	-	0.219259
Q99M04	Lias	Lipoyl synthase, mitochondrial OS=Mus musculus OX=10090 GN=Lias PE=1 SV=1	High	2	1	1	1	373	41.9	8.88	39	100.5	96.9	97.7	95.9	92.4	97.4	98.3667	95.2333	1.0329	-	0.163796
P47962	Rpl5	60S ribosomal protein L5 OS=Mus musculus OX=10090 GN=Rpl5 PE=1 SV=3	High	33	12	21	12	297	34.4	9.77	395	102.9	98.1	100.4	99.9	94.5	97.4	100.467	97.2667	1.0329	-	0.199977
Q6PGF2	Morn4	MORN repeat-containing protein 4 OS=Mus musculus OX=10090 GN=Morn4 PE=1 SV=1	High	27	3	3	3	146	16.2	8.15	38	106.6	93.1	101.7	97	97	97.8	100.467	97.2667	1.0329	-	0.463793
Q9QWY8	Asap1	Arf-GAP with SH3 domain, ANK repeat and PH domain-containing protein 1 OS=Mus musculus OX=10090 GN=Asap1 PE=1 SV=2	High	14	16	22	16	1147	127.3	7.64	398	105.7	97.6	104.4	97.8	103.7	96.4	102.567	99.3	1.0329	-	0.386401
P70429	Evl	Ena/VASP-like protein OS=Mus musculus OX=10090 GN=Evl PE=1 SV=2	High	22	7	7	7	414	44.3	8.85	117	108.9	99.8	99.4	100.1	96.2	102	102.7	99.4333	1.03285	-	0.408447
P97371	Psme1	Proteasome activator complex subunit 1 OS=Mus musculus OX=10090 GN=Psme1 PE=1 SV=2	High	39	10	12	10	249	28.7	5.97	184	107.6	99.6	94.7	96.4	97	98.9	100.633	97.4333	1.03284	-	0.450908
P62754	Rps6	40S ribosomal protein S6 OS=Mus musculus OX=10090 GN=Rps6 PE=1 SV=1	High	32	9	15	9	249	28.7	10.84	246	106.4	97.2	98.5	97.1	93.8	101.6	100.7	97.5	1.03282	-	0.430947
Q8BWT1	Acaa2	3-ketoacyl-CoA thiolase, mitochondrial OS=Mus musculus OX=10090 GN=Acaa2 PE=1 SV=3	High	62	17	32	17	397	41.8	8.09	1085	105.1	97.2	97	93.2	94.6	102	99.7667	96.6	1.03278	-	0.453369
Q61074	Ppm1g	Protein phosphatase 1G OS=Mus musculus OX=10090 GN=Ppm1g PE=1 SV=3	High	17	9	12	9	542	58.7	4.39	223	101.6	97	107.2	97.5	102.2	96.4	101.933	98.7	1.03276	-	0.400971
Q9D920	Borcs5	BLOC-1-related complex subunit 5 OS=Mus musculus OX=10090 GN=Borcs5 PE=1 SV=1	High	9	2	2	2	195	22.1	6.55	35	102.8	99.4	100.7	99	97.3	97	100.967	97.7667	1.03273	-	0.0521706
Q8VE08	Fbxo33	F-box only protein 33 OS=Mus musculus OX=10090 GN=Fbxo33 PE=1 SV=3	Medium	1	1	1	1	562	63.3	8.05	0	102.4	97.7	99.9	92.6	96.5	101.4	100	96.8333	1.0327	-	0.334034
Q9D883	U2af1	Splicing factor U2AF 35 kDa subunit OS=Mus musculus OX=10090 GN=U2af1 PE=1 SV=4	High	25	8	9	8	239	27.8	8.81	204	107.7	98.1	100.7	97	99.6	100.2	102.167	98.9333	1.03268	-	0.346079
O70309	Itgb5	Integrin beta-5 OS=Mus musculus OX=10090 GN=Itgb5 PE=1 SV=2	High	1	1	1	1	798	87.9	6.16	16	108.6	104.3	90.9	96.1	99.7	98.4	101.267	98.0667	1.03263	-	0.58751
Q9D1L9	Lamtor5	Ragulator complex protein LAMTOR5 OS=Mus musculus OX=10090 GN=Lamtor5 PE=1 SV=1	High	42	2	2	2	91	9.6	4.87	47	96	107.2	100.8	98.9	95.6	99.9	101.333	98.1333	1.03261	-	0.411635
Q8BP48	Metap1	Methionine aminopeptidase 1 OS=Mus musculus OX=10090 GN=Metap1 PE=1 SV=1	High	5	2	3	2	386	43.2	7.17	101	104.9	98.4	98.1	97	97.3	97.6	100.467	97.3	1.03255	-	0.22778
Q9Z266	Snapin	SNARE-associated protein Snapin OS=Mus musculus OX=10090 GN=Snapin PE=1 SV=1	High	32	3	3	3	136	14.9	9.31	104	99.6	101.3	101.1	98.9	97.5	96.1	100.667	97.5	1.03248	-	0.0309568
Q9WTS6	Tenm3	Teneurin-3 OS=Mus musculus OX=10090 GN=Tenm3 PE=1 SV=1	High	3	8	9	7	2715	302.9	6.51	104	106.5	97.8	98.3	98	94.7	100.4	100.867	97.7	1.03241	-	0.387513
Q6ZPQ6	Pitpnm2	Membrane-associated phosphatidylinositol transfer protein 2 OS=Mus musculus OX=10090 GN=Pitpnm2 PE=1 SV=2	High	21	22	25	22	1335	147.9	7.93	477	102	100.2	104.2	102	100.8	94	102.133	98.9333	1.03235	-	0.308686
Q9D1M0	Sec13	Protein SEC13 homolog OS=Mus musculus OX=10090 GN=Sec13 PE=1 SV=3	High	16	5	6	5	322	35.5	5.38	154	103.2	100.7	103	102.1	98.9	96.3	102.3	99.1	1.03229	-	0.160332
Q05793	Hspg2	Basement membrane-specific heparan sulfate proteoglycan core protein OS=Mus musculus OX=10090 GN=Hspg2 PE=1 SV=1	High	4	13	13	13	3707	398	6.32	188	104.9	98	98	93.6	100	97.9	100.3	97.1667	1.03225	-	0.351344
P26516	Psmd7	26S proteasome non-ATPase regulatory subunit 7 OS=Mus musculus OX=10090 GN=Psmd7 PE=1 SV=2	High	27	6	7	6	321	36.5	6.77	60	100.5	98.3	105.4	97.2	99.1	98.4	101.4	98.2333	1.03224	-	0.21834
P29758	Oat	Ornithine aminotransferase, mitochondrial OS=Mus musculus OX=10090 GN=Oat PE=1 SV=1	High	36	12	20	12	439	48.3	6.62	618	108.2	98.4	99.2	96.5	99	100.8	101.933	98.7667	1.03206	-	0.401882
Q9D7V9	Naaa	N-acylethanolamine-hydrolyzing acid amidase OS=Mus musculus OX=10090 GN=Naaa PE=1 SV=2	High	9	3	3	3	362	40.1	6.46	53	104.2	94.6	100.6	94.4	100.3	95.4	99.8	96.7	1.03206	-	0.406017
O35963	Rab33b	Ras-related protein Rab-33B OS=Mus musculus OX=10090 GN=Rab33b PE=1 SV=1	High	27	5	6	3	229	25.8	7.69	109	101.8	100.1	100.8	101.3	95	97	100.9	97.7667	1.03205	-	0.178554
Q9DAR7	Dcps	m7GpppX diphosphatase OS=Mus musculus OX=10090 GN=Dcps PE=1 SV=1	High	25	7	10	7	338	39	6.48	161	100	104.3	105.8	96.7	104.8	99	103.367	100.167	1.03195	-	0.34212
Q99020	Hnrnpab	Heterogeneous nuclear ribonucleoprotein A/B OS=Mus musculus OX=10090 GN=Hnrnpab PE=1 SV=1	High	39	10	20	9	285	30.8	7.91	497	102.8	100.3	104	102.1	97.5	98	102.367	99.2	1.03192	-	0.156789
P46467	Vps4b	Vacuolar protein sorting-associated protein 4B OS=Mus musculus OX=10090 GN=Vps4b PE=1 SV=2	High	14	6	6	3	444	49.4	7.11	68	102.7	103.9	97.3	99	93.5	102	101.3	98.1667	1.03192	-	0.384493
P47963	Rpl13	60S ribosomal protein L13 OS=Mus musculus OX=10090 GN=Rpl13 PE=1 SV=3	High	32	7	15	7	211	24.3	11.55	246	104.1	95.9	98	95.7	87.9	105.2	99.3333	96.2667	1.03186	-	0.611475
P70295	Aup1	Lipid droplet-regulating VLDL assembly factor AUP1 OS=Mus musculus OX=10090 GN=Aup1 PE=1 SV=1	High	3	1	1	1	410	46.1	8.4	36	96.2	102.6	99.2	100.8	92.6	95.4	99.3333	96.2667	1.03186	-	0.36939
G5E870	Trip12	E3 ubiquitin-protein ligase TRIP12 OS=Mus musculus OX=10090 GN=Trip12 PE=1 SV=1	High	4	7	8	7	2025	224	8.35	109	104.5	103.2	94.1	99.9	91.8	100.8	100.6	97.5	1.03179	-	0.515126
Q8VCW8	Acsf2	Medium-chain acyl-CoA ligase ACSF2, mitochondrial OS=Mus musculus OX=10090 GN=Acsf2 PE=1 SV=1	High	24	12	19	12	615	67.9	8.18	426	107.2	94.8	100	94	98.1	100.6	100.667	97.5667	1.03177	-	0.489434
Q80V94	Ap4e1	AP-4 complex subunit epsilon-1 OS=Mus musculus OX=10090 GN=Ap4e1 PE=1 SV=3	Medium	1	1	1	1	1122	124.8	5.72	22	98.4	94.4	106.2	95.2	101.2	93.4	99.6667	96.6	1.03175	-	0.504896
Q9WVK8	Cyp46a1	Cholesterol 24-hydroxylase OS=Mus musculus OX=10090 GN=Cyp46a1 PE=1 SV=1	High	38	16	21	16	500	56.8	8.82	537	113.1	94.3	98.3	97.1	94.7	104.5	101.9	98.7667	1.03172	-	0.651723
Q3ULJ0	Gpd1l	Glycerol-3-phosphate dehydrogenase 1-like protein OS=Mus musculus OX=10090 GN=Gpd1l PE=1 SV=2	High	56	17	33	16	351	38.2	6.77	709	103.3	100.9	101.6	95.7	102.9	97.8	101.933	98.8	1.03171	-	0.236746
Q61543	Glg1	Golgi apparatus protein 1 OS=Mus musculus OX=10090 GN=Glg1 PE=1 SV=1	High	29	33	39	33	1175	133.6	6.84	602	101.5	96.5	104.9	97	95.1	101.5	100.967	97.8667	1.03168	-	0.372606
Q8C0E2	Vps26b	Vacuolar protein sorting-associated protein 26B OS=Mus musculus OX=10090 GN=Vps26b PE=1 SV=1	High	51	17	28	16	336	39.1	7.37	483	104.3	101.2	100.9	100.8	100.1	96.1	102.133	99	1.03165	-	0.160834
Q60749	Khdrbs1	KH domain-containing, RNA-binding, signal transduction-associated protein 1 OS=Mus musculus OX=10090 GN=Khdrbs1 PE=1 SV=2	High	20	6	11	3	443	48.3	8.72	128	103.6	94.1	105.5	95.9	101.2	96.8	101.067	97.9667	1.03164	-	0.469899
Q9Z1K6	Arih2	E3 ubiquitin-protein ligase ARIH2 OS=Mus musculus OX=10090 GN=Arih2 PE=1 SV=1	Medium	1	1	1	1	492	57.7	5.69	0	100.1	98.5	95.2	97.6	86.8	100.4	97.9333	94.9333	1.0316	-	0.531904
O70492	Snx3	Sorting nexin-3 OS=Mus musculus OX=10090 GN=Snx3 PE=1 SV=3	High	41	9	19	7	162	18.7	8.66	239	103.8	100.6	99.4	95.2	98.7	100.6	101.267	98.1667	1.03158	-	0.206028
Q9D0R8	Lsm12	Protein LSM12 homolog OS=Mus musculus OX=10090 GN=Lsm12 PE=1 SV=1	High	15	3	4	3	195	21.7	7.74	61	102.6	98	103.4	98.7	91.2	104.8	101.333	98.2333	1.03156	-	0.508765
D3YXK2	Safb	Scaffold attachment factor B1 OS=Mus musculus OX=10090 GN=Safb PE=1 SV=2	High	20	15	18	12	937	105	5.35	272	103.7	98.1	106.2	102.5	98.5	97.6	102.667	99.5333	1.03148	-	0.330134
P46935	Nedd4	E3 ubiquitin-protein ligase NEDD4 OS=Mus musculus OX=10090 GN=Nedd4 PE=1 SV=3	High	16	12	16	10	887	102.6	5.26	267	105.6	100.2	99.9	96.9	99.9	99.6	101.9	98.8	1.03138	-	0.210959
Q91V93	Rhobtb2	Rho-related BTB domain-containing protein 2 OS=Mus musculus OX=10090 GN=Rhobtb2 PE=2 SV=2	Medium	1	1	1	1	728	82.6	6.95	0	105.8	95	98.4	95.2	95.6	99.3	99.7333	96.7	1.03137	-	0.428307
Q9ERF3	Wdr61	WD repeat-containing protein 61 OS=Mus musculus OX=10090 GN=Wdr61 PE=1 SV=1	High	21	4	5	4	305	33.8	5.36	170	99.6	102.9	103.5	97.2	99.1	100.4	102	98.9	1.03134	-	0.112286
P18760	Cfl1	Cofilin-1 OS=Mus musculus OX=10090 GN=Cfl1 PE=1 SV=3	High	82	22	105	20	166	18.5	8.09	2010	98.9	103.9	103.3	98.8	102.8	95.2	102.033	98.9333	1.03133	-	0.315256
Q80U58	Pum2	Pumilio homolog 2 OS=Mus musculus OX=10090 GN=Pum2 PE=1 SV=2	High	3	3	3	1	1066	114.2	7.08	105	109.1	95	99.2	107	88	99.1	101.1	98.0333	1.03128	-	0.680413
Q9DCF9	Ssr3	Translocon-associated protein subunit gamma OS=Mus musculus OX=10090 GN=Ssr3 PE=1 SV=1	High	12	2	3	2	185	21.1	9.61	59	106.2	98	102.4	105.5	94.4	97.4	102.2	99.1	1.03128	-	0.489162
Q811P8	Arhgap32	Rho GTPase-activating protein 32 OS=Mus musculus OX=10090 GN=Arhgap32 PE=1 SV=2	High	7	14	17	13	2089	229.6	6.86	316	111.5	96.4	98.8	98.9	98.3	100.2	102.233	99.1333	1.03127	-	0.54705
Q3UES3	Tnks2	Poly [ADP-ribose] polymerase tankyrase-2 OS=Mus musculus OX=10090 GN=Tnks2 PE=2 SV=2	Medium	1	1	1	1	1166	126.7	7.14	0	110.4	94.4	92.1	98.1	93.9	95.9	98.9667	95.9667	1.03126	-	0.636857
P25444	Rps2	40S ribosomal protein S2 OS=Mus musculus OX=10090 GN=Rps2 PE=1 SV=3	High	57	16	28	16	293	31.2	10.24	534	104.1	97.8	101.9	98.8	95.4	100.4	101.267	98.2	1.03123	-	0.264044
Q9CY58	Serbp1	Plasminogen activator inhibitor 1 RNA-binding protein OS=Mus musculus OX=10090 GN=Serbp1 PE=1 SV=2	High	34	12	19	12	407	44.7	8.54	425	104	98.8	101.9	98.7	97.5	99.3	101.567	98.5	1.03113	-	0.127822
P20357	Map2	Microtubule-associated protein 2 OS=Mus musculus OX=10090 GN=Map2 PE=1 SV=2	High	61	105	349	105	1828	199	4.91	6706	107.1	101.8	92.6	103.5	93.5	95.4	100.5	97.4667	1.03112	-	0.59297
Q8BWY4	Mblac1	Metallo-beta-lactamase domain-containing protein 1 OS=Mus musculus OX=10090 GN=Mblac1 PE=1 SV=1	High	5	1	1	1	260	26.9	4.88	41	103.2	84.7	107	102.1	89.8	94.1	98.3	95.3333	1.03112	-	0.722145
Q62446	Fkbp3	Peptidyl-prolyl cis-trans isomerase FKBP3 OS=Mus musculus OX=10090 GN=Fkbp3 PE=1 SV=2	High	28	7	13	7	224	25.1	9.28	267	103.4	99.3	98.9	97.1	91.2	104.2	100.533	97.5	1.03111	-	0.492888
Q61550	Rad21	Double-strand-break repair protein rad21 homolog OS=Mus musculus OX=10090 GN=Rad21 PE=1 SV=3	High	4	2	2	2	635	72	4.64	50	102.6	100.7	101.7	99	95.1	101.7	101.667	98.6	1.0311	-	0.19866
P97429	Anxa4	Annexin A4 OS=Mus musculus OX=10090 GN=Anxa4 PE=1 SV=4	High	36	10	12	9	319	35.9	5.57	290	107.7	101.5	102.7	91.8	108.8	101.9	103.967	100.833	1.03107	-	0.585425
P41233	Abca1	Phospholipid-transporting ATPase ABCA1 OS=Mus musculus OX=10090 GN=Abca1 PE=1 SV=4	High	1	1	1	1	2261	253.7	6.81	19	103.7	105.8	96	99.9	88.2	108.2	101.833	98.7667	1.03105	-	0.662673
P53026	Rpl10a	60S ribosomal protein L10a OS=Mus musculus OX=10090 GN=Rpl10a PE=1 SV=3	High	26	6	19	6	217	24.9	9.98	294	100.2	100.4	101.7	99.8	94.8	98.6	100.767	97.7333	1.03104	-	0.127061
P03899	Mtnd3	NADH-ubiquinone oxidoreductase chain 3 OS=Mus musculus OX=10090 GN=Mtnd3 PE=1 SV=3	High	13	1	3	1	115	13.2	4.64	135	102.6	94.2	108.9	107.3	98.9	90.3	101.9	98.8333	1.03103	-	0.661528
Q9D8L5	Ccdc91	Coiled-coil domain-containing protein 91 OS=Mus musculus OX=10090 GN=Ccdc91 PE=1 SV=2	High	4	2	2	2	442	50	5.07	30	102.6	99.1	101.2	99.1	93.3	101.4	100.967	97.9333	1.03097	-	0.310702
Q8K0S0	Phyhip	Phytanoyl-CoA hydroxylase-interacting protein OS=Mus musculus OX=10090 GN=Phyhip PE=1 SV=1	High	52	17	38	14	330	37.5	7.01	681	97.1	106	103.3	102.7	100.6	93.9	102.133	99.0667	1.03096	-	0.458204
Q9CZU3	Mtrex	Exosome RNA helicase MTR4 OS=Mus musculus OX=10090 GN=Mtrex PE=1 SV=1	High	4	4	4	4	1040	117.6	6.4	49	103.3	99.2	104.4	101.2	98.8	97.7	102.3	99.2333	1.0309	-	0.179953
Q3UEB3	Puf60	Poly(U)-binding-splicing factor PUF60 OS=Mus musculus OX=10090 GN=Puf60 PE=1 SV=2	High	28	13	17	13	564	60.2	5.29	311	102.4	100.1	101.8	99.7	97.4	98.1	101.433	98.4	1.03083	-	0.0351056
O88545	Cops6	COP9 signalosome complex subunit 6 OS=Mus musculus OX=10090 GN=Cops6 PE=1 SV=1	High	40	10	12	10	324	35.9	5.73	339	99.8	105.1	100.2	100.1	99.5	96.4	101.7	98.6667	1.03074	-	0.213733
Q8CEI1	Bola3	BolA-like protein 3 OS=Mus musculus OX=10090 GN=Bola3 PE=1 SV=1	High	18	1	1	1	110	12.2	8.97	66	107.6	105.3	99	100	97.3	105.3	103.967	100.867	1.03073	-	0.423698
Q7TSK2	Sez6	Seizure protein 6 OS=Mus musculus OX=10090 GN=Sez6 PE=1 SV=1	High	3	2	2	2	991	107.4	5.36	59	98.7	103.2	100.7	97.4	98.3	97.9	100.867	97.8667	1.03065	-	0.0866892
Q8R059	Gale	UDP-glucose 4-epimerase OS=Mus musculus OX=10090 GN=Gale PE=1 SV=1	High	14	4	4	4	347	38.2	6.74	74	100.1	103.1	99.5	95.2	100.8	97.7	100.9	97.9	1.03064	-	0.201637
Q811U4	Mfn1	Mitofusin-1 OS=Mus musculus OX=10090 GN=Mfn1 PE=1 SV=3	High	4	2	2	2	741	83.7	6.51	33	101.6	102.3	102.3	98.4	96	102.7	102.067	99.0333	1.03063	-	0.199138
Q00519	Xdh	Xanthine dehydrogenase/oxidase OS=Mus musculus OX=10090 GN=Xdh PE=1 SV=5	High	2	3	3	3	1335	146.5	7.56	22	108	95.3	103.3	95.1	94.7	107.7	102.2	99.1667	1.03059	-	0.62003
Q6ZWV3	Rpl10	60S ribosomal protein L10 OS=Mus musculus OX=10090 GN=Rpl10 PE=1 SV=3	High	36	6	11	6	214	24.6	10.08	257	105	100	101.8	98.1	95.1	104.5	102.267	99.2333	1.03057	-	0.387919
Q3UIU2	Ndufb6	NADH dehydrogenase [ubiquinone] 1 beta subcomplex subunit 6 OS=Mus musculus OX=10090 GN=Ndufb6 PE=1 SV=3	High	36	5	16	5	128	15.5	9.79	241	97.6	94.6	111.3	92.7	94.5	107.3	101.167	98.1667	1.03056	-	0.685952
Q8BKG3	Ptk7	Inactive tyrosine-protein kinase 7 OS=Mus musculus OX=10090 GN=Ptk7 PE=1 SV=1	High	2	1	1	1	1062	117.5	6.84	34	105.1	102.7	96.1	95.7	98.4	100.8	101.3	98.3	1.03052	-	0.383463
Q3UQ84	Tars2	Threonine--tRNA ligase, mitochondrial OS=Mus musculus OX=10090 GN=Tars2 PE=1 SV=1	High	6	5	5	5	723	81.6	7.87	35	112.7	104.5	93.6	109.1	95.7	96.8	103.6	100.533	1.0305	-	0.684089
Q69ZK0	Prex1	Phosphatidylinositol 3,4,5-trisphosphate-dependent Rac exchanger 1 protein OS=Mus musculus OX=10090 GN=Prex1 PE=1 SV=2	High	7	11	11	11	1650	184.8	6.29	142	104.2	99.5	101.1	98.8	99.1	97.9	101.6	98.6	1.03043	-	0.103203
Q8VDI7	Ubac1	Ubiquitin-associated domain-containing protein 1 OS=Mus musculus OX=10090 GN=Ubac1 PE=1 SV=2	High	8	3	3	3	409	45.5	4.97	50	100.7	100.4	103.8	99.7	95.9	100.3	101.633	98.6333	1.03042	-	0.162495
Q9CQ62	Decr1	2,4-dienoyl-CoA reductase, mitochondrial OS=Mus musculus OX=10090 GN=Decr1 PE=1 SV=1	High	27	8	12	8	335	36.2	8.95	330	109.7	96.7	99.1	100.7	95	100.8	101.833	98.8333	1.03035	-	0.535429
O70139	Pkig	cAMP-dependent protein kinase inhibitor gamma OS=Mus musculus OX=10090 GN=Pkig PE=1 SV=1	High	21	1	1	1	76	7.9	4.21	43	104.7	98.7	109	101.6	103.2	98.4	104.133	101.067	1.03034	-	0.405776
Q02357	Ank1	Ankyrin-1 OS=Mus musculus OX=10090 GN=Ank1 PE=1 SV=2	High	13	22	24	17	1862	204.1	6.55	349	99.8	100.5	105.9	95.8	100.4	101	102.067	99.0667	1.03028	-	0.301708
Q5SWP3	Nacad	NAC-alpha domain-containing protein 1 OS=Mus musculus OX=10090 GN=Nacad PE=1 SV=1	High	2	1	1	1	1504	156.7	4.56	59	97.7	103.6	101.5	92	99.4	102.5	100.933	97.9667	1.03028	-	0.451667
P62908	Rps3	40S ribosomal protein S3 OS=Mus musculus OX=10090 GN=Rps3 PE=1 SV=1	High	75	19	44	19	243	26.7	9.66	919	103.7	99.1	100.3	100.5	94.4	99.3	101.033	98.0667	1.03025	-	0.270008
P67984	Rpl22	60S ribosomal protein L22 OS=Mus musculus OX=10090 GN=Rpl22 PE=1 SV=2	High	39	3	7	3	128	14.8	9.19	245	104.2	100.4	98.9	99.5	93.2	101.9	101.167	98.2	1.03021	-	0.383829
Q8BMK4	Ckap4	Cytoskeleton-associated protein 4 OS=Mus musculus OX=10090 GN=Ckap4 PE=1 SV=2	High	35	20	24	20	575	63.7	5.64	477	110.3	96.2	97.3	99.8	93.7	101.4	101.267	98.3	1.03018	-	0.591938
Q80U30	Clec16a	Protein CLEC16A OS=Mus musculus OX=10090 GN=Clec16a PE=1 SV=2	High	4	4	4	4	1036	116.2	6.05	0	93.4	99	111.6	93.1	105	97	101.333	98.3667	1.03016	-	0.668085
Q80VD1	Fam98b	Protein FAM98B OS=Mus musculus OX=10090 GN=Fam98b PE=1 SV=1	High	25	8	10	7	429	45.3	8.5	236	102.7	99.7	105.6	99.6	102.7	96.7	102.667	99.6667	1.0301	-	0.284465
Q99PJ0	Ntm	Neurotrimin OS=Mus musculus OX=10090 GN=Ntm PE=1 SV=2	High	33	9	38	9	344	38	7.81	992	109.4	93.6	101.6	99.3	103.3	93.1	101.533	98.5667	1.0301	-	0.61459
Q566J8	Coq8b	Atypical kinase COQ8B, mitochondrial OS=Mus musculus OX=10090 GN=Coq8b PE=1 SV=1	High	2	1	1	1	533	59.2	7.93	17	105.9	96.3	99.3	97	97.7	98	100.5	97.5667	1.03006	-	0.36167
Q9D2R0	Aacs	Acetoacetyl-CoA synthetase OS=Mus musculus OX=10090 GN=Aacs PE=1 SV=1	High	6	4	4	4	672	75.2	6.71	92	103.8	101.2	96.5	101.6	92.5	98.6	100.5	97.5667	1.03006	-	0.440035
Q9WUA2	Farsb	Phenylalanine--tRNA ligase beta subunit OS=Mus musculus OX=10090 GN=Farsb PE=1 SV=2	High	29	17	26	17	589	65.7	7.12	475	102.4	101.1	101.5	99.3	95.8	101	101.667	98.7	1.03006	-	0.133338
Q91YX5	Lpgat1	Acyl-CoA:lysophosphatidylglycerol acyltransferase 1 OS=Mus musculus OX=10090 GN=Lpgat1 PE=1 SV=1	High	14	5	5	5	370	43.1	8.79	32	105.8	97.1	98.9	93.2	92.3	107.5	100.6	97.6667	1.03003	-	0.62762
Q80Z25	Ofd1	Oral-facial-digital syndrome 1 protein homolog OS=Mus musculus OX=10090 GN=Ofd1 PE=1 SV=1	Medium	1	1	1	1	1017	117.3	5.83	0	95.3	99.9	106.6	97.9	99	96.1	100.6	97.6667	1.03003	-	0.435426
Q8C0L0	Tmx4	Thioredoxin-related transmembrane protein 4 OS=Mus musculus OX=10090 GN=Tmx4 PE=1 SV=2	High	20	6	7	6	335	37.1	4.37	160	104.5	99.4	98.1	103.4	92.4	97.4	100.667	97.7333	1.03001	-	0.475785
P83861	Qrfpr	Pyroglutamylated RF-amide peptide receptor OS=Mus musculus OX=10090 GN=Qrfpr PE=2 SV=1	Low	2	1	2	1	433	49.2	9.23	0	92.2	101.8	101.2	98.8	94.8	93	98.4	95.5333	1.03001	-	0.464245
Q8VDP6	Cdipt	CDP-diacylglycerol--inositol 3-phosphatidyltransferase OS=Mus musculus OX=10090 GN=Cdipt PE=1 SV=1	High	18	4	8	4	213	23.6	8.27	152	104.9	99.9	100.9	102.4	99.4	95	101.9	98.9333	1.02999	-	0.32344
Q8K2K6	Agfg1	Arf-GAP domain and FG repeat-containing protein 1 OS=Mus musculus OX=10090 GN=Agfg1 PE=1 SV=2	High	17	8	10	7	561	58	8.63	206	100.6	102.9	102.6	103.8	99	94.4	102.033	99.0667	1.02995	-	0.350341
O70566	Diaph2	Protein diaphanous homolog 2 OS=Mus musculus OX=10090 GN=Diaph2 PE=1 SV=2	High	6	6	7	6	1098	124.8	6.92	85	103.3	103.8	99	98.9	98.4	99.9	102.033	99.0667	1.02995	-	0.134757
Q920P5	Ak5	Adenylate kinase isoenzyme 5 OS=Mus musculus OX=10090 GN=Ak5 PE=1 SV=2	High	30	15	23	15	562	63.3	5.29	379	103.5	103.2	89.2	104	86	97.3	98.6333	95.7667	1.02993	-	0.70549
Q9WV32	Arpc1b	Actin-related protein 2/3 complex subunit 1B OS=Mus musculus OX=10090 GN=Arpc1b PE=1 SV=4	High	12	4	4	4	372	41	8.35	58	108.8	95.2	99.4	94.6	99.9	100.1	101.133	98.2	1.02987	-	0.541943
Q9CWG8	Ndufaf7	Protein arginine methyltransferase NDUFAF7, mitochondrial OS=Mus musculus OX=10090 GN=Ndufaf7 PE=1 SV=4	High	5	2	3	2	436	48.4	6.95	55	100.2	106.7	96.8	97.4	96.5	101	101.233	98.3	1.02984	-	0.412936
P16460	Ass1	Argininosuccinate synthase OS=Mus musculus OX=10090 GN=Ass1 PE=1 SV=1	High	43	16	29	16	412	46.6	8.22	452	103.4	98.3	105.6	94.7	107.8	95.9	102.433	99.4667	1.02983	-	0.56273
Q6PIP5	Nudcd1	NudC domain-containing protein 1 OS=Mus musculus OX=10090 GN=Nudcd1 PE=1 SV=2	High	12	7	7	7	582	66.7	5.3	63	101.8	100	98.7	93.7	98.7	99.4	100.167	97.2667	1.02981	-	0.222026
Q91W50	Csde1	Cold shock domain-containing protein E1 OS=Mus musculus OX=10090 GN=Csde1 PE=1 SV=1	High	37	27	35	27	798	88.7	6.37	588	104.3	99.3	100.6	99.5	97.2	98.7	101.4	98.4667	1.02979	-	0.148658
Q8BYK6	Ythdf3	YTH domain-containing family protein 3 OS=Mus musculus OX=10090 GN=Ythdf3 PE=1 SV=2	High	7	4	4	2	585	63.9	9.04	34	104.5	101.1	95.2	98.7	96.5	96.9	100.267	97.3667	1.02978	-	0.35881
Q9WTQ8	Timm23	Mitochondrial import inner membrane translocase subunit Tim23 OS=Mus musculus OX=10090 GN=Timm23 PE=1 SV=1	High	18	2	3	2	209	22	9.13	153	102.6	102.6	99.2	96.8	96.8	102	101.467	98.5333	1.02977	-	0.229603
O35114	Scarb2	Lysosome membrane protein 2 OS=Mus musculus OX=10090 GN=Scarb2 PE=1 SV=3	High	7	3	5	3	478	54	5.1	102	103.8	93.6	103.7	95	101.2	96.2	100.367	97.4667	1.02975	-	0.496323
Q8R4E6	Purg	Purine-rich element-binding protein gamma OS=Mus musculus OX=10090 GN=Purg PE=1 SV=1	High	25	9	10	7	350	39.9	9.51	82	101.4	98.5	97.8	98.6	88.7	101.8	99.2333	96.3667	1.02975	-	0.522398
Q8BHT6	B3glct	Beta-1,3-glucosyltransferase OS=Mus musculus OX=10090 GN=B3glct PE=1 SV=3	High	3	2	2	2	489	55.3	6.92	23	103.6	98.7	99	95.5	95.3	101.8	100.433	97.5333	1.02973	-	0.336687
Q6ZWZ2	Ube2r2	Ubiquitin-conjugating enzyme E2 R2 OS=Mus musculus OX=10090 GN=Ube2r2 PE=1 SV=1	High	15	3	4	3	238	27.1	4.42	88	98.7	102	100.7	92.7	100.6	99.4	100.467	97.5667	1.02972	-	0.333445
Q8K0E8	Fgb	Fibrinogen beta chain OS=Mus musculus OX=10090 GN=Fgb PE=1 SV=1	High	16	5	5	5	481	54.7	7.08	152	113.5	99.2	99.2	110.2	102.9	89.8	103.967	100.967	1.02971	-	0.714512
O89017	Lgmn	Legumain OS=Mus musculus OX=10090 GN=Lgmn PE=1 SV=1	High	8	3	4	3	435	49.3	6.39	153	109.2	95.5	97	94.2	94.2	104.6	100.567	97.6667	1.02969	-	0.629107
Q8BVU5	Nudt9	ADP-ribose pyrophosphatase, mitochondrial OS=Mus musculus OX=10090 GN=Nudt9 PE=1 SV=1	High	9	4	4	4	350	38.6	6.76	43	99.4	100.7	101.9	96.8	99.4	97.1	100.667	97.7667	1.02966	-	0.0568486
Q8K0C4	Cyp51a1	Lanosterol 14-alpha demethylase OS=Mus musculus OX=10090 GN=Cyp51a1 PE=1 SV=1	High	9	4	4	4	503	56.7	8.41	55	100.9	98.6	99.8	93.3	94.7	102.7	99.7667	96.9	1.02958	-	0.393752
P63028	Tpt1	Translationally-controlled tumor protein OS=Mus musculus OX=10090 GN=Tpt1 PE=1 SV=1	High	32	6	21	6	172	19.5	4.86	600	105.5	98.9	99.2	93.1	104.3	97.5	101.2	98.3	1.0295	-	0.49887
Q9R0P9	Uchl1	Ubiquitin carboxyl-terminal hydrolase isozyme L1 OS=Mus musculus OX=10090 GN=Uchl1 PE=1 SV=1	High	63	12	59	12	223	24.8	5.24	948	106.5	103.1	94.1	95.1	98	101.9	101.233	98.3333	1.02949	-	0.527044
Q61908	Cmc4	Cx9C motif-containing protein 4 OS=Mus musculus OX=10090 GN=Cmc4 PE=2 SV=1	High	44	3	3	3	68	7.7	8.38	25	100.2	101.8	105.3	105.5	99.4	93.6	102.433	99.5	1.02948	-	0.477924
P48455	Ppp3cc	Serine/threonine-protein phosphatase 2B catalytic subunit gamma isoform OS=Mus musculus OX=10090 GN=Ppp3cc PE=1 SV=1	High	16	9	23	5	513	58.7	7.25	456	104.5	94.8	97.6	95.3	95.2	97.9	98.9667	96.1333	1.02947	-	0.400523
Q9DCH4	Eif3f	Eukaryotic translation initiation factor 3 subunit F OS=Mus musculus OX=10090 GN=Eif3f PE=1 SV=2	High	25	8	12	8	361	38	5.58	241	103.2	100.9	100.3	97.3	98.5	99.9	101.467	98.5667	1.02942	-	0.0667636
P62827	Ran	GTP-binding nuclear protein Ran OS=Mus musculus OX=10090 GN=Ran PE=1 SV=3	High	26	5	20	5	216	24.4	7.49	574	100.5	101.5	102.5	98.8	100.1	96.9	101.5	98.6	1.02941	-	0.0569217
O88597	Becn1	Beclin-1 OS=Mus musculus OX=10090 GN=Becn1 PE=1 SV=3	High	14	6	8	6	448	51.6	4.93	144	100.6	103.4	100.8	100.1	96	100	101.6	98.7	1.02938	-	0.148649
Q8BJ71	Nup93	Nuclear pore complex protein Nup93 OS=Mus musculus OX=10090 GN=Nup93 PE=1 SV=1	High	19	14	15	14	819	93.2	5.72	148	100.4	101.7	102.7	99.4	96.5	100.2	101.6	98.7	1.02938	-	0.0906274
Q8VE38	Oxnad1	Oxidoreductase NAD-binding domain-containing protein 1 OS=Mus musculus OX=10090 GN=Oxnad1 PE=1 SV=2	High	10	3	3	3	311	34.7	8.13	34	102.3	95.5	103.5	94.6	100.5	97.6	100.433	97.5667	1.02938	-	0.395907
Q61937	Npm1	Nucleophosmin OS=Mus musculus OX=10090 GN=Npm1 PE=1 SV=1	High	53	14	33	14	292	32.5	4.77	594	103.8	97.5	103.6	98.6	99.5	98.1	101.633	98.7333	1.02937	-	0.240856
O54724	Cavin1	Caveolae-associated protein 1 OS=Mus musculus OX=10090 GN=Cavin1 PE=1 SV=1	High	23	9	11	9	392	43.9	5.52	200	110.7	98	96.2	92.7	99.6	103.9	101.633	98.7333	1.02937	-	0.632419
Q91ZP9	Necab2	N-terminal EF-hand calcium-binding protein 2 OS=Mus musculus OX=10090 GN=Necab2 PE=1 SV=1	High	51	17	22	15	389	43.4	5.3	478	106.5	100.2	91.8	100	87.9	102.1	99.5	96.6667	1.02931	-	0.668497
P83877	Txnl4a	Thioredoxin-like protein 4A OS=Mus musculus OX=10090 GN=Txnl4a PE=1 SV=1	High	8	1	1	1	142	16.8	5.85	18	95.7	107	99.7	91.1	96.3	106.4	100.8	97.9333	1.02927	-	0.634412
Q3UTZ3	MAP11	Microtubule-associated protein 11 OS=Mus musculus OX=10090 GN=MAP11 PE=1 SV=1	High	9	5	6	5	580	62.7	8.68	48	104.1	96.8	98.2	96.1	93.5	101	99.7	96.8667	1.02925	-	0.41743
P24270	Cat	Catalase OS=Mus musculus OX=10090 GN=Cat PE=1 SV=4	High	37	17	18	17	527	59.8	7.88	305	102.4	98.4	99.3	94.2	95.7	101.7	100.033	97.2	1.02915	-	0.335742
Q9Z0J4	Nos1	Nitric oxide synthase, brain OS=Mus musculus OX=10090 GN=Nos1 PE=1 SV=1	High	18	24	25	24	1429	160.4	7.15	398	109.6	100.6	89.9	100.4	90.6	100.6	100.033	97.2	1.02915	-	0.689008
Q9JII5	Dazap1	DAZ-associated protein 1 OS=Mus musculus OX=10090 GN=Dazap1 PE=1 SV=2	High	17	4	5	4	406	43.2	8.56	167	97.2	104.8	105.2	93.7	101.3	103.5	102.4	99.5	1.02915	-	0.503352
Q6PDH0	Phldb1	Pleckstrin homology-like domain family B member 1 OS=Mus musculus OX=10090 GN=Phldb1 PE=1 SV=1	High	4	4	4	4	1371	150	8.87	39	105.9	96.5	97.8	89.7	109.3	92.7	100.067	97.2333	1.02914	-	0.696961
Q9JJA4	Wdr12	Ribosome biogenesis protein WDR12 OS=Mus musculus OX=10090 GN=Wdr12 PE=1 SV=1	High	3	1	1	1	423	47.3	5.6	51	101.6	97	105.6	98.5	97.2	99.9	101.4	98.5333	1.02909	-	0.332756
P40336	Vps26a	Vacuolar protein sorting-associated protein 26A OS=Mus musculus OX=10090 GN=Vps26a PE=1 SV=1	High	56	16	23	15	327	38.1	6.57	367	104	99.9	100.6	100.9	95.2	99.8	101.5	98.6333	1.02906	-	0.25452
P56818	Bace1	Beta-secretase 1 OS=Mus musculus OX=10090 GN=Bace1 PE=1 SV=2	High	4	2	2	2	501	55.7	5.6	42	108.2	97.5	92.7	96.9	94.6	98.5	99.4667	96.6667	1.02897	-	0.584873
Q8BG05	Hnrnpa3	Heterogeneous nuclear ribonucleoprotein A3 OS=Mus musculus OX=10090 GN=Hnrnpa3 PE=1 SV=1	High	39	16	34	14	379	39.6	9.01	708	102.5	102.7	104.3	99.4	101.2	100.2	103.167	100.267	1.02892	-	0.0198121
Q61527	Erbb4	Receptor tyrosine-protein kinase erbB-4 OS=Mus musculus OX=10090 GN=Erbb4 PE=1 SV=5	High	2	2	2	2	1308	146.8	6.38	14	107.2	95.4	100.3	93.2	104	97.2	100.967	98.1333	1.02887	-	0.575476
Q9CWS0	Ddah1	N(G),N(G)-dimethylarginine dimethylaminohydrolase 1 OS=Mus musculus OX=10090 GN=Ddah1 PE=1 SV=3	High	88	20	47	19	285	31.4	5.97	924	107	97.1	102.5	96.8	101.5	99.7	102.2	99.3333	1.02886	-	0.4173
Q8BH70	Fbxl4	F-box/LRR-repeat protein 4 OS=Mus musculus OX=10090 GN=Fbxl4 PE=1 SV=1	Medium	1	1	1	1	621	70.2	6.37	0	98.9	101.5	103.5	100.4	98.5	96.5	101.3	98.4667	1.02877	-	0.179544
P08113	Hsp90b1	Endoplasmin OS=Mus musculus OX=10090 GN=Hsp90b1 PE=1 SV=2	High	43	31	78	29	802	92.4	4.82	1664	107.8	96.6	96	95.8	95.2	101	100.133	97.3333	1.02877	-	0.546563
P11627	L1cam	Neural cell adhesion molecule L1 OS=Mus musculus OX=10090 GN=L1cam PE=1 SV=1	High	17	19	34	19	1260	140.9	5.97	543	109.1	96.6	98.4	96.4	95.8	103.4	101.367	98.5333	1.02876	-	0.571361
Q8BLV3	Slc9a7	Sodium/hydrogen exchanger 7 OS=Mus musculus OX=10090 GN=Slc9a7 PE=1 SV=1	High	5	4	4	4	726	80.2	6.4	51	98.7	98.3	104.4	98.5	97.2	97.3	100.467	97.6667	1.02867	-	0.236779
Q3UHX9	Spout1	Putative methyltransferase C9orf114 homolog OS=Mus musculus OX=10090 GN=Spout1 PE=1 SV=1	High	2	1	1	1	385	42.9	8.03	17	97.3	94.9	105.7	99	91.9	98.7	99.3	96.5333	1.02866	-	0.528347
Q91VZ6	Smap1	Stromal membrane-associated protein 1 OS=Mus musculus OX=10090 GN=Smap1 PE=1 SV=1	High	19	7	10	7	440	47.6	8.51	118	101.5	99.4	104.2	100.5	98	98.1	101.7	98.8667	1.02866	-	0.153591
Q9D1F4	Akt1s1	Proline-rich AKT1 substrate 1 OS=Mus musculus OX=10090 GN=Akt1s1 PE=1 SV=1	High	10	2	2	2	257	27.5	4.72	28	100.1	93.4	104.5	92.2	104.3	93.2	99.3333	96.5667	1.02865	-	0.612567
Q6ZWV7	Rpl35	60S ribosomal protein L35 OS=Mus musculus OX=10090 GN=Rpl35 PE=1 SV=1	High	15	2	5	2	123	14.5	11.05	57	103.1	97.5	97.5	93.2	94.4	102.2	99.3667	96.6	1.02864	-	0.459374
Q8BY89	Slc44a2	Choline transporter-like protein 2 OS=Mus musculus OX=10090 GN=Slc44a2 PE=1 SV=2	High	9	5	5	5	706	80.1	8.79	91	97.5	98.8	105.4	103	93.7	96.6	100.567	97.7667	1.02864	-	0.488915
Q60872	Eif1a	Eukaryotic translation initiation factor 1A OS=Mus musculus OX=10090 GN=Eif1a PE=2 SV=3	High	37	7	8	1	144	16.5	5.24	106	103.5	98.7	99.7	99.5	97.6	96.4	100.633	97.8333	1.02862	-	0.178517
Q9D8P4	Mrpl17	39S ribosomal protein L17, mitochondrial OS=Mus musculus OX=10090 GN=Mrpl17 PE=1 SV=1	High	9	2	2	2	176	20.2	9.82	26	95.8	102.7	103.6	101.4	94.4	97.9	100.7	97.9	1.0286	-	0.429168
Q3KNY0	Igfn1	Immunoglobulin-like and fibronectin type III domain-containing protein 1 OS=Mus musculus OX=10090 GN=Igfn1 PE=1 SV=3	Medium	0	1	1	1	2849	303.5	6.58	31	101.2	98.1	103.6	97.6	95.4	101.5	100.967	98.1667	1.02852	-	0.306528
Q9D0J8	Ptms	Parathymosin OS=Mus musculus OX=10090 GN=Ptms PE=1 SV=3	High	24	3	16	3	101	11.4	4.22	331	98.1	104.3	104.4	99.5	102.5	96.3	102.267	99.4333	1.02849	-	0.360606
P11031	Sub1	Activated RNA polymerase II transcriptional coactivator p15 OS=Mus musculus OX=10090 GN=Sub1 PE=1 SV=3	High	43	5	8	5	127	14.4	9.6	143	106.4	99.7	97.5	100.5	97.5	97.2	101.2	98.4	1.02846	-	0.385447
Q62417	Sorbs1	Sorbin and SH3 domain-containing protein 1 OS=Mus musculus OX=10090 GN=Sorbs1 PE=1 SV=2	High	22	25	31	24	1290	143	8.25	634	105.7	98.1	99.8	98	97	100.2	101.2	98.4	1.02846	-	0.323599
Q9WUD1	Stub1	STIP1 homology and U box-containing protein 1 OS=Mus musculus OX=10090 GN=Stub1 PE=1 SV=1	High	29	9	11	9	304	34.9	6.01	151	101.1	98.6	100.3	98.4	96.1	97.2	100	97.2333	1.02845	-	0.0493907
Q9R1P3	Psmb2	Proteasome subunit beta type-2 OS=Mus musculus OX=10090 GN=Psmb2 PE=1 SV=1	High	25	5	11	5	201	22.9	7.02	170	102.4	104	97.3	98	98.6	98.7	101.233	98.4333	1.02845	-	0.240275
P39087	Grik2	Glutamate receptor ionotropic, kainate 2 OS=Mus musculus OX=10090 GN=Grik2 PE=1 SV=4	High	9	6	7	5	908	102.4	7.77	146	102.9	101	100.3	101.7	95.2	98.9	101.4	98.6	1.0284	-	0.241117
Q9D3D0	Ttpal	Alpha-tocopherol transfer protein-like OS=Mus musculus OX=10090 GN=Ttpal PE=1 SV=3	High	12	2	2	2	343	38.8	6.44	30	103	104.1	97.7	94.9	100	101.5	101.6	98.8	1.02834	-	0.375356
Q4VAA2	Cdv3	Protein CDV3 OS=Mus musculus OX=10090 GN=Cdv3 PE=1 SV=2	High	31	7	13	7	281	29.7	6.1	306	107.5	99.2	98.1	98.4	100.2	97.8	101.6	98.8	1.02834	-	0.411026
Q80Y83	Dixdc1	Dixin OS=Mus musculus OX=10090 GN=Dixdc1 PE=1 SV=1	High	2	2	2	2	711	80.2	6.18	0	99.6	97.6	100.4	94.2	92.8	102.4	99.2	96.4667	1.02833	-	0.428777
Q8BKI2	Tnrc6b	Trinucleotide repeat-containing gene 6B protein OS=Mus musculus OX=10090 GN=Tnrc6b PE=1 SV=2	High	2	3	3	3	1810	191.8	6.3	50	98.4	101.3	101.6	100.9	94.7	97.4	100.433	97.6667	1.02833	-	0.251271
Q99L45	Eif2s2	Eukaryotic translation initiation factor 2 subunit 2 OS=Mus musculus OX=10090 GN=Eif2s2 PE=1 SV=1	High	25	10	15	10	331	38.1	5.8	255	101.7	100.4	103.1	100.8	96.9	99.1	101.733	98.9333	1.0283	-	0.11083
P63080	Gabrb3	Gamma-aminobutyric acid receptor subunit beta-3 OS=Mus musculus OX=10090 GN=Gabrb3 PE=1 SV=1	High	20	10	20	5	473	54.1	9.1	368	101.8	99.8	100.6	101.8	100.2	91.9	100.733	97.9667	1.02824	-	0.425699
P70698	Ctps1	CTP synthase 1 OS=Mus musculus OX=10090 GN=Ctps1 PE=1 SV=2	High	19	10	11	9	591	66.6	6.58	216	106.2	99.2	96.9	98.8	95.8	99.4	100.767	98	1.02823	-	0.410049
P63073	Eif4e	Eukaryotic translation initiation factor 4E OS=Mus musculus OX=10090 GN=Eif4e PE=1 SV=1	High	28	4	5	4	217	25	6.15	57	99.8	99.2	100.1	96.5	94.6	99.8	99.7	96.9667	1.02819	-	0.150984
O09061	Psmb1	Proteasome subunit beta type-1 OS=Mus musculus OX=10090 GN=Psmb1 PE=1 SV=1	High	43	8	15	8	240	26.4	7.81	301	102.7	99.3	101.2	99	98.4	97.5	101.067	98.3	1.02815	-	0.061897
Q9D379	Ephx1	Epoxide hydrolase 1 OS=Mus musculus OX=10090 GN=Ephx1 PE=1 SV=2	High	16	9	14	9	455	52.5	8.35	220	103.6	97.3	95.1	94.8	97.5	95.6	98.6667	95.9667	1.02813	-	0.369104
Q68FL6	Mars1	Methionine--tRNA ligase, cytoplasmic OS=Mus musculus OX=10090 GN=Mars1 PE=1 SV=1	High	24	18	23	18	902	101.4	7.14	450	104.1	99.9	99.6	101.1	95.3	98.9	101.2	98.4333	1.02811	-	0.282316
Q8JZP2	Syn3	Synapsin-3 OS=Mus musculus OX=10090 GN=Syn3 PE=1 SV=2	High	30	14	29	11	579	63.3	9.38	342	108.3	98.1	104.8	101.7	102.4	98.6	103.733	100.9	1.02808	-	0.427556
Q3TPE9	Ankmy2	Ankyrin repeat and MYND domain-containing protein 2 OS=Mus musculus OX=10090 GN=Ankmy2 PE=1 SV=1	High	14	6	8	6	440	48.7	6.67	135	102.9	98.7	99.7	98.3	96.5	98.3	100.433	97.7	1.02798	-	0.122933
Q99LI2	Clcc1	Chloride channel CLIC-like protein 1 OS=Mus musculus OX=10090 GN=Clcc1 PE=1 SV=1	High	5	2	2	2	539	60.6	5.68	15	101.7	94.1	105.5	94	96.4	102.7	100.433	97.7	1.02798	-	0.554087
P59034	Lrrc3	Leucine-rich repeat-containing protein 3 OS=Mus musculus OX=10090 GN=Lrrc3 PE=1 SV=1	Low	4	1	1	1	257	28.1	7.87	0	100.3	104.6	104	96.5	98.9	105.1	102.967	100.167	1.02795	-	0.387996
Q99M01	Fars2	Phenylalanine--tRNA ligase, mitochondrial OS=Mus musculus OX=10090 GN=Fars2 PE=1 SV=1	High	6	3	3	3	451	52.3	7.17	0	101	99.1	98.2	95.5	93.6	101.1	99.4333	96.7333	1.02791	-	0.323117
Q9DBZ5	Eif3k	Eukaryotic translation initiation factor 3 subunit K OS=Mus musculus OX=10090 GN=Eif3k PE=1 SV=1	High	21	4	6	4	218	25.1	4.93	126	104.1	99.9	98	97.8	95.8	100.2	100.667	97.9333	1.02791	-	0.283027
Q8BRH0	Tmtc3	Protein O-mannosyl-transferase TMTC3 OS=Mus musculus OX=10090 GN=Tmtc3 PE=1 SV=2	High	1	1	1	1	920	104.1	8.53	28	107.8	98.9	91.7	85.3	96.4	108.6	99.4667	96.7667	1.0279	-	0.757982
O35639	Anxa3	Annexin A3 OS=Mus musculus OX=10090 GN=Anxa3 PE=1 SV=4	High	42	12	15	12	323	36.4	5.76	394	105.8	100	100.2	99.8	98.3	99.6	102	99.2333	1.02788	-	0.230563
Q9D009	Lipt2	Putative lipoyltransferase 2, mitochondrial OS=Mus musculus OX=10090 GN=Lipt2 PE=1 SV=2	High	4	1	1	1	231	24.9	8.6	21	96.2	106.6	103.2	104.3	86	107.4	102	99.2333	1.02788	-	0.725559
Q99K46	Usp11	Ubiquitin carboxyl-terminal hydrolase 11 OS=Mus musculus OX=10090 GN=Usp11 PE=1 SV=4	High	11	11	12	10	921	105.3	4.96	159	105	98.1	96.2	98.1	95.3	97.8	99.7667	97.0667	1.02782	-	0.392106
Q9WU40	Lemd3	Inner nuclear membrane protein Man1 OS=Mus musculus OX=10090 GN=Lemd3 PE=1 SV=2	High	5	4	4	4	921	100.2	7.55	36	101.7	99	102.3	98.7	97.2	98.9	101	98.2667	1.02782	-	0.0759012
Q9QYJ0	Dnaja2	DnaJ homolog subfamily A member 2 OS=Mus musculus OX=10090 GN=Dnaja2 PE=1 SV=1	High	48	17	35	17	412	45.7	6.48	599	99.7	101.4	102.2	100	98.2	96.9	101.1	98.3667	1.02779	-	0.0783858
Q9D0M3	Cyc1	Cytochrome c1, heme protein, mitochondrial OS=Mus musculus OX=10090 GN=Cyc1 PE=1 SV=1	High	40	9	25	9	325	35.3	9.16	637	98.9	98.6	106.7	97.7	99.3	99	101.4	98.6667	1.0277	-	0.368076
Q9D6K7	Ttc33	Tetratricopeptide repeat protein 33 OS=Mus musculus OX=10090 GN=Ttc33 PE=1 SV=1	Medium	3	1	1	1	262	29.4	5.35	20	96.4	98.4	105.7	95.5	101.3	95.6	100.167	97.4667	1.0277	-	0.473396
P14131	Rps16	40S ribosomal protein S16 OS=Mus musculus OX=10090 GN=Rps16 PE=1 SV=4	High	55	10	20	10	146	16.4	10.21	311	104.2	100.8	99.3	97.2	97	101.9	101.433	98.7	1.02769	-	0.274358
Q9R0Q9	Mpdu1	Mannose-P-dolichol utilization defect 1 protein OS=Mus musculus OX=10090 GN=Mpdu1 PE=1 SV=1	High	8	2	3	2	247	26.5	8.75	61	100.1	104.3	103.7	93.7	101.2	104.9	102.7	99.9333	1.02769	-	0.478855
Q8R3I3	Cog6	Conserved oligomeric Golgi complex subunit 6 OS=Mus musculus OX=10090 GN=Cog6 PE=1 SV=2	Medium	1	1	1	1	657	73	6.14	0	104.3	100.3	99.8	94	95.9	106.3	101.467	98.7333	1.02768	-	0.53954
Q99J09	Wdr77	Methylosome protein 50 OS=Mus musculus OX=10090 GN=Wdr77 PE=1 SV=1	High	16	4	4	4	342	36.9	5.27	82	105.5	103.8	99.2	101	94.7	104.5	102.833	100.067	1.02765	-	0.46507
O88986	Gcat	2-amino-3-ketobutyrate coenzyme A ligase, mitochondrial OS=Mus musculus OX=10090 GN=Gcat PE=1 SV=2	High	19	6	8	6	416	44.9	7.33	222	101.8	100.9	102.4	95.3	100.2	101.4	101.7	98.9667	1.02762	-	0.22686
Q810U4	Nrcam	Neuronal cell adhesion molecule OS=Mus musculus OX=10090 GN=Nrcam PE=1 SV=2	High	24	23	36	23	1256	138.4	5.91	785	100.4	103.5	101.6	103.2	98.4	95.7	101.833	99.1	1.02758	-	0.313293
P51859	Hdgf	Hepatoma-derived growth factor OS=Mus musculus OX=10090 GN=Hdgf PE=1 SV=2	High	43	10	18	9	237	26.3	4.83	304	100.7	97.3	107.9	97.5	104.2	96	101.967	99.2333	1.02754	-	0.533363
Q8R2R6	Mtg1	Mitochondrial ribosome-associated GTPase 1 OS=Mus musculus OX=10090 GN=Mtg1 PE=1 SV=2	High	3	1	1	1	326	36.7	9.28	0	109.3	94	91.5	100.5	89	97.4	98.2667	95.6333	1.02754	-	0.707745
Q9D024	Ccdc47	Coiled-coil domain-containing protein 47 OS=Mus musculus OX=10090 GN=Ccdc47 PE=1 SV=2	High	16	6	6	6	483	55.8	4.84	152	102.3	99.1	101.1	96.7	96.6	101.1	100.833	98.1333	1.02751	-	0.198305
Q6PB66	Lrpprc	Leucine-rich PPR motif-containing protein, mitochondrial OS=Mus musculus OX=10090 GN=Lrpprc PE=1 SV=2	High	39	53	71	53	1392	156.5	6.83	1273	99.5	98	105.1	98.8	94.9	100.8	100.867	98.1667	1.0275	-	0.384776
Q6ZQ29	Taok2	Serine/threonine-protein kinase TAO2 OS=Mus musculus OX=10090 GN=Taok2 PE=1 SV=3	High	7	8	9	7	1240	139.2	7.06	78	100.9	99.4	98.7	100	94.7	96.3	99.6667	97	1.02749	-	0.191471
P62900	Rpl31	60S ribosomal protein L31 OS=Mus musculus OX=10090 GN=Rpl31 PE=1 SV=1	High	54	8	14	8	125	14.5	10.54	188	95.9	95.2	96.8	92.1	92.1	96	95.9667	93.4	1.02748	-	0.136419
Q8K0C9	Gmds	GDP-mannose 4,6 dehydratase OS=Mus musculus OX=10090 GN=Gmds PE=1 SV=1	High	36	11	15	11	372	42	7.03	254	103.1	102.8	97	97	97.3	100.5	100.967	98.2667	1.02748	-	0.301775
Q2M3X8	Phactr1	Phosphatase and actin regulator 1 OS=Mus musculus OX=10090 GN=Phactr1 PE=1 SV=1	High	27	14	19	14	580	66.2	6.96	255	100.5	99.6	103.1	100.3	99.6	95.2	101.067	98.3667	1.02745	-	0.230405
Q99M31	Hspa14	Heat shock 70 kDa protein 14 OS=Mus musculus OX=10090 GN=Hspa14 PE=1 SV=2	High	6	3	3	3	509	54.6	5.92	54	102.8	100.6	96.1	100.8	95.1	95.6	99.8333	97.1667	1.02744	-	0.376832
Q8BJW6	Eif2a	Eukaryotic translation initiation factor 2A OS=Mus musculus OX=10090 GN=Eif2a PE=1 SV=2	High	13	6	7	6	581	64.4	8.91	85	100.1	101.1	102.2	101.6	97.7	96	101.133	98.4333	1.02743	-	0.200838
P10649	Gstm1	Glutathione S-transferase Mu 1 OS=Mus musculus OX=10090 GN=Gstm1 PE=1 SV=2	High	72	18	77	14	218	26	7.94	1672	100	104.7	98.8	89.8	103.1	102.5	101.167	98.4667	1.02742	-	0.596084
P09055	Itgb1	Integrin beta-1 OS=Mus musculus OX=10090 GN=Itgb1 PE=1 SV=1	High	14	9	10	9	798	88.2	5.94	185	108.3	97.3	95.1	96.3	93.4	103	100.233	97.5667	1.02733	-	0.620379
P26041	Msn	Moesin OS=Mus musculus OX=10090 GN=Msn PE=1 SV=3	High	51	31	48	21	577	67.7	6.6	746	111.6	96.9	96.8	97.8	100	99.4	101.767	99.0667	1.02725	-	0.615149
Q4KMM3	Oxr1	Oxidation resistance protein 1 OS=Mus musculus OX=10090 GN=Oxr1 PE=1 SV=3	High	49	34	77	34	866	95.9	5.33	1813	101.7	102.5	97.7	101	96.1	96.8	100.633	97.9667	1.02722	-	0.279189
O88983	Stx8	Syntaxin-8 OS=Mus musculus OX=10090 GN=Stx8 PE=1 SV=1	High	15	4	4	4	236	26.9	5.01	48	103	98	101.6	101.2	94.4	99	100.867	98.2	1.02716	-	0.345577
Q9D7S9	Chmp5	Charged multivesicular body protein 5 OS=Mus musculus OX=10090 GN=Chmp5 PE=1 SV=1	High	34	6	9	6	219	24.6	4.79	205	100.7	103.2	98.8	97	98.6	99.1	100.9	98.2333	1.02715	-	0.134178
P62242	Rps8	40S ribosomal protein S8 OS=Mus musculus OX=10090 GN=Rps8 PE=1 SV=2	High	46	8	17	8	208	24.2	10.32	458	105.9	96.1	97.2	95.3	92.9	103.1	99.7333	97.1	1.02712	-	0.579188
Q78J03	Msrb2	Methionine-R-sulfoxide reductase B2, mitochondrial OS=Mus musculus OX=10090 GN=Msrb2 PE=1 SV=1	High	22	5	5	5	175	19.1	9.06	47	93.2	106.1	104.9	100.5	101.3	94.4	101.4	98.7333	1.02701	-	0.597474
P62743	Ap2s1	AP-2 complex subunit sigma OS=Mus musculus OX=10090 GN=Ap2s1 PE=1 SV=1	High	44	7	40	7	142	17	6.18	1092	100.4	101	99	97.8	96.8	97.9	100.133	97.5	1.02701	-	0.0187288
Q7TNM2	Trim46	Tripartite motif-containing protein 46 OS=Mus musculus OX=10090 GN=Trim46 PE=1 SV=1	High	6	5	5	5	759	83.4	7.65	45	98.1	102.2	100.3	95.8	93.1	103.8	100.2	97.5667	1.02699	-	0.484753
Q7TNV1	Tlcd3b	Ceramide synthase OS=Mus musculus OX=10090 GN=Tlcd3b PE=1 SV=2	High	4	1	1	1	275	30.8	8.84	20	99.6	100.4	104.5	100.5	99.3	96.7	101.5	98.8333	1.02698	-	0.2305
O70443	Gnaz	Guanine nucleotide-binding protein G(z) subunit alpha OS=Mus musculus OX=10090 GN=Gnaz PE=1 SV=4	High	42	14	35	13	355	40.8	7.61	845	103.6	100.4	100.6	101.1	98	97.5	101.533	98.8667	1.02697	-	0.156167
P03930	Mtatp8	ATP synthase protein 8 OS=Mus musculus OX=10090 GN=Mtatp8 PE=1 SV=1	High	34	2	9	2	67	7.8	9.88	208	103.2	99.1	102.5	105.9	100.7	90.2	101.6	98.9333	1.02695	-	0.60725
P68181	Prkacb	cAMP-dependent protein kinase catalytic subunit beta OS=Mus musculus OX=10090 GN=Prkacb PE=1 SV=2	High	42	15	27	8	351	40.7	8.56	404	117.9	90.7	96.9	94.3	96	107.2	101.833	99.1667	1.02689	-	0.785685
P46471	Psmc2	26S proteasome regulatory subunit 7 OS=Mus musculus OX=10090 GN=Psmc2 PE=1 SV=5	High	56	23	36	23	433	48.6	5.95	777	101.8	99.3	101.4	101	96.9	96.7	100.833	98.2	1.02682	-	0.175437
Q80WQ2	Vac14	Protein VAC14 homolog OS=Mus musculus OX=10090 GN=Vac14 PE=1 SV=1	High	10	8	8	8	782	88	6.13	95	108.3	95.4	98.9	97.1	96.9	100.7	100.867	98.2333	1.02681	-	0.55051
Q9D3A8	Nos1ap	Carboxyl-terminal PDZ ligand of neuronal nitric oxide synthase protein OS=Mus musculus OX=10090 GN=Nos1ap PE=1 SV=3	High	10	3	4	3	503	55.8	6.09	114	102	99.6	97.5	105.1	91	95.2	99.7	97.1	1.02678	-	0.584485
Q9QXV0	Pcsk1n	ProSAAS OS=Mus musculus OX=10090 GN=Pcsk1n PE=1 SV=2	High	32	6	14	6	258	27.3	5.85	493	109.9	96.9	96.2	96.7	88.1	110.3	101	98.3667	1.02677	-	0.754109
Q80XA6	Reps2	RalBP1-associated Eps domain-containing protein 2 OS=Mus musculus OX=10090 GN=Reps2 PE=1 SV=1	High	15	6	6	6	521	57.7	7.53	59	106.5	93.9	98.9	97.9	94.9	98.7	99.7667	97.1667	1.02676	-	0.53562
O54865	Gucy1b1	Guanylate cyclase soluble subunit beta-1 OS=Mus musculus OX=10090 GN=Gucy1b1 PE=1 SV=1	High	22	12	16	12	620	70.6	5.31	325	110.6	95.2	97.4	88.4	103.5	103.4	101.067	98.4333	1.02675	-	0.723991
P46097	Syt2	Synaptotagmin-2 OS=Mus musculus OX=10090 GN=Syt2 PE=1 SV=1	High	33	14	49	7	422	47.2	7.99	802	96.1	90.8	124	93.4	101.9	107.5	103.633	100.933	1.02675	-	0.819519
Q9JJK2	Lancl2	LanC-like protein 2 OS=Mus musculus OX=10090 GN=Lancl2 PE=1 SV=1	High	41	16	31	16	450	50.7	7.28	763	108	98.8	96.6	97.9	98.1	99.5	101.133	98.5	1.02673	-	0.496862
O55026	Entpd2	Ectonucleoside triphosphate diphosphohydrolase 2 OS=Mus musculus OX=10090 GN=Entpd2 PE=1 SV=2	High	12	5	6	5	495	54.3	8.37	121	104.6	98.1	101.1	100.7	96.6	98.6	101.267	98.6333	1.0267	-	0.301212
Q9D7S7	Rpl22l1	60S ribosomal protein L22-like 1 OS=Mus musculus OX=10090 GN=Rpl22l1 PE=1 SV=1	High	16	2	2	2	122	14.5	9.45	47	107.1	94.4	98.5	98.5	93.6	100.1	100	97.4	1.02669	-	0.571341
Q9CWZ3	Rbm8a	RNA-binding protein 8A OS=Mus musculus OX=10090 GN=Rbm8a PE=1 SV=4	High	14	3	4	3	174	19.9	5.72	51	102	93.1	105	91.7	102.1	98.5	100.033	97.4333	1.02668	-	0.609403
O35887	Calu	Calumenin OS=Mus musculus OX=10090 GN=Calu PE=1 SV=1	High	42	10	14	10	315	37	4.67	258	107.7	99.2	97.1	97.5	96.5	102.1	101.333	98.7	1.02668	-	0.512801
Q9Z0F8	Adam17	Disintegrin and metalloproteinase domain-containing protein 17 OS=Mus musculus OX=10090 GN=Adam17 PE=1 SV=3	High	2	2	2	2	827	93	5.94	0	106.2	90.8	95.6	91.5	97.7	95.8	97.5333	95	1.02667	-	0.632774
Q61214	Dyrk1a	Dual specificity tyrosine-phosphorylation-regulated kinase 1A OS=Mus musculus OX=10090 GN=Dyrk1a PE=1 SV=1	High	3	3	3	3	763	85.4	8.75	59	104.7	99.1	100.6	98.5	98.3	99.7	101.467	98.8333	1.02664	-	0.202585
Q9JHJ0	Tmod3	Tropomodulin-3 OS=Mus musculus OX=10090 GN=Tmod3 PE=1 SV=1	High	8	3	5	2	352	39.5	5.14	64	106.7	97.3	100.4	99.3	95.9	101.3	101.467	98.8333	1.02664	-	0.454575
Q60605	Myl6	Myosin light polypeptide 6 OS=Mus musculus OX=10090 GN=Myl6 PE=1 SV=3	High	68	10	24	9	151	16.9	4.65	527	103.5	101.8	99.2	101.4	100.1	95.1	101.5	98.8667	1.02664	-	0.314531
Q9QZQ1	Afdn	Afadin OS=Mus musculus OX=10090 GN=Afdn PE=1 SV=3	High	20	29	38	29	1820	206.4	6.32	704	104.8	98.8	98.2	99.8	94.6	99.6	100.6	98	1.02653	-	0.391368
Q91ZX7	Lrp1	Prolow-density lipoprotein receptor-related protein 1 OS=Mus musculus OX=10090 GN=Lrp1 PE=1 SV=1	High	12	51	63	50	4545	504.4	5.36	956	104.9	97.4	99.8	99.4	96.3	98.6	100.7	98.1	1.0265	-	0.339349
Q8VDM1	Zgpat	Zinc finger CCCH-type with G patch domain-containing protein OS=Mus musculus OX=10090 GN=Zgpat PE=1 SV=1	Medium	2	1	1	1	511	56.4	5.33	0	103.8	90.7	100	92.1	90.1	104.7	98.1667	95.6333	1.02649	-	0.69467
Q91W96	Anapc4	Anaphase-promoting complex subunit 4 OS=Mus musculus OX=10090 GN=Anapc4 PE=1 SV=1	High	3	2	2	2	807	91.6	5.4	84	101.7	94.4	102.3	98.7	95.9	96.1	99.4667	96.9	1.02649	-	0.394778
Q8BH55	Thnsl1	Threonine synthase-like 1 OS=Mus musculus OX=10090 GN=Thnsl1 PE=1 SV=1	High	23	15	20	15	747	83	7.2	409	103.1	99	100.6	97.8	97.4	99.7	100.9	98.3	1.02645	-	0.134342
O35295	Purb	Transcriptional activator protein Pur-beta OS=Mus musculus OX=10090 GN=Purb PE=1 SV=3	High	64	13	27	11	324	33.9	5.43	769	102.4	102.6	101.6	99.6	98.6	100.5	102.2	99.5667	1.02645	-	0.0137745
Q5DTZ6	Rnf150	RING finger protein 150 OS=Mus musculus OX=10090 GN=Rnf150 PE=2 SV=2	High	3	1	1	1	437	48	5.43	20	99.3	100.9	102.8	102.4	96.7	96.1	101	98.4	1.02642	-	0.311806
Q91W18	Tdrd3	Tudor domain-containing protein 3 OS=Mus musculus OX=10090 GN=Tdrd3 PE=1 SV=4	High	2	1	1	1	743	82.2	9.11	50	97.2	102.6	99.8	99.5	100.5	91.9	99.8667	97.3	1.02638	-	0.458416
Q8BXK8	Agap1	Arf-GAP with GTPase, ANK repeat and PH domain-containing protein 1 OS=Mus musculus OX=10090 GN=Agap1 PE=1 SV=1	High	12	8	9	4	857	94.4	7.94	232	101.6	102.6	99.3	98.9	98.2	98.6	101.167	98.5667	1.02638	-	0.0596831
Q9WVL0	Gstz1	Maleylacetoacetate isomerase OS=Mus musculus OX=10090 GN=Gstz1 PE=1 SV=1	High	40	7	9	7	216	24.3	7.85	264	99.7	97.4	99.3	89.7	101.4	97.7	98.8	96.2667	1.02632	-	0.512065
P48428	Tbca	Tubulin-specific chaperone A OS=Mus musculus OX=10090 GN=Tbca PE=1 SV=3	High	60	9	13	9	108	12.8	5.27	114	103	101.2	100	98.3	99.6	98.5	101.4	98.8	1.02632	-	0.053771
Q9JIF7	Copb1	Coatomer subunit beta OS=Mus musculus OX=10090 GN=Copb1 PE=1 SV=1	High	36	26	36	26	953	107	6	624	103.7	99.2	101.4	97.8	98.5	100.2	101.433	98.8333	1.02631	-	0.154169
P20029	Hspa5	Endoplasmic reticulum chaperone BiP OS=Mus musculus OX=10090 GN=Hspa5 PE=1 SV=3	High	57	37	116	34	655	72.4	5.16	2241	105	99.4	96.4	100	92.5	100.6	100.267	97.7	1.02627	-	0.518001
Q924N4	Slc12a6	Solute carrier family 12 member 6 OS=Mus musculus OX=10090 GN=Slc12a6 PE=1 SV=2	High	11	13	16	7	1150	127.4	7.03	222	100.5	97.1	103.6	97.4	100.9	95.2	100.4	97.8333	1.02624	-	0.363556
Q8R146	Apeh	Acylamino-acid-releasing enzyme OS=Mus musculus OX=10090 GN=Apeh PE=1 SV=3	High	19	12	15	12	732	81.5	5.59	218	100.9	101.5	103.4	95.9	100.8	101.3	101.933	99.3333	1.02617	-	0.238923
Q8BGC0	Htatsf1	HIV Tat-specific factor 1 homolog OS=Mus musculus OX=10090 GN=Htatsf1 PE=1 SV=1	High	8	7	8	7	757	86.2	4.4	85	100.5	99.8	101.6	98.1	100.6	95.5	100.633	98.0667	1.02617	-	0.175853
P17563	Selenbp1	Methanethiol oxidase OS=Mus musculus OX=10090 GN=Selenbp1 PE=1 SV=2	High	35	13	20	13	472	52.5	6.29	500	102.5	102.6	100.8	92.9	104.4	100.8	101.967	99.3667	1.02617	-	0.492547
Q8CHT1	Ngef	Ephexin-1 OS=Mus musculus OX=10090 GN=Ngef PE=1 SV=1	High	18	10	12	10	710	82.1	5.99	250	106.5	96	103.8	96.9	103.9	97.7	102.1	99.5	1.02613	-	0.536246
Q6DFW4	Nop58	Nucleolar protein 58 OS=Mus musculus OX=10090 GN=Nop58 PE=1 SV=1	High	14	6	6	6	536	60.3	8.34	107	104.9	96.8	101.1	91.7	99.3	104.1	100.933	98.3667	1.02609	-	0.58287
Q6PAM0	Prkab2	5'-AMP-activated protein kinase subunit beta-2 OS=Mus musculus OX=10090 GN=Prkab2 PE=1 SV=1	High	24	5	6	5	271	30.2	6.46	79	95.9	102.7	100.3	100.6	94.8	95.9	99.6333	97.1	1.02609	-	0.396409
Q8R081	Hnrnpl	Heterogeneous nuclear ribonucleoprotein L OS=Mus musculus OX=10090 GN=Hnrnpl PE=1 SV=2	High	42	18	47	18	586	63.9	8.1	822	102.7	97.1	103.3	99.4	99.6	96.4	101.033	98.4667	1.02607	-	0.313695
Q8BML9	Qars1	Glutamine--tRNA ligase OS=Mus musculus OX=10090 GN=Qars1 PE=1 SV=1	High	16	11	13	11	775	87.6	7.31	309	107.8	97.7	94.2	95.8	94.4	101.9	99.9	97.3667	1.02602	-	0.617204
Q8R502	Lrrc8c	Volume-regulated anion channel subunit LRRC8C OS=Mus musculus OX=10090 GN=Lrrc8c PE=1 SV=1	High	10	7	8	6	803	92.3	7.81	171	100.6	100.7	102.5	98.6	99	98.5	101.267	98.7	1.026	-	0.015657
Q9WV60	Gsk3b	Glycogen synthase kinase-3 beta OS=Mus musculus OX=10090 GN=Gsk3b PE=1 SV=2	High	61	17	36	12	420	46.7	8.78	762	100.6	99.6	103.8	101.2	99.7	95.4	101.333	98.7667	1.02599	-	0.298653
O35099	Map3k5	Mitogen-activated protein kinase kinase kinase 5 OS=Mus musculus OX=10090 GN=Map3k5 PE=1 SV=3	High	4	6	7	6	1380	154.4	5.78	101	108.7	99.1	100.3	98.7	97.1	104.5	102.7	100.1	1.02597	-	0.527791
O55222	Ilk	Integrin-linked protein kinase OS=Mus musculus OX=10090 GN=Ilk PE=1 SV=2	High	13	6	6	6	452	51.3	8.07	109	105.5	98.8	100	100.3	97.7	98.6	101.433	98.8667	1.02596	-	0.307963
Q61191	Hcfc1	Host cell factor 1 OS=Mus musculus OX=10090 GN=Hcfc1 PE=1 SV=2	High	4	8	9	8	2045	210.3	7.18	108	102.1	99.5	103	96.4	102.5	98	101.533	98.9667	1.02593	-	0.289917
P19324	Serpinh1	Serpin H1 OS=Mus musculus OX=10090 GN=Serpinh1 PE=1 SV=3	High	9	3	3	3	417	46.5	8.82	44	113.8	94.1	89.1	91.2	99.2	99.1	99	96.5	1.02591	-	0.770044
Q8CEC0	Nup88	Nuclear pore complex protein Nup88 OS=Mus musculus OX=10090 GN=Nup88 PE=1 SV=1	High	2	2	2	2	753	84.9	6.27	0	100.3	97.4	103.4	98.9	95.7	98.9	100.367	97.8333	1.02589	-	0.281012
Q9QYI3	Dnajc7	DnaJ homolog subfamily C member 7 OS=Mus musculus OX=10090 GN=Dnajc7 PE=1 SV=2	High	25	11	13	11	494	56.4	6.49	243	100.6	98.9	101.8	97.9	97.5	98.3	100.433	97.9	1.02588	-	0.0439498
Q80W54	Zmpste24	CAAX prenyl protease 1 homolog OS=Mus musculus OX=10090 GN=Zmpste24 PE=1 SV=2	High	9	4	4	4	475	54.7	6.95	94	102.6	97.8	104.9	100.3	99.8	97.5	101.767	99.2	1.02587	-	0.319938
P62702	Rps4x	40S ribosomal protein S4, X isoform OS=Mus musculus OX=10090 GN=Rps4x PE=1 SV=2	High	50	14	27	14	263	29.6	10.15	473	105.1	100.3	100.5	100.5	97.3	100.4	101.967	99.4	1.02582	-	0.2454
A2ARP1	Ppip5k1	Inositol hexakisphosphate and diphosphoinositol-pentakisphosphate kinase 1 OS=Mus musculus OX=10090 GN=Ppip5k1 PE=1 SV=1	High	3	5	5	3	1436	159.8	5.39	62	100.2	99.1	102.7	97.3	95.9	101.2	100.667	98.1333	1.02582	-	0.255428
Q62432	Smad2	Mothers against decapentaplegic homolog 2 OS=Mus musculus OX=10090 GN=Smad2 PE=1 SV=2	High	4	2	2	1	467	52.2	6.58	29	104.1	95.5	98.5	96.6	96.4	97.6	99.3667	96.8667	1.02581	-	0.381952
Q8R151	Znfx1	NFX1-type zinc finger-containing protein 1 OS=Mus musculus OX=10090 GN=Znfx1 PE=1 SV=3	High	3	4	4	4	1909	218.7	7.47	46	104.8	101	96.8	94.8	94.5	105.7	100.867	98.3333	1.02576	-	0.591465
P27773	Pdia3	Protein disulfide-isomerase A3 OS=Mus musculus OX=10090 GN=Pdia3 PE=1 SV=2	High	58	29	71	29	505	56.6	6.21	1199	104.7	100.1	97.8	97.5	97.5	100	100.867	98.3333	1.02576	-	0.312305
P25785	Timp2	Metalloproteinase inhibitor 2 OS=Mus musculus OX=10090 GN=Timp2 PE=1 SV=2	High	3	1	1	1	220	24.3	7.49	31	111.3	94.3	93.2	98.2	86.8	106.3	99.6	97.1	1.02575	-	0.774161
P61255	Rpl26	60S ribosomal protein L26 OS=Mus musculus OX=10090 GN=Rpl26 PE=1 SV=1	High	28	6	12	6	145	17.2	10.55	101	103.5	98.2	97.7	98.3	92.1	101.5	99.8	97.3	1.02569	-	0.493965
P26048	Gabra2	Gamma-aminobutyric acid receptor subunit alpha-2 OS=Mus musculus OX=10090 GN=Gabra2 PE=1 SV=1	High	11	5	6	3	451	51.1	9.06	122	104.9	103.1	91.9	105.5	92.2	94.7	99.9667	97.4667	1.02565	-	0.686717
P24527	Lta4h	Leukotriene A-4 hydrolase OS=Mus musculus OX=10090 GN=Lta4h PE=1 SV=4	High	37	19	32	19	611	69	6.42	705	104.8	102.6	100.7	97.1	102.2	101.1	102.7	100.133	1.02563	-	0.258554
Q3UR70	Tgfbrap1	Transforming growth factor-beta receptor-associated protein 1 OS=Mus musculus OX=10090 GN=Tgfbrap1 PE=1 SV=1	High	5	3	3	3	860	97.2	6.7	86	101.1	99.7	99.3	97.9	95.7	99	100.033	97.5333	1.02563	-	0.0880273
Q9CXT7	Tmem192	Transmembrane protein 192 OS=Mus musculus OX=10090 GN=Tmem192 PE=1 SV=1	High	5	1	1	1	266	30.3	8.32	41	100.6	97.8	101.7	96.1	96.6	99.9	100.033	97.5333	1.02563	-	0.20741
P70202	Lxn	Latexin OS=Mus musculus OX=10090 GN=Lxn PE=1 SV=2	High	23	4	8	4	222	25.5	5.74	219	101	105.9	101.3	98.3	103.5	98.7	102.733	100.167	1.02562	-	0.327584
Q6PGC1	Dhx29	ATP-dependent RNA helicase DHX29 OS=Mus musculus OX=10090 GN=Dhx29 PE=1 SV=1	High	5	7	8	7	1365	153.9	7.94	136	102.1	98.6	100.2	97.2	98.9	97.3	100.3	97.8	1.02556	-	0.0957569
Q925E7	Ppp2r2d	Serine/threonine-protein phosphatase 2A 55 kDa regulatory subunit B delta isoform OS=Mus musculus OX=10090 GN=Ppp2r2d PE=1 SV=1	High	30	10	17	4	453	51.9	6.49	260	103.6	101.3	96.4	98.1	96.3	99.4	100.433	97.9333	1.02553	-	0.3392
Q5SVR0	Tbc1d9b	TBC1 domain family member 9B OS=Mus musculus OX=10090 GN=Tbc1d9b PE=1 SV=1	High	7	9	10	9	1263	141.7	5.29	229	102.5	99.2	99.6	95.4	95	103.4	100.433	97.9333	1.02553	-	0.441131
P52503	Ndufs6	NADH dehydrogenase [ubiquinone] iron-sulfur protein 6, mitochondrial OS=Mus musculus OX=10090 GN=Ndufs6 PE=1 SV=2	High	53	5	11	5	116	13	8.65	387	97.4	99.6	108.4	103.9	97.6	96.3	101.8	99.2667	1.02552	-	0.569996
Q8CCT4	Tceal5	Transcription elongation factor A protein-like 5 OS=Mus musculus OX=10090 GN=Tceal5 PE=1 SV=1	High	64	16	36	9	200	22	6.2	415	103.5	97.4	100.5	96.3	99.3	98.3	100.467	97.9667	1.02552	-	0.27314
O55131	Septin7	Septin-7 OS=Mus musculus OX=10090 GN=Septin7 PE=1 SV=1	High	47	20	76	19	436	50.5	8.57	1361	101.6	98.3	106	100.1	100.1	98.1	101.967	99.4333	1.02548	-	0.337655
P43406	Itgav	Integrin alpha-V OS=Mus musculus OX=10090 GN=Itgav PE=1 SV=2	High	15	14	15	14	1044	115.3	5.63	307	99.5	98.2	104.8	103.1	98.3	93.6	100.833	98.3333	1.02542	-	0.503562
A2A8L5	Ptprf	Receptor-type tyrosine-protein phosphatase F OS=Mus musculus OX=10090 GN=Ptprf PE=1 SV=1	High	2	5	5	3	1898	211.4	6.65	36	107	94.1	97.5	95.1	95.7	100.4	99.5333	97.0667	1.02541	-	0.58925
Q8JZS0	Lin7a	Protein lin-7 homolog A OS=Mus musculus OX=10090 GN=Lin7a PE=1 SV=2	High	30	7	14	4	233	26	8.72	210	104.9	96.5	101.8	101.1	98.2	96.4	101.067	98.5667	1.02536	-	0.423716
Q9D2J7	Ankef1	Ankyrin repeat and EF-hand domain-containing protein 1 OS=Mus musculus OX=10090 GN=Ankef1 PE=2 SV=1	Medium	1	1	1	1	775	86.8	8.29	0	97.3	106.2	99.8	107.1	96.1	92.6	101.1	98.6	1.02535	-	0.650256
Q6PFR5	Tra2a	Transformer-2 protein homolog alpha OS=Mus musculus OX=10090 GN=Tra2a PE=1 SV=1	High	14	4	5	3	281	32.3	11.28	77	100.6	98.7	104	101.3	96.3	98.2	101.1	98.6	1.02535	-	0.305152
Q9JIZ9	Plscr3	Phospholipid scramblase 3 OS=Mus musculus OX=10090 GN=Plscr3 PE=1 SV=1	High	7	1	1	1	296	31.8	6.38	71	103	105.5	99	98.4	103.8	97.7	102.5	99.9667	1.02534	-	0.401455
Q9JJI8	Rpl38	60S ribosomal protein L38 OS=Mus musculus OX=10090 GN=Rpl38 PE=1 SV=3	High	31	3	10	3	70	8.2	10.1	205	103.4	99.2	101.1	100	97.3	98.9	101.233	98.7333	1.02532	-	0.15873
O09131	Gsto1	Glutathione S-transferase omega-1 OS=Mus musculus OX=10090 GN=Gsto1 PE=1 SV=2	High	41	11	18	11	240	27.5	7.36	184	100.9	101.2	101.8	94.6	103.2	98.6	101.3	98.8	1.0253	-	0.373672
P50428	Arsa	Arylsulfatase A OS=Mus musculus OX=10090 GN=Arsa PE=1 SV=2	High	14	4	4	4	506	53.7	5.87	122	103.6	102.8	97.9	94.8	96.2	105.8	101.433	98.9333	1.02527	-	0.55534
Q68EF4	Grm4	Metabotropic glutamate receptor 4 OS=Mus musculus OX=10090 GN=Grm4 PE=1 SV=2	High	2	1	1	1	912	101.8	8.82	54	98.1	107.3	98.9	97.3	91.8	107.7	101.433	98.9333	1.02527	-	0.673715
P47791	Gsr	Glutathione reductase, mitochondrial OS=Mus musculus OX=10090 GN=Gsr PE=1 SV=3	High	27	10	12	10	500	53.6	7.99	273	102.3	99.9	102.5	98.5	99.3	99.4	101.567	99.0667	1.02524	-	0.0472151
P59108	Cpne2	Copine-2 OS=Mus musculus OX=10090 GN=Cpne2 PE=1 SV=1	High	15	6	9	5	548	61	5.96	123	101.5	104.3	90.8	94	88.1	107.2	98.8667	96.4333	1.02523	-	0.745158
P63005	Pafah1b1	Platelet-activating factor acetylhydrolase IB subunit beta OS=Mus musculus OX=10090 GN=Pafah1b1 PE=1 SV=2	High	45	19	46	19	410	46.6	7.37	695	102	100	103.2	97.3	102.9	97.5	101.733	99.2333	1.02519	-	0.291266
Q61140	Bcar1	Breast cancer anti-estrogen resistance protein 1 OS=Mus musculus OX=10090 GN=Bcar1 PE=1 SV=2	High	11	8	9	8	874	94.2	5.68	179	103.5	99	98.8	97.8	99.5	96.6	100.433	97.9667	1.02518	-	0.231462
Q9Z0V1	Kcnd3	Potassium voltage-gated channel subfamily D member 3 OS=Mus musculus OX=10090 GN=Kcnd3 PE=1 SV=1	High	6	4	5	3	655	73.4	8.25	104	112.4	98.3	90.7	97.7	90.4	105.9	100.467	98	1.02517	-	0.766932
Q7TQK5	Ccdc93	Coiled-coil domain-containing protein 93 OS=Mus musculus OX=10090 GN=Ccdc93 PE=1 SV=1	High	22	13	14	13	629	72.6	8.29	215	102.1	97.7	101.9	99.2	98	97.1	100.567	98.1	1.02514	-	0.188569
Q60870	Reep5	Receptor expression-enhancing protein 5 OS=Mus musculus OX=10090 GN=Reep5 PE=1 SV=1	High	19	5	11	5	185	21	8.38	128	102.7	95.5	103.7	102.5	98.3	93.7	100.633	98.1667	1.02513	-	0.533388
Q8BUN5	Smad3	Mothers against decapentaplegic homolog 3 OS=Mus musculus OX=10090 GN=Smad3 PE=1 SV=2	High	5	2	2	1	425	48.1	7.15	62	104.3	95	98.8	108.8	93.1	88.9	99.3667	96.9333	1.0251	-	0.732213
Q8VDK1	Nit1	Deaminated glutathione amidase OS=Mus musculus OX=10090 GN=Nit1 PE=1 SV=2	High	24	6	7	6	323	35.7	7.94	93	106.1	99.9	100.6	98.9	102.6	97.6	102.2	99.7	1.02508	-	0.368217
O70589	Cask	Peripheral plasma membrane protein CASK OS=Mus musculus OX=10090 GN=Cask PE=1 SV=2	High	26	22	29	22	926	105	6.43	421	105.4	99	98.8	97	96.9	101.9	101.067	98.6	1.02502	-	0.416423
Q8K449	Abca9	ATP-binding cassette sub-family A member 9 OS=Mus musculus OX=10090 GN=Abca9 PE=1 SV=2	High	1	3	3	3	1623	183	6.93	27	108.9	101.9	96.6	96.9	100.8	102.2	102.467	99.9667	1.02501	-	0.556293
Q9Z1N5	Ddx39b	Spliceosome RNA helicase Ddx39b OS=Mus musculus OX=10090 GN=Ddx39b PE=1 SV=1	High	30	13	21	13	428	49	5.67	376	102.1	98	103.5	97.7	99.2	99.3	101.2	98.7333	1.02498	-	0.226948
Q3UHH2	Slc22a23	Solute carrier family 22 member 23 OS=Mus musculus OX=10090 GN=Slc22a23 PE=2 SV=1	High	6	4	4	4	689	74.3	7.83	82	103	95.3	105.8	97.7	99.8	99.2	101.367	98.9	1.02494	-	0.483899
P61804	Dad1	Dolichyl-diphosphooligosaccharide--protein glycosyltransferase subunit DAD1 OS=Mus musculus OX=10090 GN=Dad1 PE=1 SV=3	High	19	2	3	2	113	12.5	7.08	56	105.8	101.8	96.7	100.8	97.7	98.4	101.433	98.9667	1.02492	-	0.427433
Q80X50	Ubap2l	Ubiquitin-associated protein 2-like OS=Mus musculus OX=10090 GN=Ubap2l PE=1 SV=1	High	15	12	14	12	1107	116.7	7.11	275	105.5	98.3	96.5	101.4	94.2	97.4	100.1	97.6667	1.02491	-	0.519443
Q61147	Cp	Ceruloplasmin OS=Mus musculus OX=10090 GN=Cp PE=1 SV=2	High	2	2	2	2	1061	121.1	5.85	48	109.1	97.9	97.5	96.9	97.4	102.8	101.5	99.0333	1.02491	-	0.592368
Q80XI4	Pip4k2b	Phosphatidylinositol 5-phosphate 4-kinase type-2 beta OS=Mus musculus OX=10090 GN=Pip4k2b PE=1 SV=1	High	44	17	32	9	416	47.3	7.33	660	98.1	102.6	103.9	101.1	100.9	95.2	101.533	99.0667	1.0249	-	0.398657
Q99KI3	Emc3	ER membrane protein complex subunit 3 OS=Mus musculus OX=10090 GN=Emc3 PE=1 SV=3	High	30	7	7	7	261	30	6.81	214	101.8	104.4	98.5	98.2	95.2	103.9	101.567	99.1	1.02489	-	0.466722
Q91XD7	Creld1	Protein disulfide isomerase Creld1 OS=Mus musculus OX=10090 GN=Creld1 PE=1 SV=1	High	15	7	7	7	420	45.7	5.02	112	101.4	99.6	103.8	99.7	97.8	99.9	101.6	99.1333	1.02488	-	0.150284
P48381	Rfx3	Transcription factor RFX3 OS=Mus musculus OX=10090 GN=Rfx3 PE=1 SV=2	High	3	2	3	2	749	83.5	6.07	75	105.3	98.6	96.9	93.3	99.4	100.8	100.267	97.8333	1.02487	-	0.519074
Q8C7M3	Trim9	E3 ubiquitin-protein ligase TRIM9 OS=Mus musculus OX=10090 GN=Trim9 PE=1 SV=2	High	15	9	11	9	817	90.8	7.24	186	99.5	100.8	101.3	95.9	99.1	99.3	100.533	98.1	1.0248	-	0.117979
Q810B7	Slitrk5	SLIT and NTRK-like protein 5 OS=Mus musculus OX=10090 GN=Slitrk5 PE=2 SV=1	High	2	2	2	2	957	107.1	6.93	47	98.2	106.1	97.4	100.2	95.8	98.4	100.567	98.1333	1.0248	-	0.470467
P47809	Map2k4	Dual specificity mitogen-activated protein kinase kinase 4 OS=Mus musculus OX=10090 GN=Map2k4 PE=1 SV=2	High	29	10	18	10	397	44.1	8.07	385	97.6	104.5	99.9	98.6	97.2	98.9	100.667	98.2333	1.02477	-	0.31002
Q9CQ54	Ndufc2	NADH dehydrogenase [ubiquinone] 1 subunit C2 OS=Mus musculus OX=10090 GN=Ndufc2 PE=1 SV=1	High	36	7	17	7	120	14.2	9.2	258	99.4	102.1	104.8	103.2	98.1	97.6	102.1	99.6333	1.02476	-	0.357287
Q8BY87	Usp47	Ubiquitin carboxyl-terminal hydrolase 47 OS=Mus musculus OX=10090 GN=Usp47 PE=1 SV=2	High	12	15	16	15	1376	157.4	5.11	159	100.4	102	100.1	95.4	96.9	102.9	100.833	98.4	1.02473	-	0.361849
Q8R050	Gspt1	Eukaryotic peptide chain release factor GTP-binding subunit ERF3A OS=Mus musculus OX=10090 GN=Gspt1 PE=1 SV=2	High	22	13	15	6	636	68.6	5.21	270	102.6	100.3	99.7	97.8	100.9	96.6	100.867	98.4333	1.02472	-	0.192979
Q8CIE6	Copa	Coatomer subunit alpha OS=Mus musculus OX=10090 GN=Copa PE=1 SV=2	High	21	23	35	23	1224	138.3	7.65	623	103.3	98.5	100.8	98.2	96.8	100.3	100.867	98.4333	1.02472	-	0.229874
Q99LI7	Cstf3	Cleavage stimulation factor subunit 3 OS=Mus musculus OX=10090 GN=Cstf3 PE=1 SV=1	High	5	3	4	3	717	82.8	8.12	63	103.3	99.9	99.6	101.4	95.4	98.7	100.933	98.5	1.0247	-	0.311402
Q6NVF0	Ocrl	Inositol polyphosphate 5-phosphatase OCRL OS=Mus musculus OX=10090 GN=Ocrl PE=1 SV=1	High	16	12	14	12	900	104.2	6.27	225	104.5	100	98.5	99.7	94.2	101.8	101	98.5667	1.02469	-	0.448005
Q9CWD3	Nudt17	Nucleoside diphosphate-linked moiety X motif 17 OS=Mus musculus OX=10090 GN=Nudt17 PE=2 SV=1	High	4	1	1	1	296	32.7	5.63	0	98.1	101.4	99.5	99.4	97.6	94.8	99.6667	97.2667	1.02467	-	0.218303
Q9Z2M7	Pmm2	Phosphomannomutase 2 OS=Mus musculus OX=10090 GN=Pmm2 PE=1 SV=1	High	35	8	9	7	242	27.6	6.42	196	104.5	104.5	98.5	97.7	102.1	100.3	102.5	100.033	1.02466	-	0.357287
Q8BGD9	Eif4b	Eukaryotic translation initiation factor 4B OS=Mus musculus OX=10090 GN=Eif4b PE=1 SV=1	High	32	16	27	16	611	68.8	5.67	494	100.1	101.7	101.8	100.5	95.8	100	101.2	98.7667	1.02464	-	0.200402
Q80XD1	Chn2	Beta-chimaerin OS=Mus musculus OX=10090 GN=Chn2 PE=1 SV=2	High	4	1	1	1	332	38.2	8.09	15	95.1	107	97.6	87.1	106.3	99.1	99.9	97.5	1.02462	-	0.737159
Q91X52	Dcxr	L-xylulose reductase OS=Mus musculus OX=10090 GN=Dcxr PE=1 SV=2	High	4	1	1	1	244	25.7	7.31	32	97	105.6	101.6	99.3	98.4	99.2	101.4	98.9667	1.02459	-	0.385655
Q8BNA6	Fat3	Protocadherin Fat 3 OS=Mus musculus OX=10090 GN=Fat3 PE=1 SV=2	High	0	2	2	2	4555	501.7	4.87	0	102.3	96.8	105.7	100.3	98	99.2	101.6	99.1667	1.02454	-	0.414721
Q9D0L8	Rnmt	mRNA cap guanine-N7 methyltransferase OS=Mus musculus OX=10090 GN=Rnmt PE=1 SV=1	High	38	14	22	14	465	53.3	6.48	461	101.5	99.9	103.7	99.7	97.5	100.6	101.7	99.2667	1.02451	-	0.165335
P63330	Ppp2ca	Serine/threonine-protein phosphatase 2A catalytic subunit alpha isoform OS=Mus musculus OX=10090 GN=Ppp2ca PE=1 SV=1	High	55	13	31	2	309	35.6	5.54	861	99.2	101.9	104.2	104	100.6	93.4	101.767	99.3333	1.0245	-	0.518685
Q91Z61	Diras1	GTP-binding protein Di-Ras1 OS=Mus musculus OX=10090 GN=Diras1 PE=1 SV=1	High	52	10	21	7	198	22.3	8.9	416	101.2	99.9	104.2	97.9	101.9	98.2	101.767	99.3333	1.0245	-	0.249971
Q8C2Q3	Rbm14	RNA-binding protein 14 OS=Mus musculus OX=10090 GN=Rbm14 PE=1 SV=1	High	25	15	18	15	669	69.4	9.67	315	101	97.5	102.8	98.4	99.9	95.8	100.433	98.0333	1.02448	-	0.288702
Q8K2Y9	Ccm2	Cerebral cavernous malformations protein 2 homolog OS=Mus musculus OX=10090 GN=Ccm2 PE=1 SV=1	High	9	3	3	3	453	49.9	5.62	56	93.9	104.4	103.1	98.3	99.2	96.7	100.467	98.0667	1.02447	-	0.51741
Q9JIK5	Ddx21	Nucleolar RNA helicase 2 OS=Mus musculus OX=10090 GN=Ddx21 PE=1 SV=3	High	5	4	4	4	851	93.5	9.11	34	116.3	94.1	91.2	95.4	92.3	106.7	100.533	98.1333	1.02446	-	0.804074
Q3TUH1	Tamm41	Phosphatidate cytidylyltransferase, mitochondrial OS=Mus musculus OX=10090 GN=Tamm41 PE=1 SV=2	High	12	3	3	3	337	37.8	8.98	49	96.6	107.7	102.2	103.2	97.9	98.1	102.167	99.7333	1.0244	-	0.540791
Q8K341	Atat1	Alpha-tubulin N-acetyltransferase 1 OS=Mus musculus OX=10090 GN=Atat1 PE=1 SV=1	High	28	11	11	11	421	47.1	9.98	187	103.3	101.6	97.9	99.7	98.2	97.7	100.933	98.5333	1.02436	-	0.231681
Q9CZW4	Acsl3	Long-chain-fatty-acid--CoA ligase 3 OS=Mus musculus OX=10090 GN=Acsl3 PE=1 SV=2	High	20	11	13	10	720	80.4	8.54	247	100	98	105	95.5	99.4	100.9	101	98.6	1.02434	-	0.413304
Q8R3D1	Tbc1d13	TBC1 domain family member 13 OS=Mus musculus OX=10090 GN=Tbc1d13 PE=1 SV=1	High	14	4	4	4	400	46.4	5.36	48	99.9	101.2	102.1	98.3	97.2	100.5	101.067	98.6667	1.02432	-	0.107663
Q9QUM9	Psma6	Proteasome subunit alpha type-6 OS=Mus musculus OX=10090 GN=Psma6 PE=1 SV=1	High	52	11	29	11	246	27.4	6.76	691	101	101.3	100.9	97.8	98.9	99.3	101.067	98.6667	1.02432	-	0.00665519
Q9D880	Timm50	Mitochondrial import inner membrane translocase subunit TIM50 OS=Mus musculus OX=10090 GN=Timm50 PE=1 SV=1	High	27	9	13	9	353	39.8	8.13	228	101.5	98.4	103.5	97.1	99.3	99.8	101.133	98.7333	1.02431	-	0.230793
P50580	Pa2g4	Proliferation-associated protein 2G4 OS=Mus musculus OX=10090 GN=Pa2g4 PE=1 SV=3	High	49	16	32	16	394	43.7	6.86	696	102.4	100.6	100.5	100	97.5	98.8	101.167	98.7667	1.0243	-	0.0648918
P58021	Tm9sf2	Transmembrane 9 superfamily member 2 OS=Mus musculus OX=10090 GN=Tm9sf2 PE=1 SV=1	High	10	5	9	5	662	75.3	7.43	124	103.8	96.7	103.3	95.6	97.4	103.6	101.267	98.8667	1.02428	-	0.511252
Q62384	Zpr1	Zinc finger protein ZPR1 OS=Mus musculus OX=10090 GN=Zpr1 PE=1 SV=1	High	8	3	3	3	459	50.7	4.78	54	103.9	104.9	95.1	95	100.7	101	101.3	98.9	1.02427	-	0.549319
P99027	Rplp2	60S acidic ribosomal protein P2 OS=Mus musculus OX=10090 GN=Rplp2 PE=1 SV=3	High	60	5	13	5	115	11.6	4.54	485	98.6	104.6	100.7	100	96.8	99.9	101.3	98.9	1.02427	-	0.306235
O88845	Akap10	A-kinase anchor protein 10, mitochondrial OS=Mus musculus OX=10090 GN=Akap10 PE=1 SV=3	High	6	4	4	4	662	73.6	6.79	65	107.4	102.5	94.7	97.1	100	100.3	101.533	99.1333	1.02421	-	0.565477
P17225	Ptbp1	Polypyrimidine tract-binding protein 1 OS=Mus musculus OX=10090 GN=Ptbp1 PE=1 SV=2	High	6	2	3	2	527	56.4	8.34	82	109.6	98.5	96.6	97.3	95.1	105.1	101.567	99.1667	1.0242	-	0.660226
Q8VBZ3	Clptm1	Cleft lip and palate transmembrane protein 1 homolog OS=Mus musculus OX=10090 GN=Clptm1 PE=1 SV=1	High	16	8	10	8	664	75.2	6.3	327	101.8	99.3	99.5	101.1	94.5	97.9	100.2	97.8333	1.02419	-	0.316168
Q9Z0V7	Timm17b	Mitochondrial import inner membrane translocase subunit Tim17-B OS=Mus musculus OX=10090 GN=Timm17b PE=1 SV=1	High	17	3	3	3	172	18.3	9.03	19	105.8	102.8	96.5	103	95.1	99.8	101.7	99.3	1.02417	-	0.538678
Q91VW5	Golga4	Golgin subfamily A member 4 OS=Mus musculus OX=10090 GN=Golga4 PE=1 SV=2	High	1	2	2	2	2238	257.4	5.36	0	106.1	91.1	99.6	94.4	90.5	104.9	98.9333	96.6	1.02415	-	0.722032
Q62048	Pea15	Astrocytic phosphoprotein PEA-15 OS=Mus musculus OX=10090 GN=Pea15 PE=1 SV=1	High	78	9	20	9	130	15	5.02	437	108.3	108.4	84.4	100.9	89.5	103.6	100.367	98	1.02415	-	0.807186
Q8VEK3	Hnrnpu	Heterogeneous nuclear ribonucleoprotein U OS=Mus musculus OX=10090 GN=Hnrnpu PE=1 SV=1	High	40	30	66	30	800	87.9	6.24	1266	101.2	99.2	105.1	101.3	100.1	96.9	101.833	99.4333	1.02414	-	0.331522
Q5H8C4	Vps13a	Vacuolar protein sorting-associated protein 13A OS=Mus musculus OX=10090 GN=Vps13a PE=1 SV=1	High	9	26	31	25	3166	359.2	6.19	573	103.6	98.6	99.7	98	97.6	99.2	100.633	98.2667	1.02408	-	0.211156
Q8BHG2	Czib	CXXC motif containing zinc binding protein OS=Mus musculus OX=10090 GN=Czib PE=1 SV=1	High	60	9	11	9	160	18	5.12	214	100.7	104.5	101.2	94.6	104.1	100.5	102.133	99.7333	1.02406	-	0.47056
Q8CIG8	Prmt5	Protein arginine N-methyltransferase 5 OS=Mus musculus OX=10090 GN=Prmt5 PE=1 SV=3	High	14	7	8	7	637	72.6	6.42	166	101.2	99.4	101.7	98.7	97.6	98.9	100.767	98.4	1.02405	-	0.0426866
O08989	Mras	Ras-related protein M-Ras OS=Mus musculus OX=10090 GN=Mras PE=1 SV=1	High	68	12	16	12	208	23.9	8.78	325	100.3	100.8	101.3	98.2	100.4	96.7	100.8	98.4333	1.02404	-	0.10052
P52431	Pold1	DNA polymerase delta catalytic subunit OS=Mus musculus OX=10090 GN=Pold1 PE=1 SV=2	Low	1	1	1	1	1105	123.7	7.61	0	114.7	86.9	96.6	107.1	97.9	86.2	99.4	97.0667	1.02404	-	0.82939
P68368	Tuba4a	Tubulin alpha-4A chain OS=Mus musculus OX=10090 GN=Tuba4a PE=1 SV=1	High	58	24	663	6	448	49.9	5.06	18865	96.5	103.1	107.2	98.1	106.6	94.9	102.267	99.8667	1.02403	-	0.635097
P17047	Lamp2	Lysosome-associated membrane glycoprotein 2 OS=Mus musculus OX=10090 GN=Lamp2 PE=1 SV=2	High	6	3	5	3	415	45.7	7.39	80	100.6	98.9	103.4	99	97.4	99.4	100.967	98.6	1.024	-	0.177322
Q91VC3	Eif4a3	Eukaryotic initiation factor 4A-III OS=Mus musculus OX=10090 GN=Eif4a3 PE=1 SV=3	High	30	12	14	9	411	46.8	6.73	213	106.1	99	98	96.4	103	96.6	101.033	98.6667	1.02399	-	0.51846
Q8K1S4	Unc5a	Netrin receptor UNC5A OS=Mus musculus OX=10090 GN=Unc5a PE=1 SV=1	High	4	4	4	4	898	98.8	6.92	42	104.2	100.5	95.7	100.8	96.6	96	100.133	97.8	1.02386	-	0.46428
Q6A0A9	FAM120A	Constitutive coactivator of PPAR-gamma-like protein 1 OS=Mus musculus OX=10090 GN=FAM120A PE=1 SV=2	High	15	14	16	12	1112	121.6	8.92	252	103.3	96.5	100.9	98.7	97.3	97.7	100.233	97.9	1.02383	-	0.315296
Q99N96	Mrpl1	39S ribosomal protein L1, mitochondrial OS=Mus musculus OX=10090 GN=Mrpl1 PE=1 SV=2	High	10	2	2	2	336	37.6	8.72	89	104.2	94.8	101.7	98.4	94.7	100.6	100.233	97.9	1.02383	-	0.518074
Q8BGA9	Oxa1l	Mitochondrial inner membrane protein OXA1L OS=Mus musculus OX=10090 GN=Oxa1l PE=1 SV=1	High	4	2	2	2	433	48.2	9.61	86	107.2	99.9	98.3	103.6	95.1	99.6	101.8	99.4333	1.0238	-	0.555005
O88696	Clpp	ATP-dependent Clp protease proteolytic subunit, mitochondrial OS=Mus musculus OX=10090 GN=Clpp PE=1 SV=1	High	33	7	12	7	272	29.8	7.47	320	101.7	101.4	98	98.7	95.4	100	100.367	98.0333	1.0238	-	0.267228
Q8K190	Saysd1	SAYSvFN domain-containing protein 1 OS=Mus musculus OX=10090 GN=Saysd1 PE=1 SV=1	High	5	1	1	1	188	20.7	8.6	19	101.5	97.5	102.4	95.6	101.7	97.1	100.467	98.1333	1.02378	-	0.381306
Q8BSZ2	Ap3s2	AP-3 complex subunit sigma-2 OS=Mus musculus OX=10090 GN=Ap3s2 PE=1 SV=1	High	36	6	8	6	193	22	5.22	96	106.4	103	96.7	101.8	97.6	99.6	102.033	99.6667	1.02375	-	0.486373
Q61481	Pde1a	Calcium/calmodulin-dependent 3',5'-cyclic nucleotide phosphodiesterase 1A OS=Mus musculus OX=10090 GN=Pde1a PE=1 SV=3	High	33	14	27	13	545	62.3	5.91	984	106.3	103.4	88	97.4	92.1	101.3	99.2333	96.9333	1.02373	-	0.732467
Q99MB7	Rnf141	RING finger protein 141 OS=Mus musculus OX=10090 GN=Rnf141 PE=1 SV=2	High	9	2	2	2	230	25.5	5.2	38	109	98.2	91	98.7	94.9	97.7	99.4	97.1	1.02369	-	0.689566
Q3U2I3	Fam160a2	FTS and Hook-interacting protein OS=Mus musculus OX=10090 GN=Fam160a2 PE=1 SV=2	High	8	5	5	5	975	106.5	6.76	115	105.6	98.4	98.6	96.4	96.9	102.3	100.867	98.5333	1.02368	-	0.484019
P11499	Hsp90ab1	Heat shock protein HSP 90-beta OS=Mus musculus OX=10090 GN=Hsp90ab1 PE=1 SV=3	High	61	48	172	31	724	83.2	5.03	3031	101.5	102.8	98.5	98.5	98.7	98.6	100.933	98.6	1.02366	-	0.141108
Q8BYL4	Yars2	Tyrosine--tRNA ligase, mitochondrial OS=Mus musculus OX=10090 GN=Yars2 PE=1 SV=2	High	15	5	6	5	472	52.6	9.16	156	98.2	98.9	106.1	99.6	94.6	102	101.067	98.7333	1.02363	-	0.522756
Q8K019	Bclaf1	Bcl-2-associated transcription factor 1 OS=Mus musculus OX=10090 GN=Bclaf1 PE=1 SV=2	High	8	7	8	7	919	105.9	9.99	74	104.2	94.1	101.1	101.7	93.9	96.9	99.8	97.5	1.02359	-	0.573088
P48678	Lmna	Prelamin-A/C OS=Mus musculus OX=10090 GN=Lmna PE=1 SV=2	High	46	34	47	32	665	74.2	6.98	943	104.6	93.2	106.3	98	101	98.1	101.367	99.0333	1.02356	-	0.610475
P80560	Ptprn2	Receptor-type tyrosine-protein phosphatase N2 OS=Mus musculus OX=10090 GN=Ptprn2 PE=1 SV=2	High	14	13	17	13	1001	111.4	5.95	306	107.1	98	94.7	98.5	91.1	103.3	99.9333	97.6333	1.02356	-	0.677243
Q8BIW1	Prune1	Exopolyphosphatase PRUNE1 OS=Mus musculus OX=10090 GN=Prune1 PE=1 SV=1	High	32	11	14	11	454	50.2	5.11	265	97.7	102.2	104.6	101.9	98.7	96.9	101.5	99.1667	1.02353	-	0.402723
Q9ER73	Elp4	Elongator complex protein 4 OS=Mus musculus OX=10090 GN=Elp4 PE=1 SV=2	High	14	5	5	5	422	46.3	8.78	94	102.7	96.8	101.5	95.5	99.4	99.2	100.333	98.0333	1.02346	-	0.35522
Q8BGL1	Ppm1n	Probable protein phosphatase 1N OS=Mus musculus OX=10090 GN=Ppm1n PE=2 SV=1	Medium	2	1	1	1	404	43.2	6.07	0	105.8	98.5	92.5	91.7	95.5	102.8	98.9333	96.6667	1.02345	-	0.67616
A2ALU4	Shroom2	Protein Shroom2 OS=Mus musculus OX=10090 GN=Shroom2 PE=1 SV=1	High	10	12	14	12	1481	164.6	6.7	240	100.1	101.9	99.3	99.3	99.3	95.8	100.433	98.1333	1.02344	-	0.175083
Q8BFS6	Cpped1	Serine/threonine-protein phosphatase CPPED1 OS=Mus musculus OX=10090 GN=Cpped1 PE=1 SV=1	High	24	5	7	5	312	35.2	5.34	166	105.4	97.3	98.8	97.7	100.7	96.2	100.5	98.2	1.02342	-	0.460182
O08808	Diaph1	Protein diaphanous homolog 1 OS=Mus musculus OX=10090 GN=Diaph1 PE=1 SV=1	High	15	17	18	17	1255	139.3	5.57	218	105.3	100.1	96.4	98.3	98.1	98.5	100.6	98.3	1.0234	-	0.423701
Q6NVE9	Pptc7	Protein phosphatase PTC7 homolog OS=Mus musculus OX=10090 GN=Pptc7 PE=1 SV=1	High	12	3	4	3	310	33	5.27	25	92.3	100.8	113.3	105.4	95.1	98.9	102.133	99.8	1.02338	-	0.748765
Q9D8N0	Eef1g	Elongation factor 1-gamma OS=Mus musculus OX=10090 GN=Eef1g PE=1 SV=3	High	49	23	41	23	437	50	6.74	754	107.5	98.6	96.1	98.9	93.9	102.5	100.733	98.4333	1.02337	-	0.618271
Q922R1		UPF0183 protein C16orf70 homolog OS=Mus musculus OX=10090 PE=1 SV=2	High	9	3	3	3	422	47.4	7.74	100	98.3	101	102.9	98.2	98.8	98.3	100.733	98.4333	1.02337	-	0.16302
Q99NF3	Cep41	Centrosomal protein of 41 kDa OS=Mus musculus OX=10090 GN=Cep41 PE=1 SV=1	High	5	1	1	1	373	41.4	8.12	37	105.6	98.7	98	102.2	94.1	99.1	100.767	98.4667	1.02336	-	0.533969
Q8K327	Champ1	Chromosome alignment-maintaining phosphoprotein 1 OS=Mus musculus OX=10090 GN=Champ1 PE=1 SV=1	High	8	6	6	6	802	87.5	7.85	64	103.2	98.7	100.6	96.8	97.7	101.1	100.833	98.5333	1.02334	-	0.281252
Q9Z1P7	Kank3	KN motif and ankyrin repeat domain-containing protein 3 OS=Mus musculus OX=10090 GN=Kank3 PE=1 SV=1	High	3	2	2	2	791	84.1	5.2	21	98.3	97.3	107.2	101.7	92.4	101.8	100.933	98.6333	1.02332	-	0.630955
P62073	Timm10	Mitochondrial import inner membrane translocase subunit Tim10 OS=Mus musculus OX=10090 GN=Timm10 PE=1 SV=1	High	86	8	17	8	90	10.3	6.29	241	93.8	105.5	108	106.5	98.1	95.7	102.433	100.1	1.02331	-	0.691426
Q9R069	Bcam	Basal cell adhesion molecule OS=Mus musculus OX=10090 GN=Bcam PE=1 SV=1	High	14	8	8	8	622	67.6	6.25	175	105.1	100.2	98.2	98.8	96.8	101	101.167	98.8667	1.02326	-	0.388872
O35682	Myadm	Myeloid-associated differentiation marker OS=Mus musculus OX=10090 GN=Myadm PE=1 SV=2	High	11	3	5	3	320	35.3	8.31	74	95.8	100.4	107.4	99.4	94.7	102.6	101.2	98.9	1.02326	-	0.602943
Q8BUK6	Hook3	Protein Hook homolog 3 OS=Mus musculus OX=10090 GN=Hook3 PE=1 SV=2	High	31	19	26	19	718	83.2	5.19	406	104.3	99.1	100.5	96.5	98	102.5	101.3	99	1.02323	-	0.388535
Q07409	Cntn3	Contactin-3 OS=Mus musculus OX=10090 GN=Cntn3 PE=1 SV=2	High	2	1	1	1	1028	113.2	6.23	22	99.2	93.7	107.3	90.6	104	98.8	100.067	97.8	1.02318	-	0.703945
Q9R099	Tbl2	Transducin beta-like protein 2 OS=Mus musculus OX=10090 GN=Tbl2 PE=1 SV=2	High	15	6	7	6	442	49.6	9.04	124	98.5	104.1	98	96.3	96	101.5	100.2	97.9333	1.02314	-	0.440226
Q64471	Gstt1	Glutathione S-transferase theta-1 OS=Mus musculus OX=10090 GN=Gstt1 PE=1 SV=4	High	8	2	2	2	240	27.4	7.27	0	97.3	94.6	108.7	102.5	96.4	94.9	100.2	97.9333	1.02314	-	0.668093
Q78PG9	Ccdc25	Coiled-coil domain-containing protein 25 OS=Mus musculus OX=10090 GN=Ccdc25 PE=1 SV=1	High	16	4	5	4	208	24.5	6.95	34	103.9	99	97.8	97.3	97.8	98.8	100.233	97.9667	1.02314	-	0.302568
Q8VHH7	Adcy3	Adenylate cyclase type 3 OS=Mus musculus OX=10090 GN=Adcy3 PE=1 SV=2	High	4	5	5	5	1145	129	6.29	40	105	96.3	99.7	99.3	91.7	103.2	100.333	98.0667	1.02311	-	0.619672
Q9CT10	Ranbp3	Ran-binding protein 3 OS=Mus musculus OX=10090 GN=Ranbp3 PE=1 SV=2	High	23	10	13	10	491	52.5	5.12	208	100.7	98.9	101.5	97.5	99.1	97.7	100.367	98.1	1.02311	-	0.0691975
Q6ZWX6	Eif2s1	Eukaryotic translation initiation factor 2 subunit 1 OS=Mus musculus OX=10090 GN=Eif2s1 PE=1 SV=3	High	40	11	17	11	315	36.1	5.08	365	100.1	100.3	100.8	97.3	98.1	99	100.4	98.1333	1.0231	-	0.0131581
Q5SRX1	Tom1l2	TOM1-like protein 2 OS=Mus musculus OX=10090 GN=Tom1l2 PE=1 SV=1	High	51	19	35	19	507	55.6	4.82	1173	100.8	101.1	99.4	92.6	101	100.9	100.433	98.1667	1.02309	-	0.468384
O88384	Vti1b	Vesicle transport through interaction with t-SNAREs homolog 1B OS=Mus musculus OX=10090 GN=Vti1b PE=1 SV=1	High	27	5	5	5	232	26.7	8.79	193	103.4	98.5	99.7	101.8	94.3	98.7	100.533	98.2667	1.02307	-	0.437128
O35098	Dpysl4	Dihydropyrimidinase-related protein 4 OS=Mus musculus OX=10090 GN=Dpysl4 PE=1 SV=1	High	46	20	58	19	572	61.9	6.98	1269	102.9	99.7	99	94.6	99.4	100.8	100.533	98.2667	1.02307	-	0.366583
Q8CGF7	Tcerg1	Transcription elongation regulator 1 OS=Mus musculus OX=10090 GN=Tcerg1 PE=1 SV=2	High	8	10	10	10	1100	123.7	8.65	76	102.6	96.5	103	97.2	101.7	96.4	100.7	98.4333	1.02303	-	0.444193
P97351	Rps3a	40S ribosomal protein S3a OS=Mus musculus OX=10090 GN=Rps3a PE=1 SV=3	High	58	18	42	18	264	29.9	9.73	662	104.5	99	99	99.2	95.9	100.6	100.833	98.5667	1.023	-	0.380664
Q9QYA2	Tomm40	Mitochondrial import receptor subunit TOM40 homolog OS=Mus musculus OX=10090 GN=Tomm40 PE=1 SV=3	High	30	7	9	7	361	37.9	7.74	184	104.2	96.8	101.7	102.9	96.2	96.8	100.9	98.6333	1.02298	-	0.498699
P70236	Map2k6	Dual specificity mitogen-activated protein kinase kinase 6 OS=Mus musculus OX=10090 GN=Map2k6 PE=1 SV=1	High	27	8	8	8	334	37.4	7.39	190	103.4	100.8	98.8	102.2	101.9	92.1	101	98.7333	1.02296	-	0.560514
Q64324	Stxbp2	Syntaxin-binding protein 2 OS=Mus musculus OX=10090 GN=Stxbp2 PE=1 SV=1	High	2	2	6	1	593	66.3	6.74	21	104.2	100.1	98.8	95.6	103.9	96.8	101.033	98.7667	1.02295	-	0.499803
Q6PE01	Snrnp40	U5 small nuclear ribonucleoprotein 40 kDa protein OS=Mus musculus OX=10090 GN=Snrnp40 PE=1 SV=1	High	9	3	3	3	358	39.3	8.1	41	101.9	102	99.7	96.2	94.2	106.4	101.2	98.9333	1.02291	-	0.587817
P11438	Lamp1	Lysosome-associated membrane glycoprotein 1 OS=Mus musculus OX=10090 GN=Lamp1 PE=1 SV=2	High	8	3	4	3	406	43.8	8.4	147	105.5	97.1	102.4	105.3	98.8	94.1	101.667	99.4	1.0228	-	0.607196
Q8BHN0	Ppm1l	Protein phosphatase 1L OS=Mus musculus OX=10090 GN=Ppm1l PE=1 SV=1	High	6	2	2	2	360	41	5.99	51	99.4	93	108.5	94.3	98.1	101.8	100.3	98.0667	1.02277	-	0.677703
Q80SZ7	Gng5	Guanine nucleotide-binding protein G(I)/G(S)/G(O) subunit gamma-5 OS=Mus musculus OX=10090 GN=Gng5 PE=1 SV=2	High	49	4	6	4	68	7.3	9.85	89	84.1	97.9	123.4	100.6	108	90	101.8	99.5333	1.02277	-	0.86641
Q9ET01	Pygl	Glycogen phosphorylase, liver form OS=Mus musculus OX=10090 GN=Pygl PE=1 SV=4	High	12	11	23	6	850	97.4	7.09	354	104.5	98.4	98.2	97.3	97.5	99.6	100.367	98.1333	1.02276	-	0.366359
Q8VE19	Mios	GATOR complex protein MIOS OS=Mus musculus OX=10090 GN=Mios PE=1 SV=2	High	9	8	8	8	875	98.3	6.71	63	99.9	98.9	102.8	102.6	96.7	95.6	100.533	98.3	1.02272	-	0.416689
Q9WV02	Rbmx	RNA-binding motif protein, X chromosome OS=Mus musculus OX=10090 GN=Rbmx PE=1 SV=1	High	42	19	36	3	391	42.3	10.05	452	102	97.3	103.4	100.5	97.8	97.7	100.9	98.6667	1.02264	-	0.33932
O35855	Bcat2	Branched-chain-amino-acid aminotransferase, mitochondrial OS=Mus musculus OX=10090 GN=Bcat2 PE=1 SV=2	High	5	2	2	2	393	44.1	8.29	25	100.9	99.8	97.6	97.9	98.2	95.6	99.4333	97.2333	1.02263	-	0.158523
E9PUQ8	Dgkd	Diacylglycerol kinase delta OS=Mus musculus OX=10090 GN=Dgkd PE=1 SV=1	High	5	5	5	4	1220	135.1	7.81	83	96.1	101.1	101.4	96.7	99.7	95.6	99.5333	97.3333	1.0226	-	0.356143
Q8K2C9	Hacd3	Very-long-chain (3R)-3-hydroxyacyl-CoA dehydratase 3 OS=Mus musculus OX=10090 GN=Hacd3 PE=1 SV=2	High	28	9	16	9	362	43.1	9.13	273	105.6	100.5	97.3	101.2	97.4	98.1	101.133	98.9	1.02258	-	0.452166
P23492	Pnp	Purine nucleoside phosphorylase OS=Mus musculus OX=10090 GN=Pnp PE=1 SV=2	High	37	8	13	8	289	32.3	6.16	374	103.3	100.8	99.7	95	101.4	100.7	101.267	99.0333	1.02255	-	0.38458
P61620	Sec61a1	Protein transport protein Sec61 subunit alpha isoform 1 OS=Mus musculus OX=10090 GN=Sec61a1 PE=1 SV=2	High	8	4	5	1	476	52.2	8.06	44	101.1	97.1	105.9	97	103.8	96.6	101.367	99.1333	1.02253	-	0.553106
O89051	Itm2b	Integral membrane protein 2B OS=Mus musculus OX=10090 GN=Itm2b PE=1 SV=1	High	29	5	6	5	266	30.2	5.3	100	97.2	99.5	107.6	104.9	99.1	93.6	101.433	99.2	1.02251	-	0.648389
Q9CY18	Snx7	Sorting nexin-7 OS=Mus musculus OX=10090 GN=Snx7 PE=1 SV=1	High	16	6	6	6	387	45	5.07	103	109	97.1	95.1	95.1	98.5	101	100.4	98.2	1.0224	-	0.661677
P10639	Txn	Thioredoxin OS=Mus musculus OX=10090 GN=Txn PE=1 SV=3	High	51	6	19	6	105	11.7	4.92	325	104.2	101.2	100.4	97.3	102.9	98.9	101.933	99.7	1.0224	-	0.332513
Q99JR5	Tinagl1	Tubulointerstitial nephritis antigen-like OS=Mus musculus OX=10090 GN=Tinagl1 PE=1 SV=1	High	11	4	4	4	466	52.6	6.77	53	108.8	96.7	96.1	95.5	101.5	98	100.533	98.3333	1.02237	-	0.649668
Q9D708	S100a16	Protein S100-A16 OS=Mus musculus OX=10090 GN=S100a16 PE=1 SV=1	High	16	2	2	2	124	14.3	5.86	64	108.4	98.5	99.4	93.1	107.9	98.6	102.1	99.8667	1.02236	-	0.697893
Q9WV96	Timm10b	Mitochondrial import inner membrane translocase subunit Tim10 B OS=Mus musculus OX=10090 GN=Timm10b PE=1 SV=1	High	43	3	3	3	100	11.3	7.08	107	95	104.2	107.4	105.9	97.1	96.9	102.2	99.9667	1.02234	-	0.663096
O89053	Coro1a	Coronin-1A OS=Mus musculus OX=10090 GN=Coro1a PE=1 SV=5	High	39	21	60	20	461	51	6.48	834	101.9	101.7	98.5	99.8	100.5	95.2	100.7	98.5	1.02234	-	0.331838
O88602	Cacng2	Voltage-dependent calcium channel gamma-2 subunit OS=Mus musculus OX=10090 GN=Cacng2 PE=1 SV=1	High	22	5	6	4	323	35.9	8.98	67	99.9	94.4	112.4	101.3	101.3	97.4	102.233	100	1.02233	-	0.704573
Q99PF4	Cdh23	Cadherin-23 OS=Mus musculus OX=10090 GN=Cdh23 PE=1 SV=2	Low	0	1	1	1	3354	369.4	4.65	0	100.9	99.9	101.4	96.2	97.7	101.7	100.733	98.5333	1.02233	-	0.265208
P45878	Fkbp2	Peptidyl-prolyl cis-trans isomerase FKBP2 OS=Mus musculus OX=10090 GN=Fkbp2 PE=1 SV=1	High	58	7	12	7	140	15.3	8.88	251	101.2	100.9	100.3	97.9	99	98.9	100.8	98.6	1.02231	-	0.00747219
Q9Z1T6	Pikfyve	1-phosphatidylinositol 3-phosphate 5-kinase OS=Mus musculus OX=10090 GN=Pikfyve PE=1 SV=3	High	1	2	2	2	2097	236.7	6.68	22	101.3	95.9	105.5	103	101	92.1	100.9	98.7	1.02229	-	0.639811
P70175	Dlg3	Disks large homolog 3 OS=Mus musculus OX=10090 GN=Dlg3 PE=1 SV=1	High	34	23	41	22	849	93.4	6.79	1017	100.1	102.8	100.2	100.4	100.4	95.7	101.033	98.8333	1.02226	-	0.288434
Q69ZS7	Hbs1l	HBS1-like protein OS=Mus musculus OX=10090 GN=Hbs1l PE=1 SV=2	High	4	2	2	2	682	75.1	6.46	61	111	94.3	98	93.5	108.6	94.6	101.1	98.9	1.02224	-	0.769615
Q91WB7	Ubtd1	Ubiquitin domain-containing protein 1 OS=Mus musculus OX=10090 GN=Ubtd1 PE=2 SV=1	High	5	1	1	1	227	26	7.83	19	102.9	99.4	101.2	97.6	96.1	103.2	101.167	98.9667	1.02223	-	0.408532
Q8R0F8	Fahd1	Acylpyruvase FAHD1, mitochondrial OS=Mus musculus OX=10090 GN=Fahd1 PE=1 SV=2	High	29	5	10	5	227	25.2	7.69	243	92.8	108.3	107.1	101.9	101.2	98.4	102.733	100.5	1.02222	-	0.683618
Q8VDP4	Ccar2	Cell cycle and apoptosis regulator protein 2 OS=Mus musculus OX=10090 GN=Ccar2 PE=1 SV=2	High	19	14	20	14	922	102.9	5.25	274	102.2	98.5	102.9	97.3	97.9	101.8	101.2	99	1.02222	-	0.325138
Q91YD9	Wasl	Neural Wiskott-Aldrich syndrome protein OS=Mus musculus OX=10090 GN=Wasl PE=1 SV=1	High	33	12	13	12	501	54.2	7.93	169	97.6	105.1	101.6	99	102.1	96.6	101.433	99.2333	1.02217	-	0.459156
Q9JI90	Rnf14	E3 ubiquitin-protein ligase RNF14 OS=Mus musculus OX=10090 GN=Rnf14 PE=1 SV=2	High	17	7	9	7	485	54.9	4.7	220	103.3	101	95.5	97.4	96.4	99.5	99.9333	97.7667	1.02216	-	0.43294
P70333	Hnrnph2	Heterogeneous nuclear ribonucleoprotein H2 OS=Mus musculus OX=10090 GN=Hnrnph2 PE=1 SV=1	High	42	14	44	5	449	49.2	6.3	714	102.8	100.4	101.3	97.3	97.7	102.9	101.5	99.3	1.02216	-	0.318997
Q8CFV9	Rfk	Riboflavin kinase OS=Mus musculus OX=10090 GN=Rfk PE=1 SV=2	High	13	2	2	2	155	17.4	7.55	29	103.1	102.6	99	94.4	105.5	98.2	101.567	99.3667	1.02214	-	0.564125
Q9WVA3	Bub3	Mitotic checkpoint protein BUB3 OS=Mus musculus OX=10090 GN=Bub3 PE=1 SV=2	High	31	9	9	9	326	36.9	6.84	134	102.3	98.5	99.7	98.6	97.4	98	100.167	98	1.02211	-	0.138651
Q08093	Cnn2	Calponin-2 OS=Mus musculus OX=10090 GN=Cnn2 PE=1 SV=1	Medium	3	1	1	1	305	33.1	7.62	0	104.9	101.8	94	97.5	95.2	101.5	100.233	98.0667	1.02209	-	0.592344
Q922V4	Plrg1	Pleiotropic regulator 1 OS=Mus musculus OX=10090 GN=Plrg1 PE=1 SV=1	High	3	2	2	2	513	56.9	9.17	22	98.8	100.5	101.8	102.7	93.2	98.7	100.367	98.2	1.02206	-	0.494768
Q5DTX6	Jcad	Junctional protein associated with coronary artery disease OS=Mus musculus OX=10090 GN=Jcad PE=1 SV=2	Medium	1	1	1	1	1320	144.7	6.52	0	106.5	95.6	99.1	95.1	103.5	96.1	100.4	98.2333	1.02206	-	0.630325
Q8BGR9	Ublcp1	Ubiquitin-like domain-containing CTD phosphatase 1 OS=Mus musculus OX=10090 GN=Ublcp1 PE=1 SV=1	High	6	2	3	2	318	36.8	6.46	49	103.5	97.2	100.8	95.8	104.3	94.9	100.5	98.3333	1.02203	-	0.570119
P61982	Ywhag	14-3-3 protein gamma OS=Mus musculus OX=10090 GN=Ywhag PE=1 SV=2	High	73	18	179	12	247	28.3	4.89	3212	100.4	101	100.2	101	97	97.1	100.533	98.3667	1.02203	-	0.180879
Q9D7M1	Gid8	Glucose-induced degradation protein 8 homolog OS=Mus musculus OX=10090 GN=Gid8 PE=1 SV=1	High	22	3	4	3	228	26.8	4.97	197	103.7	101.6	96.4	91.3	96.3	107.6	100.567	98.4	1.02202	-	0.702936
P62746	Rhob	Rho-related GTP-binding protein RhoB OS=Mus musculus OX=10090 GN=Rhob PE=1 SV=1	High	60	8	19	7	196	22.1	5.24	602	95.7	100.6	110.1	97.9	103.2	98.7	102.133	99.9333	1.02201	-	0.653139
Q3UN02	Lclat1	Lysocardiolipin acyltransferase 1 OS=Mus musculus OX=10090 GN=Lclat1 PE=1 SV=2	High	8	3	3	3	376	44.4	8.53	44	102.6	103.9	99.9	99.8	99	101	102.133	99.9333	1.02201	-	0.169288
Q8R5K4	Nol6	Nucleolar protein 6 OS=Mus musculus OX=10090 GN=Nol6 PE=2 SV=2	Medium	1	1	1	1	1152	129.1	6.79	0	99.4	99.7	102.9	97.8	101.8	95.9	100.667	98.5	1.022	-	0.353961
Q99LY9	Ndufs5	NADH dehydrogenase [ubiquinone] iron-sulfur protein 5 OS=Mus musculus OX=10090 GN=Ndufs5 PE=1 SV=3	High	61	8	16	8	106	12.6	8.92	221	96.2	105.3	105.3	100.4	98.5	101.3	102.267	100.067	1.02199	-	0.522593
P10126	Eef1a1	Elongation factor 1-alpha 1 OS=Mus musculus OX=10090 GN=Eef1a1 PE=1 SV=3	High	58	21	128	13	462	50.1	9.01	2389	103.5	100.5	98.2	98.4	98.6	98.7	100.733	98.5667	1.02198	-	0.231427
P63037	Dnaja1	DnaJ homolog subfamily A member 1 OS=Mus musculus OX=10090 GN=Dnaja1 PE=1 SV=1	High	38	15	23	15	397	44.8	7.08	334	101.3	100.3	100.6	99.5	98.8	97.4	100.733	98.5667	1.02198	-	0.0340482
P51174	Acadl	Long-chain specific acyl-CoA dehydrogenase, mitochondrial OS=Mus musculus OX=10090 GN=Acadl PE=1 SV=2	High	30	11	20	11	430	47.9	8.31	449	106.5	96.1	99.9	96.6	97.3	102.1	100.833	98.6667	1.02196	-	0.56893
Q9D967	Mdp1	Magnesium-dependent phosphatase 1 OS=Mus musculus OX=10090 GN=Mdp1 PE=1 SV=1	High	49	5	10	5	164	18.6	6.8	347	99.8	105.9	96.9	97.2	97.5	101.4	100.867	98.7	1.02195	-	0.507093
Q9D0M5	Dynll2	Dynein light chain 2, cytoplasmic OS=Mus musculus OX=10090 GN=Dynll2 PE=1 SV=1	High	63	5	19	3	89	10.3	7.37	673	96.7	100.2	106.4	104.1	100.3	92.4	101.1	98.9333	1.0219	-	0.652728
Q3UGS4	Mcrip1	Mapk-regulated corepressor-interacting protein 1 OS=Mus musculus OX=10090 GN=Mcrip1 PE=1 SV=1	High	47	4	5	4	97	11.1	9.14	99	103	99	101.4	103.9	95.8	97.2	101.133	98.9667	1.02189	-	0.475821
Q8BP47	NARS1	Asparagine--tRNA ligase, cytoplasmic OS=Mus musculus OX=10090 GN=NARS1 PE=1 SV=2	High	36	17	31	17	559	64.2	5.86	691	99.2	101.3	102.9	96.5	101	99.4	101.133	98.9667	1.02189	-	0.27094
Q8VBX6	Mpdz	Multiple PDZ domain protein OS=Mus musculus OX=10090 GN=Mpdz PE=1 SV=2	High	3	5	5	5	2055	218.6	5.02	77	103.3	101.8	103	101.8	95.1	104.6	102.7	100.5	1.02189	-	0.484004
P97315	Csrp1	Cysteine and glycine-rich protein 1 OS=Mus musculus OX=10090 GN=Csrp1 PE=1 SV=3	High	64	11	25	11	193	20.6	8.57	467	92.2	100.6	115.4	94.6	110.5	96.5	102.733	100.533	1.02188	-	0.807079
Q60864	Stip1	Stress-induced-phosphoprotein 1 OS=Mus musculus OX=10090 GN=Stip1 PE=1 SV=1	High	67	44	91	44	543	62.5	6.8	1522	102.3	101.2	100.1	96.9	100.1	100.1	101.2	99.0333	1.02188	-	0.155866
P48356	Lepr	Leptin receptor OS=Mus musculus OX=10090 GN=Lepr PE=1 SV=1	Medium	1	1	2	1	1162	130.7	6.14	22	107.2	96.9	99.6	105.9	103.2	88.1	101.233	99.0667	1.02187	-	0.749702
Q8VDN4	Ccdc92	Coiled-coil domain-containing protein 92 OS=Mus musculus OX=10090 GN=Ccdc92 PE=1 SV=1	High	10	3	3	3	314	35.2	9.38	87	98.6	100.7	99.9	100.8	93.6	98.4	99.7333	97.6	1.02186	-	0.387748
Q00PI9	Hnrnpul2	Heterogeneous nuclear ribonucleoprotein U-like protein 2 OS=Mus musculus OX=10090 GN=Hnrnpul2 PE=1 SV=2	High	43	29	48	29	745	84.9	4.89	907	100.6	99.1	104.4	99.9	100	97.7	101.367	99.2	1.02184	-	0.282613
Q8BHB9	Clic6	Chloride intracellular channel protein 6 OS=Mus musculus OX=10090 GN=Clic6 PE=1 SV=1	High	5	2	2	2	596	62.8	4.32	0	73.2	85.6	61.1	56.8	65.4	93	73.3	71.7333	1.02184	-	0.909955
P08414	Camk4	Calcium/calmodulin-dependent protein kinase type IV OS=Mus musculus OX=10090 GN=Camk4 PE=1 SV=2	High	33	15	19	15	469	52.6	4.93	299	106.9	97	100.5	96.6	102.5	98.8	101.467	99.3	1.02182	-	0.555398
Q9Z1X4	Ilf3	Interleukin enhancer-binding factor 3 OS=Mus musculus OX=10090 GN=Ilf3 PE=1 SV=2	High	18	16	25	14	898	96	8.76	472	102.1	100.1	102.3	99.8	98.1	100.1	101.5	99.3333	1.02181	-	0.0821931
Q8BH15	Cnot10	CCR4-NOT transcription complex subunit 10 OS=Mus musculus OX=10090 GN=Cnot10 PE=1 SV=1	High	4	3	3	3	744	81.8	7.68	60	102	105.5	97.1	94.8	96.4	106.9	101.533	99.3667	1.0218	-	0.655991
B2RQC6	Cad	CAD protein OS=Mus musculus OX=10090 GN=Cad PE=1 SV=1	High	6	12	12	12	2225	243.1	6.43	200	106.4	96.6	101.8	95.9	101.8	100.6	101.6	99.4333	1.02179	-	0.553562
Q8BGD8	Coa6	Cytochrome c oxidase assembly factor 6 homolog OS=Mus musculus OX=10090 GN=Coa6 PE=1 SV=1	High	49	3	4	3	79	9.3	8.16	175	102.2	102.4	100.3	102.9	96.9	98.6	101.633	99.4667	1.02178	-	0.319277
P47867	Scg3	Secretogranin-3 OS=Mus musculus OX=10090 GN=Scg3 PE=1 SV=1	High	16	7	10	7	471	53.3	4.93	104	106.8	99.7	93.8	100.9	92.6	100.4	100.1	97.9667	1.02178	-	0.668249
Q8BGT7	Smndc1	Survival of motor neuron-related-splicing factor 30 OS=Mus musculus OX=10090 GN=Smndc1 PE=1 SV=1	High	9	2	2	2	238	26.7	7.24	63	102.4	94.1	104	95.5	101.8	96.8	100.167	98.0333	1.02176	-	0.587293
Q9Z2G6	Sel1l	Protein sel-1 homolog 1 OS=Mus musculus OX=10090 GN=Sel1l PE=1 SV=2	High	7	3	4	3	790	88.3	5.57	103	104.7	103.6	97.3	100.4	87.4	111.3	101.867	99.7	1.02173	-	0.78089
O55234	Psmb5	Proteasome subunit beta type-5 OS=Mus musculus OX=10090 GN=Psmb5 PE=1 SV=3	High	43	12	19	12	264	28.5	7.02	539	99	102.3	99.6	97.4	98.3	98.8	100.3	98.1667	1.02173	-	0.123061
P53996	Cnbp	Cellular nucleic acid-binding protein OS=Mus musculus OX=10090 GN=Cnbp PE=1 SV=2	High	30	5	9	5	178	19.6	7.58	118	103	100.2	97.7	98.5	97	99	100.3	98.1667	1.02173	-	0.264311
P55264	Adk	Adenosine kinase OS=Mus musculus OX=10090 GN=Adk PE=1 SV=2	High	29	11	18	11	361	40.1	6.21	239	107.2	98.1	100.8	92.4	105.7	101.5	102.033	99.8667	1.0217	-	0.672798
Q9D1G1	Rab1b	Ras-related protein Rab-1B OS=Mus musculus OX=10090 GN=Rab1b PE=1 SV=1	High	69	12	67	7	201	22.2	5.73	1762	100	104	97.5	102.7	94.9	97.5	100.5	98.3667	1.02169	-	0.512751
Q9Z1Q9	Vars1	Valine--tRNA ligase OS=Mus musculus OX=10090 GN=Vars1 PE=1 SV=1	High	25	27	44	27	1263	140.1	7.77	820	101.7	98.8	101.3	97.6	96.1	101.7	100.6	98.4667	1.02167	-	0.325203
P62631	Eef1a2	Elongation factor 1-alpha 2 OS=Mus musculus OX=10090 GN=Eef1a2 PE=1 SV=1	High	51	20	112	12	463	50.4	9.03	2022	98.9	100.9	102.2	99	96.9	99.7	100.667	98.5333	1.02165	-	0.169937
Q9CXW3	Cacybp	Calcyclin-binding protein OS=Mus musculus OX=10090 GN=Cacybp PE=1 SV=1	High	50	11	20	11	229	26.5	7.87	219	102.9	103.8	95.3	102.2	94.1	99.3	100.667	98.5333	1.02165	-	0.584246
P61327	Magoh	Protein mago nashi homolog OS=Mus musculus OX=10090 GN=Magoh PE=2 SV=1	High	45	6	6	6	146	17.2	6.11	57	103.2	97.2	101.7	102	100.1	93.6	100.7	98.5667	1.02164	-	0.531349
Q9JLB2	Mpp5	MAGUK p55 subfamily member 5 OS=Mus musculus OX=10090 GN=Mpp5 PE=1 SV=1	High	3	2	2	2	675	77.2	6.09	22	109.9	89.7	97.9	95.2	105.2	90.8	99.1667	97.0667	1.02163	-	0.78646
Q60854	Serpinb6	Serpin B6 OS=Mus musculus OX=10090 GN=Serpinb6 PE=1 SV=1	High	48	14	27	14	378	42.6	5.74	611	102.3	103.9	96.1	96.1	101.6	98.2	100.767	98.6333	1.02163	-	0.498296
Q8CFI7	Polr2b	DNA-directed RNA polymerase II subunit RPB2 OS=Mus musculus OX=10090 GN=Polr2b PE=1 SV=2	High	5	5	5	5	1174	133.8	6.87	93	102.9	100.9	98.6	96.1	100	99.9	100.8	98.6667	1.02162	-	0.298364
Q6ZQI3	Mlec	Malectin OS=Mus musculus OX=10090 GN=Mlec PE=1 SV=2	High	36	8	11	8	291	32.3	6.05	184	102.2	103.1	97.3	104.3	91.4	100.5	100.867	98.7333	1.02161	-	0.640564
Q62441	Tle4	Transducin-like enhancer protein 4 OS=Mus musculus OX=10090 GN=Tle4 PE=1 SV=4	High	2	2	2	2	773	83.7	7.5	16	95.9	103.7	98.3	96.6	94.5	100.5	99.3	97.2	1.0216	-	0.509067
Q91VH1	Adipor1	Adiponectin receptor protein 1 OS=Mus musculus OX=10090 GN=Adipor1 PE=1 SV=1	Low	2	1	1	1	375	42.3	7.02	21	106.7	101.4	90.4	100.6	91.7	99.9	99.5	97.4	1.02156	-	0.726064
P49443	Ppm1a	Protein phosphatase 1A OS=Mus musculus OX=10090 GN=Ppm1a PE=1 SV=1	High	38	12	18	11	382	42.4	5.36	380	100.2	99.8	103.5	98.8	99.5	98.8	101.167	99.0333	1.02154	-	0.148871
O54734	Ddost	Dolichyl-diphosphooligosaccharide--protein glycosyltransferase 48 kDa subunit OS=Mus musculus OX=10090 GN=Ddost PE=1 SV=2	High	24	10	18	10	441	49	5.83	404	106.4	100.7	96.4	97.9	97.4	101.8	101.167	99.0333	1.02154	-	0.543005
Q6PAK3	Prmt8	Protein arginine N-methyltransferase 8 OS=Mus musculus OX=10090 GN=Prmt8 PE=1 SV=2	High	24	9	12	6	394	45.2	6.93	117	101.9	102	99.8	101.5	100.7	95.1	101.233	99.1	1.02153	-	0.374686
A2ASZ8	Slc25a25	Calcium-binding mitochondrial carrier protein SCaMC-2 OS=Mus musculus OX=10090 GN=Slc25a25 PE=1 SV=1	High	23	9	11	8	469	52.6	8.54	220	100.3	95.6	108.1	99.7	96.2	101.7	101.333	99.2	1.02151	-	0.620695
Q6A058	Armcx2	Armadillo repeat-containing X-linked protein 2 OS=Mus musculus OX=10090 GN=Armcx2 PE=2 SV=2	High	2	1	1	1	784	81	9.33	52	106.7	97	95.8	103.4	90	99.8	99.8333	97.7333	1.02149	-	0.711437
Q7TQG1	Plekha6	Pleckstrin homology domain-containing family A member 6 OS=Mus musculus OX=10090 GN=Plekha6 PE=1 SV=1	High	5	6	7	6	1173	131.3	8.97	51	101.6	98.6	104.3	97.4	95.4	105.3	101.5	99.3667	1.02147	-	0.568909
Q9WU28	Pfdn5	Prefoldin subunit 5 OS=Mus musculus OX=10090 GN=Pfdn5 PE=1 SV=1	High	60	7	12	7	154	17.3	6.33	285	100.5	102.3	102.4	98.4	100.1	100.3	101.733	99.6	1.02142	-	0.0687594
Q8BTW3	Exosc6	Exosome complex component MTR3 OS=Mus musculus OX=10090 GN=Exosc6 PE=1 SV=1	High	10	2	2	2	273	28.4	6.11	82	105.2	97.8	102.4	97.8	103.8	97.4	101.8	99.6667	1.0214	-	0.51491
Q52KF3	Spire1	Protein spire homolog 1 OS=Mus musculus OX=10090 GN=Spire1 PE=1 SV=1	High	9	5	5	5	598	68.4	9.01	121	101.9	98.2	96.3	96.4	98.1	95.7	98.8	96.7333	1.02136	-	0.313012
P97742	Cpt1a	Carnitine O-palmitoyltransferase 1, liver isoform OS=Mus musculus OX=10090 GN=Cpt1a PE=1 SV=4	High	15	10	11	10	773	88.2	8.62	202	103.8	98.5	99.1	95.6	100.7	98.8	100.467	98.3667	1.02135	-	0.401776
Q99MK8	Grk2	Beta-adrenergic receptor kinase 1 OS=Mus musculus OX=10090 GN=Grk2 PE=1 SV=2	High	29	17	25	11	689	79.6	7.28	521	103.7	100	97.8	99.5	95.9	99.8	100.5	98.4	1.02134	-	0.379822
Q80XI3	Eif4g3	Eukaryotic translation initiation factor 4 gamma 3 OS=Mus musculus OX=10090 GN=Eif4g3 PE=1 SV=2	High	16	21	21	20	1579	174.8	5.53	376	103.4	97.6	100.8	98.7	99	97.8	100.6	98.5	1.02132	-	0.288099
Q923D5	Wbp11	WW domain-binding protein 11 OS=Mus musculus OX=10090 GN=Wbp11 PE=1 SV=2	High	6	4	5	4	641	69.8	8.4	151	102.7	97.8	101.3	99	96.8	99.7	100.6	98.5	1.02132	-	0.284078
Q9DBR3	Armc8	Armadillo repeat-containing protein 8 OS=Mus musculus OX=10090 GN=Armc8 PE=1 SV=2	High	11	6	8	6	673	75.3	6.73	78	101.9	102.4	97.7	98.9	94.3	102.5	100.667	98.5667	1.02131	-	0.495275
Q62188	Dpysl3	Dihydropyrimidinase-related protein 3 OS=Mus musculus OX=10090 GN=Dpysl3 PE=1 SV=1	High	50	21	127	16	570	61.9	6.49	4203	102	101.4	98.7	103.4	94.9	97.5	100.7	98.6	1.0213	-	0.48191
O88685	Psmc3	26S proteasome regulatory subunit 6A OS=Mus musculus OX=10090 GN=Psmc3 PE=1 SV=2	High	55	21	38	21	442	49.5	5.19	815	102.8	100.3	99.1	98.1	97.5	100.3	100.733	98.6333	1.02129	-	0.203474
P62281	Rps11	40S ribosomal protein S11 OS=Mus musculus OX=10090 GN=Rps11 PE=1 SV=3	High	49	9	18	9	158	18.4	10.3	233	102.8	99.9	99.5	99.3	95.2	101.4	100.733	98.6333	1.02129	-	0.373197
Q9DD18	Dtd1	D-aminoacyl-tRNA deacylase 1 OS=Mus musculus OX=10090 GN=Dtd1 PE=1 SV=2	High	35	7	16	7	209	23.4	7.87	285	102.6	99.5	100.1	94	102	99.9	100.733	98.6333	1.02129	-	0.460697
Q99J27	Slc33a1	Acetyl-coenzyme A transporter 1 OS=Mus musculus OX=10090 GN=Slc33a1 PE=1 SV=1	High	7	3	3	3	550	61	8.16	44	99.2	101.2	102.1	100.4	99.6	96.2	100.833	98.7333	1.02127	-	0.246089
Q9CQS8	Sec61b	Protein transport protein Sec61 subunit beta OS=Mus musculus OX=10090 GN=Sec61b PE=1 SV=3	High	26	2	4	2	96	10	11.56	52	106	97.9	98.7	102.8	99.4	94.1	100.867	98.7667	1.02126	-	0.592194
Q91V12	Acot7	Cytosolic acyl coenzyme A thioester hydrolase OS=Mus musculus OX=10090 GN=Acot7 PE=1 SV=2	High	38	13	45	13	381	42.5	8.68	1097	100.5	103.5	98.6	99.5	97.9	98.9	100.867	98.7667	1.02126	-	0.234292
P61082	Ube2m	NEDD8-conjugating enzyme Ubc12 OS=Mus musculus OX=10090 GN=Ube2m PE=1 SV=1	High	45	9	16	9	183	20.9	7.69	313	98.9	102.5	101.5	100.2	100.7	95.7	100.967	98.8667	1.02124	-	0.335078
Q9EPU4	Cpsf1	Cleavage and polyadenylation specificity factor subunit 1 OS=Mus musculus OX=10090 GN=Cpsf1 PE=1 SV=1	High	2	3	3	3	1441	160.7	6.39	28	105.4	95.7	97.2	96.5	98.2	97.4	99.4333	97.3667	1.02123	-	0.535745
P48758	Cbr1	Carbonyl reductase [NADPH] 1 OS=Mus musculus OX=10090 GN=Cbr1 PE=1 SV=3	High	74	19	30	18	277	30.6	8.31	593	105.1	103.1	95	95.6	101.3	100	101.067	98.9667	1.02122	-	0.584623
O09126	Sema4d	Semaphorin-4D OS=Mus musculus OX=10090 GN=Sema4d PE=1 SV=2	High	7	5	5	5	861	95.6	7.81	104	108.8	96.5	98.1	99.5	95.4	102.2	101.133	99.0333	1.0212	-	0.653607
Q9JKF6	Nectin1	Nectin-1 OS=Mus musculus OX=10090 GN=Nectin1 PE=1 SV=3	High	12	5	6	5	515	57	6.35	77	107.4	98.1	93.3	96.3	95.6	100.7	99.6	97.5333	1.02119	-	0.665533
Q99LD9	Eif2b2	Translation initiation factor eIF-2B subunit beta OS=Mus musculus OX=10090 GN=Eif2b2 PE=1 SV=1	High	13	4	5	4	351	38.9	6.24	100	101	100.2	98.2	98.8	93.9	100.5	99.8	97.7333	1.02115	-	0.390182
Q3U0V1	Khsrp	Far upstream element-binding protein 2 OS=Mus musculus OX=10090 GN=Khsrp PE=1 SV=2	High	39	26	35	23	748	76.7	7.33	706	99.6	99.6	105.8	100.7	102.6	95.4	101.667	99.5667	1.02109	-	0.520571
Q8BH58	Tiprl	TIP41-like protein OS=Mus musculus OX=10090 GN=Tiprl PE=1 SV=1	High	28	7	9	7	271	31.2	5.63	244	104.8	98.6	97.1	99.6	99.6	95.1	100.167	98.1	1.02107	-	0.500502
Q9WV55	Vapa	Vesicle-associated membrane protein-associated protein A OS=Mus musculus OX=10090 GN=Vapa PE=1 SV=2	High	64	14	45	13	249	27.8	8.4	593	102.1	98.6	104.9	102	99.5	97.8	101.867	99.7667	1.02105	-	0.39248
Q8R0G9	Nup133	Nuclear pore complex protein Nup133 OS=Mus musculus OX=10090 GN=Nup133 PE=1 SV=2	High	4	4	4	4	1155	128.5	5.2	52	99.8	101.1	99.9	95.8	99.7	99.1	100.267	98.2	1.02105	-	0.182338
P61222	Abce1	ATP-binding cassette sub-family E member 1 OS=Mus musculus OX=10090 GN=Abce1 PE=1 SV=1	High	32	16	20	16	599	67.3	8.34	408	102	100.9	98.2	97.5	96.7	100.7	100.367	98.3	1.02102	-	0.282004
Q9CQU0	Txndc12	Thioredoxin domain-containing protein 12 OS=Mus musculus OX=10090 GN=Txndc12 PE=1 SV=1	High	14	2	4	2	170	19	5.26	54	106.4	98.6	101.3	97.7	102.6	99.7	102.1	100	1.021	-	0.479103
Q9Z0U0	Xpr1	Xenotropic and polytropic retrovirus receptor 1 OS=Mus musculus OX=10090 GN=Xpr1 PE=1 SV=1	High	3	2	3	2	695	81.7	8.24	54	103.5	95.7	102.5	103.5	93.1	98.9	100.567	98.5	1.02098	-	0.622531
Q80WM5	Hapln3	Hyaluronan and proteoglycan link protein 3 OS=Mus musculus OX=10090 GN=Hapln3 PE=2 SV=3	High	6	2	2	2	359	40.7	6.52	17	103.1	100.4	98.2	98.2	97.3	100	100.567	98.5	1.02098	-	0.272139
P97449	Anpep	Aminopeptidase N OS=Mus musculus OX=10090 GN=Anpep PE=1 SV=4	High	5	5	5	5	966	109.6	5.9	62	107.5	100	94.6	95	98.4	102.5	100.7	98.6333	1.02095	-	0.657582
P07901	Hsp90aa1	Heat shock protein HSP 90-alpha OS=Mus musculus OX=10090 GN=Hsp90aa1 PE=1 SV=4	High	58	44	203	29	733	84.7	5.01	4511	101.9	101.2	99.1	96.9	97.6	101.5	100.733	98.6667	1.02095	-	0.281092
Q9QZ73	Dcun1d1	DCN1-like protein 1 OS=Mus musculus OX=10090 GN=Dcun1d1 PE=2 SV=1	High	24	6	7	5	259	30.1	5.34	154	100.8	103.2	98.3	94.9	100.7	100.5	100.767	98.7	1.02094	-	0.432325
Q80UM3	Naa15	N-alpha-acetyltransferase 15, NatA auxiliary subunit OS=Mus musculus OX=10090 GN=Naa15 PE=1 SV=1	High	18	15	20	15	865	100.9	7.62	300	100.7	100.9	100.7	99.5	98	98.6	100.767	98.7	1.02094	-	0.00940035
Q64511	Top2b	DNA topoisomerase 2-beta OS=Mus musculus OX=10090 GN=Top2b PE=1 SV=2	High	12	20	21	20	1612	181.8	8.29	194	103.2	96	103.1	96.1	100.5	99.5	100.767	98.7	1.02094	-	0.491223
O88455	Dhcr7	7-dehydrocholesterol reductase OS=Mus musculus OX=10090 GN=Dhcr7 PE=1 SV=1	High	9	3	4	3	471	53.9	8.35	156	98.5	96.3	103.1	98.8	95.7	97.3	99.3	97.2667	1.0209	-	0.406538
P21278	Gna11	Guanine nucleotide-binding protein subunit alpha-11 OS=Mus musculus OX=10090 GN=Gna11 PE=1 SV=1	High	47	14	29	10	359	42	5.97	689	103.9	100.9	98.2	100.8	97.6	98.4	101	98.9333	1.02089	-	0.339312
Q9QZX7	Srr	Serine racemase OS=Mus musculus OX=10090 GN=Srr PE=1 SV=1	High	32	9	18	9	339	36.3	6.02	430	101.6	106	95.6	100.3	99.2	97.5	101.067	99	1.02088	-	0.5442
Q60759	Gcdh	Glutaryl-CoA dehydrogenase, mitochondrial OS=Mus musculus OX=10090 GN=Gcdh PE=1 SV=2	High	17	6	7	6	438	48.6	8.73	143	108.7	99.3	95.9	101.3	95	101.4	101.3	99.2333	1.02083	-	0.661224
Q61220	Nell2	Protein kinase C-binding protein NELL2 OS=Mus musculus OX=10090 GN=Nell2 PE=1 SV=3	High	7	7	9	7	819	91.4	5.82	116	97.8	100.8	101.2	100.3	97.1	96.3	99.9333	97.9	1.02077	-	0.279315
O70305	Atxn2	Ataxin-2 OS=Mus musculus OX=10090 GN=Atxn2 PE=1 SV=1	High	11	12	12	11	1285	136.4	9.55	199	105.3	98.9	100.6	101.4	96.3	100.9	101.6	99.5333	1.02076	-	0.456476
Q8CEC5	Nkiras1	NF-kappa-B inhibitor-interacting Ras-like protein 1 OS=Mus musculus OX=10090 GN=Nkiras1 PE=1 SV=1	High	10	2	3	2	192	21.6	7.33	56	97.6	102.5	104.9	103	98.9	96.9	101.667	99.6	1.02075	-	0.50136
Q91ZV0	Mia2	Melanoma inhibitory activity protein 2 OS=Mus musculus OX=10090 GN=Mia2 PE=1 SV=3	High	4	5	5	5	1396	156.4	4.55	59	103.8	93.9	92.8	95.6	90.9	98.1	96.8333	94.8667	1.02073	-	0.655375
Q9CW07	Ppp1r3g	Protein phosphatase 1 regulatory subunit 3G OS=Mus musculus OX=10090 GN=Ppp1r3g PE=1 SV=2	High	6	2	2	2	347	37.8	5	47	100.9	101.1	103.3	97.2	105.7	96.2	101.767	99.7	1.02073	-	0.542753
P51863	Atp6v0d1	V-type proton ATPase subunit d 1 OS=Mus musculus OX=10090 GN=Atp6v0d1 PE=1 SV=2	High	53	16	56	16	351	40.3	5	1479	101.2	101.6	97.8	104	93.2	97.3	100.2	98.1667	1.02071	-	0.578878
Q9JLR9	Higd1a	HIG1 domain family member 1A, mitochondrial OS=Mus musculus OX=10090 GN=Higd1a PE=1 SV=1	High	19	1	2	1	95	10.4	9.79	130	97.8	98.8	104.3	97.3	102.3	95.2	100.3	98.2667	1.02069	-	0.524357
Q62186	Ssr4	Translocon-associated protein subunit delta OS=Mus musculus OX=10090 GN=Ssr4 PE=1 SV=1	High	20	3	7	3	172	18.9	5.78	159	101.6	100.3	99.4	101.7	96.5	97	100.433	98.4	1.02066	-	0.315896
Q08274	Dmwd	Dystrophia myotonica WD repeat-containing protein OS=Mus musculus OX=10090 GN=Dmwd PE=1 SV=3	High	7	3	4	3	665	69.8	7.24	101	100.7	101	99.7	100.3	95.2	99.8	100.467	98.4333	1.02066	-	0.290302
P63001	Rac1	Ras-related C3 botulinum toxin substrate 1 OS=Mus musculus OX=10090 GN=Rac1 PE=1 SV=1	High	41	9	47	5	192	21.4	8.5	934	100.7	101.3	104.5	100.7	104.3	95.3	102.167	100.1	1.02065	-	0.51116
Q91XM9	Dlg2	Disks large homolog 2 OS=Mus musculus OX=10090 GN=Dlg2 PE=1 SV=2	High	46	32	68	27	852	94.8	6.24	1402	104.2	100.3	97.1	101.8	95.9	97.8	100.533	98.5	1.02064	-	0.491837
Q91V61	Sfxn3	Sideroflexin-3 OS=Mus musculus OX=10090 GN=Sfxn3 PE=1 SV=1	High	50	12	30	11	321	35.4	9.51	733	102.1	97.7	101.9	98.7	96.7	100.2	100.567	98.5333	1.02064	-	0.311458
P31230	Aimp1	Aminoacyl tRNA synthase complex-interacting multifunctional protein 1 OS=Mus musculus OX=10090 GN=Aimp1 PE=1 SV=2	High	40	10	13	10	310	34	8.35	233	100.8	101.4	99.5	100.7	95	99.9	100.567	98.5333	1.02064	-	0.337529
Q91WK2	Eif3h	Eukaryotic translation initiation factor 3 subunit H OS=Mus musculus OX=10090 GN=Eif3h PE=1 SV=1	High	38	11	14	11	352	39.8	6.67	519	102.8	100.7	98.4	99.6	96.1	100.1	100.633	98.6	1.02062	-	0.319006
Q921L3	Tmco1	Calcium load-activated calcium channel OS=Mus musculus OX=10090 GN=Tmco1 PE=1 SV=1	High	9	2	2	2	188	21.2	9.74	35	101.1	109.1	91.7	93.1	105.6	97.1	100.633	98.6	1.02062	-	0.760663
Q04519	Smpd1	Sphingomyelin phosphodiesterase OS=Mus musculus OX=10090 GN=Smpd1 PE=1 SV=2	High	5	3	3	3	627	69.9	7.2	36	100.3	103.6	98.1	98.2	98	99.7	100.667	98.6333	1.02062	-	0.294241
Q9QYK7	Rnf11	RING finger protein 11 OS=Mus musculus OX=10090 GN=Rnf11 PE=1 SV=1	High	12	2	2	2	154	17.4	4.78	48	104.2	94.9	102.9	99.2	95.4	101.3	100.667	98.6333	1.02062	-	0.580065
P11679	Krt8	Keratin, type II cytoskeletal 8 OS=Mus musculus OX=10090 GN=Krt8 PE=1 SV=4	High	20	12	18	6	490	54.5	5.82	154	97.5	94.2	75.8	88.3	85.5	88.3	89.1667	87.3667	1.0206	-	0.804738
P62334	Psmc6	26S proteasome regulatory subunit 10B OS=Mus musculus OX=10090 GN=Psmc6 PE=1 SV=1	High	51	16	30	16	389	44.1	7.49	692	103.6	99	99.6	99	98.2	98.9	100.733	98.7	1.0206	-	0.237603
Q8K268	Abcf3	ATP-binding cassette sub-family F member 3 OS=Mus musculus OX=10090 GN=Abcf3 PE=1 SV=1	High	11	7	7	7	709	79.8	6.16	86	104.7	98.1	99.6	97.7	99.6	99	100.8	98.7667	1.02059	-	0.38255
P09103	P4hb	Protein disulfide-isomerase OS=Mus musculus OX=10090 GN=P4hb PE=1 SV=2	High	54	26	46	26	509	57	4.88	863	104.2	99.2	99.1	97.9	98.4	100.1	100.833	98.8	1.02058	-	0.324244
Q5DTL9	Slc4a10	Sodium-driven chloride bicarbonate exchanger OS=Mus musculus OX=10090 GN=Slc4a10 PE=1 SV=2	High	12	14	30	10	1118	125.7	6.51	614	102.6	91.5	103.5	96.2	98.5	96.9	99.2	97.2	1.02058	-	0.636634
O35226	Psmd4	26S proteasome non-ATPase regulatory subunit 4 OS=Mus musculus OX=10090 GN=Psmd4 PE=1 SV=1	High	35	8	14	8	376	40.7	4.79	436	102.4	101.1	99.7	99.9	96.8	100.4	101.067	99.0333	1.02053	-	0.211791
Q9DAW6	Prpf4	U4/U6 small nuclear ribonucleoprotein Prp4 OS=Mus musculus OX=10090 GN=Prpf4 PE=1 SV=1	High	8	3	3	3	521	58.3	7.28	85	106	95.9	101.4	100.8	100.6	95.8	101.1	99.0667	1.02052	-	0.576183
Q5SWT3	Slc25a35	Solute carrier family 25 member 35 OS=Mus musculus OX=10090 GN=Slc25a35 PE=1 SV=2	High	3	1	1	1	300	32.6	9.52	25	99.9	99	99.6	100.2	92	100.3	99.5	97.5	1.02051	-	0.509203
Q9WTX5	Skp1	S-phase kinase-associated protein 1 OS=Mus musculus OX=10090 GN=Skp1 PE=1 SV=3	High	71	12	35	12	163	18.7	4.54	676	100.9	99.9	102.7	100.1	101.1	96.2	101.167	99.1333	1.02051	-	0.298839
Q9D4J7	Phf6	PHD finger protein 6 OS=Mus musculus OX=10090 GN=Phf6 PE=1 SV=1	Medium	2	1	1	1	364	41.1	8.73	0	102.1	98.6	102.8	98.5	98.5	100.4	101.167	99.1333	1.02051	-	0.23221
P61028	Rab8b	Ras-related protein Rab-8B OS=Mus musculus OX=10090 GN=Rab8b PE=1 SV=1	High	54	11	26	7	207	23.6	9.07	425	100.5	102.2	95.9	103.6	95.5	93.5	99.5333	97.5333	1.02051	-	0.609654
Q8VHC3	Selenom	Selenoprotein M OS=Mus musculus OX=10090 GN=Selenom PE=1 SV=3	High	20	3	3	3	145	16.4	5.54	71	102.3	97.6	98.8	93.9	98.9	99.9	99.5667	97.5667	1.0205	-	0.43921
Q9D2V7	Coro7	Coronin-7 OS=Mus musculus OX=10090 GN=Coro7 PE=1 SV=2	High	22	17	22	17	922	100.7	5.77	466	99	104	101.1	99.7	99.6	98.7	101.367	99.3333	1.02047	-	0.242499
Q9DBS1	Tmem43	Transmembrane protein 43 OS=Mus musculus OX=10090 GN=Tmem43 PE=1 SV=1	High	11	4	4	4	400	44.8	7.36	20	103.9	96.4	99.5	96.4	101.2	96.2	99.9333	97.9333	1.02042	-	0.503139
Q9ESE1	Lrba	Lipopolysaccharide-responsive and beige-like anchor protein OS=Mus musculus OX=10090 GN=Lrba PE=1 SV=1	High	4	9	11	5	2856	316.9	5.69	181	99.3	101	99.5	98.5	91.4	103.9	99.9333	97.9333	1.02042	-	0.613723
Q9R0P3	Esd	S-formylglutathione hydrolase OS=Mus musculus OX=10090 GN=Esd PE=1 SV=1	High	35	7	17	7	282	31.3	7.12	495	101	102.5	101.3	98	103.4	97.3	101.6	99.5667	1.02042	-	0.362713
Q9D0M1	Prpsap1	Phosphoribosyl pyrophosphate synthase-associated protein 1 OS=Mus musculus OX=10090 GN=Prpsap1 PE=1 SV=1	High	34	9	13	7	356	39.4	7.2	279	98.5	104.3	102.3	96	103.4	99.6	101.7	99.6667	1.0204	-	0.497898
Q505D1	Ankrd28	Serine/threonine-protein phosphatase 6 regulatory ankyrin repeat subunit A OS=Mus musculus OX=10090 GN=Ankrd28 PE=1 SV=1	High	4	4	4	4	1053	112.8	6.27	28	110.8	100.2	94.3	97.8	107.9	93.5	101.767	99.7333	1.02039	-	0.768104
Q9CQB5	Cisd2	CDGSH iron-sulfur domain-containing protein 2 OS=Mus musculus OX=10090 GN=Cisd2 PE=1 SV=1	High	44	5	5	5	135	15.2	9.51	87	100.6	99	101.4	95.6	97.2	102.2	100.333	98.3333	1.02034	-	0.396716
P62137	Ppp1ca	Serine/threonine-protein phosphatase PP1-alpha catalytic subunit OS=Mus musculus OX=10090 GN=Ppp1ca PE=1 SV=1	High	50	14	39	3	330	37.5	6.33	1018	104.1	102.2	95.1	102.7	97.5	95.2	100.467	98.4667	1.02031	-	0.600739
Q8BMS1	Hadha	Trifunctional enzyme subunit alpha, mitochondrial OS=Mus musculus OX=10090 GN=Hadha PE=1 SV=1	High	44	29	62	29	763	82.6	9.14	1679	105.6	97.6	98.2	97.1	95.1	103.2	100.467	98.4667	1.02031	-	0.602561
Q8BH04	Pck2	Phosphoenolpyruvate carboxykinase [GTP], mitochondrial OS=Mus musculus OX=10090 GN=Pck2 PE=1 SV=1	High	30	13	18	13	640	70.5	7.28	494	102.4	102.8	96.3	98	96.1	101.4	100.5	98.5	1.0203	-	0.486665
Q8R4C2	Rufy2	RUN and FYVE domain-containing protein 2 OS=Mus musculus OX=10090 GN=Rufy2 PE=1 SV=2	High	9	5	5	3	606	70	5.83	109	102.3	102.6	96.7	94.9	96.4	104.3	100.533	98.5333	1.0203	-	0.597307
Q8R191	Syngr3	Synaptogyrin-3 OS=Mus musculus OX=10090 GN=Syngr3 PE=1 SV=1	High	26	6	16	6	229	24.5	8.18	507	108.2	98.3	95.3	103.5	95.1	97.2	100.6	98.6	1.02028	-	0.688859
Q9QZB0	Rgs17	Regulator of G-protein signaling 17 OS=Mus musculus OX=10090 GN=Rgs17 PE=1 SV=1	High	41	6	6	5	210	24.3	5.71	162	110	95.9	101.1	95.6	106.1	99.2	102.333	100.3	1.02027	-	0.712692
Q8CCP0	Nemf	Nuclear export mediator factor Nemf OS=Mus musculus OX=10090 GN=Nemf PE=1 SV=2	High	3	4	4	4	1064	121.1	6.8	34	99.4	99.6	103	99.3	95	101.7	100.667	98.6667	1.02027	-	0.4302
Q60738	Slc30a1	Zinc transporter 1 OS=Mus musculus OX=10090 GN=Slc30a1 PE=1 SV=1	High	10	5	8	5	503	54.7	6.62	106	106.9	95.3	99.9	102.3	95.6	98.2	100.7	98.7	1.02026	-	0.634738
Q9DC48	Cdc40	Pre-mRNA-processing factor 17 OS=Mus musculus OX=10090 GN=Cdc40 PE=2 SV=1	High	2	1	1	1	579	65.4	7.06	20	104.6	95.6	102	96.4	98.7	101.1	100.733	98.7333	1.02026	-	0.541304
Q9CYI0		Protein Njmu-R1 OS=Mus musculus OX=10090 PE=1 SV=2	High	3	1	2	1	393	44.4	5.05	73	105.6	101.5	100.3	97.6	104	99.7	102.467	100.433	1.02025	-	0.457363
Q9JKR6	Hyou1	Hypoxia up-regulated protein 1 OS=Mus musculus OX=10090 GN=Hyou1 PE=1 SV=1	High	28	24	40	24	999	111.1	5.19	910	106.8	100.1	95.6	97.9	95.6	103	100.833	98.8333	1.02024	-	0.636799
Q9ET80	Jph1	Junctophilin-1 OS=Mus musculus OX=10090 GN=Jph1 PE=1 SV=1	High	10	6	8	6	660	71.9	9.22	80	92.4	105.8	104.3	101.5	104	91	100.833	98.8333	1.02024	-	0.748264
Q3UIA2	Arhgap17	Rho GTPase-activating protein 17 OS=Mus musculus OX=10090 GN=Arhgap17 PE=1 SV=1	High	3	3	4	2	846	92.1	7.56	39	103.1	97.1	97.4	102.1	95.5	94.1	99.2	97.2333	1.02023	-	0.565723
Q9D387	Lamp5	Lysosome-associated membrane glycoprotein 5 OS=Mus musculus OX=10090 GN=Lamp5 PE=1 SV=2	High	7	2	3	2	280	31.7	6.14	36	104.2	94.9	98.5	92.6	105.6	93.5	99.2	97.2333	1.02023	-	0.713587
Q04899	Cdk18	Cyclin-dependent kinase 18 OS=Mus musculus OX=10090 GN=Cdk18 PE=1 SV=1	High	10	4	4	4	451	51.8	8.51	89	110.2	97.6	95	92	99.2	105.6	100.933	98.9333	1.02022	-	0.760231
Q9EPE9	Atp13a1	Manganese-transporting ATPase 13A1 OS=Mus musculus OX=10090 GN=Atp13a1 PE=1 SV=2	High	7	7	10	7	1200	132.3	8.03	148	99.9	100.2	103.1	101.5	98.9	96.8	101.067	99.0667	1.02019	-	0.304559
Q9Z2D3	Gsdme	Gasdermin-E OS=Mus musculus OX=10090 GN=Gsdme PE=1 SV=1	High	11	4	4	4	512	56.6	5.39	47	98.5	101.5	103.5	96.7	94.1	106.7	101.167	99.1667	1.02017	-	0.651709
Q7TPD3	Robo2	Roundabout homolog 2 OS=Mus musculus OX=10090 GN=Robo2 PE=1 SV=2	High	5	7	7	7	1470	161.1	6.33	86	103.4	99.4	100.8	104.7	100	92.9	101.2	99.2	1.02016	-	0.610458
Q9JKL4	Ndufaf3	NADH dehydrogenase [ubiquinone] 1 alpha subcomplex assembly factor 3 OS=Mus musculus OX=10090 GN=Ndufaf3 PE=1 SV=1	High	45	6	7	6	185	20.7	8.05	160	97.7	101.1	104.8	99.9	98.7	99	101.2	99.2	1.02016	-	0.391076
Q3UUG6	Tbc1d24	TBC1 domain family member 24 OS=Mus musculus OX=10090 GN=Tbc1d24 PE=1 SV=2	High	25	14	20	14	561	63.2	7.24	356	105.2	101	97.9	98.5	99.6	100	101.367	99.3667	1.02013	-	0.407347
Q8VHE0	Sec63	Translocation protein SEC63 homolog OS=Mus musculus OX=10090 GN=Sec63 PE=1 SV=4	High	4	3	3	3	760	87.8	5.38	63	105.1	101.2	97.8	103.4	95.2	99.5	101.367	99.3667	1.02013	-	0.562473
Q6Q899	Ddx58	Antiviral innate immune response receptor RIG-I OS=Mus musculus OX=10090 GN=Ddx58 PE=1 SV=2	High	2	2	2	2	926	105.9	6.65	0	117	89.9	92.7	95	96.2	102.5	99.8667	97.9	1.02009	-	0.836178
Q8BFZ9	Erlin2	Erlin-2 OS=Mus musculus OX=10090 GN=Erlin2 PE=1 SV=1	High	42	14	27	11	340	37.8	5.5	553	104	97.4	98.2	100.2	93.9	99.6	99.8667	97.9	1.02009	-	0.533589
P97813	Pld2	Phospholipase D2 OS=Mus musculus OX=10090 GN=Pld2 PE=1 SV=2	High	3	3	3	3	933	106.1	7.39	26	102	98.1	99.6	97.1	98.1	98.6	99.9	97.9333	1.02008	-	0.181791
Q8K4Z3	Naxe	NAD(P)H-hydrate epimerase OS=Mus musculus OX=10090 GN=Naxe PE=1 SV=1	High	33	7	21	7	282	31	7.69	397	98.6	100.1	101.3	95.5	102.1	96.5	100	98.0333	1.02006	-	0.421343
Q8R088	Golph3l	Golgi phosphoprotein 3-like OS=Mus musculus OX=10090 GN=Golph3l PE=1 SV=1	High	8	2	2	1	285	32.9	5.99	52	109.2	94.3	101.6	102.1	99.5	97.5	101.7	99.7	1.02006	-	0.679903
Q8VHR5	Gatad2b	Transcriptional repressor p66-beta OS=Mus musculus OX=10090 GN=Gatad2b PE=1 SV=1	High	9	5	5	5	594	65.4	9.7	79	96.8	100.9	103	99.3	102.3	93.2	100.233	98.2667	1.02001	-	0.576354
Q9DCU6	Mrpl4	39S ribosomal protein L4, mitochondrial OS=Mus musculus OX=10090 GN=Mrpl4 PE=1 SV=1	High	8	2	2	2	294	33.1	9.82	53	101	104.8	100.2	104.6	98.5	96.9	102	100	1.02	-	0.506125
Q8VEH5	Epm2aip1	EPM2A-interacting protein 1 OS=Mus musculus OX=10090 GN=Epm2aip1 PE=1 SV=1	High	12	7	9	7	606	70.1	5.87	209	101.6	97.6	102.3	100.9	95.7	99	100.5	98.5333	1.01996	-	0.404017
Q8BIF0	Cd99l2	CD99 antigen-like protein 2 OS=Mus musculus OX=10090 GN=Cd99l2 PE=1 SV=1	Medium	3	1	2	1	237	25.4	4.86	0	104.8	86.5	105.3	93.6	90.9	106.3	98.8667	96.9333	1.01994	-	0.816379
Q62083	Pick1	PRKCA-binding protein OS=Mus musculus OX=10090 GN=Pick1 PE=1 SV=2	High	19	7	8	7	416	46.6	5.52	96	100.3	99.3	102.8	97.2	101	98.3	100.8	98.8333	1.0199	-	0.269486
Q91WG4	Elp2	Elongator complex protein 2 OS=Mus musculus OX=10090 GN=Elp2 PE=1 SV=1	High	10	6	7	6	831	93	5.82	141	102	100.1	100.3	97.8	96.6	102.1	100.8	98.8333	1.0199	-	0.330038
Q8BGE6	Atg4b	Cysteine protease ATG4B OS=Mus musculus OX=10090 GN=Atg4b PE=1 SV=2	High	20	5	6	5	393	44.3	5.07	194	104.1	106.5	91.9	97.5	99.4	99.7	100.833	98.8667	1.01989	-	0.689261
Q8BYY4	Ttc39b	Tetratricopeptide repeat protein 39B OS=Mus musculus OX=10090 GN=Ttc39b PE=1 SV=1	High	8	5	5	5	617	70.2	6.64	65	102	97.8	103.7	97.9	97.2	102.5	101.167	99.2	1.01983	-	0.461342
Q9EQJ9	Magi3	Membrane-associated guanylate kinase, WW and PDZ domain-containing protein 3 OS=Mus musculus OX=10090 GN=Magi3 PE=1 SV=2	High	1	2	2	2	1476	161.6	8.05	31	106.5	95.9	96.1	99.8	96.4	96.5	99.5	97.5667	1.01982	-	0.626597
Q80YA3	Ddhd1	Phospholipase DDHD1 OS=Mus musculus OX=10090 GN=Ddhd1 PE=1 SV=1	Medium	1	1	1	1	547	61.8	6.61	19	103	96.3	99.8	100.7	93	99.6	99.7	97.7667	1.01977	-	0.564994
P35290	Rab24	Ras-related protein Rab-24 OS=Mus musculus OX=10090 GN=Rab24 PE=1 SV=2	High	28	6	7	6	203	23.1	6.23	151	102.4	98.7	98.7	100.1	92	101.9	99.9333	98	1.01973	-	0.587799
Q8VDJ3	Hdlbp	Vigilin OS=Mus musculus OX=10090 GN=Hdlbp PE=1 SV=1	High	26	29	32	29	1268	141.7	6.87	472	102.4	97.5	100.1	98.3	94.4	101.5	100	98.0667	1.01971	-	0.481427
O09167	Rpl21	60S ribosomal protein L21 OS=Mus musculus OX=10090 GN=Rpl21 PE=1 SV=3	High	32	6	7	6	160	18.6	10.49	69	104.7	97.4	98.3	101.2	91	102.4	100.133	98.2	1.01969	-	0.675233
Q9R1T4	Septin6	Septin-6 OS=Mus musculus OX=10090 GN=Septin6 PE=1 SV=4	High	55	22	57	11	434	49.6	6.43	1192	106.8	96.4	102.8	97.2	100	102.9	102	100.033	1.01966	-	0.59882
Q3V038	Ttc9	Tetratricopeptide repeat protein 9A OS=Mus musculus OX=10090 GN=Ttc9 PE=1 SV=1	High	20	4	5	4	219	24.3	8.85	119	100	99	107.1	99.7	104.7	95.8	102.033	100.067	1.01965	-	0.616202
Q9QZ06	Tollip	Toll-interacting protein OS=Mus musculus OX=10090 GN=Tollip PE=1 SV=1	High	39	9	12	9	274	30.3	5.17	308	100.1	100.2	100.8	101.7	95.4	98.2	100.367	98.4333	1.01964	-	0.351612
Q69ZP3	Pnkd	Probable hydrolase PNKD OS=Mus musculus OX=10090 GN=Pnkd PE=1 SV=2	High	14	6	6	6	385	43	8.94	58	95.3	101.7	104.5	99.1	101	95.6	100.5	98.5667	1.01961	-	0.572414
Q6P8X1	Snx6	Sorting nexin-6 OS=Mus musculus OX=10090 GN=Snx6 PE=1 SV=2	High	34	16	21	13	406	46.6	6.16	422	101.8	99.5	100.2	97.1	98.4	100.2	100.5	98.5667	1.01961	-	0.161529
Q99J31	Ophn1	Oligophrenin-1 OS=Mus musculus OX=10090 GN=Ophn1 PE=1 SV=1	High	5	4	4	4	802	91.9	7.96	64	106.4	98.2	97	99.3	96.2	100.3	100.533	98.6	1.01961	-	0.578464
Q7TSS2	Ube2q1	Ubiquitin-conjugating enzyme E2 Q1 OS=Mus musculus OX=10090 GN=Ube2q1 PE=1 SV=2	High	7	4	4	4	422	46.1	5.1	45	99.3	100.9	101.5	102	96.2	97.7	100.567	98.6333	1.0196	-	0.356848
Q9CXW4	Rpl11	60S ribosomal protein L11 OS=Mus musculus OX=10090 GN=Rpl11 PE=1 SV=4	High	34	5	11	5	178	20.2	9.6	265	104.5	102.2	95.2	94.4	97.7	104	100.633	98.7	1.01959	-	0.651652
Q8BGR2	Lrrc8d	Volume-regulated anion channel subunit LRRC8D OS=Mus musculus OX=10090 GN=Lrrc8d PE=1 SV=1	High	2	1	1	1	859	98.1	7.44	68	95.3	107.2	99.7	97.6	90	108.8	100.733	98.8	1.01957	-	0.780013
Q9QUR8	Sema7a	Semaphorin-7A OS=Mus musculus OX=10090 GN=Sema7a PE=1 SV=1	High	19	9	10	9	664	74.9	7.74	219	94.6	98.2	109.6	94.9	103.8	97.9	100.8	98.8667	1.01955	-	0.730007
Q8K0D5	Gfm1	Elongation factor G, mitochondrial OS=Mus musculus OX=10090 GN=Gfm1 PE=1 SV=1	High	22	14	18	14	751	83.5	6.92	277	98.8	100.5	103.1	98	96.2	102.4	100.8	98.8667	1.01955	-	0.434086
P0C0A3	Chmp6	Charged multivesicular body protein 6 OS=Mus musculus OX=10090 GN=Chmp6 PE=1 SV=2	High	36	6	7	6	200	23.4	5.44	129	103.9	97.8	100.8	96.6	97.7	102.4	100.833	98.9	1.01955	-	0.482958
Q80ZJ1	Rap2a	Ras-related protein Rap-2a OS=Mus musculus OX=10090 GN=Rap2a PE=1 SV=2	High	63	10	26	5	183	20.6	4.82	838	104.3	99.4	98.9	99.7	98.7	98.4	100.867	98.9333	1.01954	-	0.335359
Q9JKY5	Hip1r	Huntingtin-interacting protein 1-related protein OS=Mus musculus OX=10090 GN=Hip1r PE=1 SV=2	High	29	28	31	27	1068	119.4	6.52	473	105.4	95	102.6	98	97.5	101.7	101	99.0667	1.01952	-	0.597681
Q9WU79	Prodh	Proline dehydrogenase 1, mitochondrial OS=Mus musculus OX=10090 GN=Prodh PE=1 SV=2	High	21	11	17	11	599	68	8.24	422	99.6	97.7	105.8	99.7	103.3	94.3	101.033	99.1	1.01951	-	0.617896
P97379	G3bp2	Ras GTPase-activating protein-binding protein 2 OS=Mus musculus OX=10090 GN=G3bp2 PE=1 SV=2	High	21	9	14	9	482	54.1	5.62	223	103.4	101.1	98.7	96.1	95.6	105.7	101.067	99.1333	1.0195	-	0.615504
Q7TN29	Smap2	Stromal membrane-associated protein 2 OS=Mus musculus OX=10090 GN=Smap2 PE=1 SV=1	High	23	8	11	8	428	46.5	8.87	194	105.8	98.1	99.3	97.4	99.6	100.4	101.067	99.1333	1.0195	-	0.491284
Q8VD62	Bles03	UPF0696 protein C11orf68 homolog OS=Mus musculus OX=10090 GN=Bles03 PE=1 SV=2	High	18	5	7	5	298	31.8	6.1	165	102.6	100.5	100.2	96	100.3	101.2	101.1	99.1667	1.0195	-	0.336871
P18242	Ctsd	Cathepsin D OS=Mus musculus OX=10090 GN=Ctsd PE=1 SV=1	High	28	9	29	9	410	44.9	7.15	809	100.9	99.6	102.9	98.6	96.2	102.8	101.133	99.2	1.01949	-	0.420227
P54103	Dnajc2	DnaJ homolog subfamily C member 2 OS=Mus musculus OX=10090 GN=Dnajc2 PE=1 SV=2	High	4	2	2	2	621	71.7	8.7	46	94.8	97	101.6	101.3	96.5	90	97.8	95.9333	1.01946	-	0.652199
Q8R1I1	Uqcr10	Cytochrome b-c1 complex subunit 9 OS=Mus musculus OX=10090 GN=Uqcr10 PE=1 SV=1	High	50	3	10	3	64	7.4	9.19	228	99.8	101.3	103.1	102.3	99.1	97	101.4	99.4667	1.01944	-	0.346178
Q6A028	Swap70	Switch-associated protein 70 OS=Mus musculus OX=10090 GN=Swap70 PE=1 SV=2	High	3	2	2	2	585	69	6.05	26	102.2	98	98.8	92.4	103.7	97.2	99.6667	97.7667	1.01943	-	0.617842
P55065	Pltp	Phospholipid transfer protein OS=Mus musculus OX=10090 GN=Pltp PE=1 SV=1	High	8	3	3	3	493	54.4	6.62	107	104.8	97.2	97.5	94	95	104.8	99.8333	97.9333	1.0194	-	0.677832
Q8BYJ6	Tbc1d4	TBC1 domain family member 4 OS=Mus musculus OX=10090 GN=Tbc1d4 PE=1 SV=2	Medium	1	1	1	1	1307	147.4	7.33	0	105.5	97.1	97.4	91.8	99	103.5	100	98.1	1.01937	-	0.686779
P20352	F3	Tissue factor OS=Mus musculus OX=10090 GN=F3 PE=1 SV=2	High	11	3	4	3	294	32.9	9.32	125	97.7	102.2	105.8	100	103.3	96.6	101.9	99.9667	1.01934	-	0.559154
Q8VCR7	Abhd14b	Protein ABHD14B OS=Mus musculus OX=10090 GN=Abhd14b PE=1 SV=1	High	29	6	7	6	210	22.4	6.27	146	104.7	97.7	98.1	89.6	100	105.2	100.167	98.2667	1.01934	-	0.729229
Q9CQR6	Ppp6c	Serine/threonine-protein phosphatase 6 catalytic subunit OS=Mus musculus OX=10090 GN=Ppp6c PE=1 SV=1	High	34	9	15	9	305	35.1	5.69	304	98.3	100.2	102.5	98	101.2	96.1	100.333	98.4333	1.0193	-	0.378541
Q8CI94	Pygb	Glycogen phosphorylase, brain form OS=Mus musculus OX=10090 GN=Pygb PE=1 SV=3	High	61	48	162	39	843	96.7	6.73	3592	98.4	101.5	101.1	98.8	99.2	97.3	100.333	98.4333	1.0193	-	0.168665
Q9CX56	Psmd8	26S proteasome non-ATPase regulatory subunit 8 OS=Mus musculus OX=10090 GN=Psmd8 PE=1 SV=2	High	30	12	14	12	353	39.9	9.58	157	105.4	98.3	97.4	97.2	98.4	99.8	100.367	98.4667	1.0193	-	0.511404
Q99NB1	Acss1	Acetyl-coenzyme A synthetase 2-like, mitochondrial OS=Mus musculus OX=10090 GN=Acss1 PE=1 SV=1	High	20	11	14	11	682	74.6	6.98	269	102.6	99.1	99.6	97.7	96.9	101	100.433	98.5333	1.01928	-	0.317236
P28663	Napb	Beta-soluble NSF attachment protein OS=Mus musculus OX=10090 GN=Napb PE=1 SV=2	High	77	23	95	19	298	33.5	5.47	2583	101.5	101.3	98.6	103.2	96.3	96.2	100.467	98.5667	1.01928	-	0.489331
Q8R180	Ero1a	ERO1-like protein alpha OS=Mus musculus OX=10090 GN=Ero1a PE=1 SV=2	High	16	6	8	6	464	54.1	6.54	143	111.7	100.4	89.8	95.8	91.8	108.6	100.633	98.7333	1.01924	-	0.826117
Q9D753	Exosc8	Exosome complex component RRP43 OS=Mus musculus OX=10090 GN=Exosc8 PE=1 SV=1	High	5	1	1	1	276	29.9	5.2	23	105.4	96	100.5	99.7	102.7	93.8	100.633	98.7333	1.01924	-	0.640647
Q8K207		Uncharacterized protein C1orf21 homolog OS=Mus musculus OX=10090 PE=1 SV=1	High	8	1	1	1	121	13.9	5.22	23	103.8	99.6	99	100.7	99	97	100.8	98.9	1.01921	-	0.362506
E9Q5C9	Nolc1	Nucleolar and coiled-body phosphoprotein 1 OS=Mus musculus OX=10090 GN=Nolc1 PE=1 SV=1	High	7	6	6	6	702	73.7	9.36	112	98.3	98.9	105.3	102.1	95.8	98.9	100.833	98.9333	1.0192	-	0.546199
Q5PR69	Crad	Capping protein inhibiting regulator of actin dynamics OS=Mus musculus OX=10090 GN=Crad PE=1 SV=3	High	2	3	3	3	1207	132.2	5.4	29	97.5	101.4	87.9	96.1	86.5	98.8	95.6	93.8	1.01919	-	0.758995
P11531	Dmd	Dystrophin OS=Mus musculus OX=10090 GN=Dmd PE=1 SV=3	High	3	9	12	9	3678	425.6	5.94	357	103.1	100.3	100.6	101.4	95.7	101.2	101.333	99.4333	1.01911	-	0.410156
Q9CY62	Rnf181	E3 ubiquitin-protein ligase RNF181 OS=Mus musculus OX=10090 GN=Rnf181 PE=1 SV=1	High	9	2	2	2	165	19.1	6.04	0	100.6	96.7	101.5	97.5	94.3	101.4	99.6	97.7333	1.0191	-	0.501053
Q9CYN9	Atp6ap2	Renin receptor OS=Mus musculus OX=10090 GN=Atp6ap2 PE=1 SV=2	High	12	4	5	4	350	39.1	5.54	127	105.6	97.2	96.1	98.3	97.8	97.2	99.6333	97.7667	1.01909	-	0.569596
P85094	Isoc2a	Isochorismatase domain-containing protein 2A OS=Mus musculus OX=10090 GN=Isoc2a PE=1 SV=1	High	53	6	16	6	206	22.4	8.02	420	102.3	102.4	99.9	94.6	99.9	104.4	101.533	99.6333	1.01907	-	0.554309
Q9QZS3	Numb	Protein numb homolog OS=Mus musculus OX=10090 GN=Numb PE=1 SV=1	High	7	5	6	3	653	70.8	8.65	83	102.3	97.7	104.7	98.3	103.6	97.1	101.567	99.6667	1.01906	-	0.543422
P97470	Ppp4c	Serine/threonine-protein phosphatase 4 catalytic subunit OS=Mus musculus OX=10090 GN=Ppp4c PE=1 SV=2	High	19	4	7	3	307	35.1	5.06	233	100.6	104.2	100.1	100.9	100.5	97.8	101.633	99.7333	1.01905	-	0.305229
Q9CZG9	Pdzd11	PDZ domain-containing protein 11 OS=Mus musculus OX=10090 GN=Pdzd11 PE=1 SV=1	High	17	1	2	1	140	16.2	7.14	131	101.6	107.7	101.3	98.9	93.9	112	103.533	101.6	1.01903	-	0.755035
P56565	S100a1	Protein S100-A1 OS=Mus musculus OX=10090 GN=S100a1 PE=1 SV=2	High	40	4	11	4	94	10.5	4.5	342	109.3	98.6	93.1	97.6	99.3	98.5	100.333	98.4667	1.01896	-	0.716141
Q9QUR7	Pin1	Peptidyl-prolyl cis-trans isomerase NIMA-interacting 1 OS=Mus musculus OX=10090 GN=Pin1 PE=1 SV=1	High	45	6	9	6	165	18.4	8.79	166	99.3	101.7	100.3	102.1	98.9	94.7	100.433	98.5667	1.01894	-	0.453928
Q9D7N9	Apmap	Adipocyte plasma membrane-associated protein OS=Mus musculus OX=10090 GN=Apmap PE=1 SV=1	High	32	14	21	14	415	46.4	6.32	374	102.1	99.7	99.6	99.3	96.9	99.6	100.467	98.6	1.01893	-	0.189509
O88951	Lin7b	Protein lin-7 homolog B OS=Mus musculus OX=10090 GN=Lin7b PE=1 SV=2	High	31	7	10	5	207	22.9	8.68	141	99.4	99.9	102.5	95.5	99.4	101.3	100.6	98.7333	1.01891	-	0.394621
Q9Z2D8	Mbd3	Methyl-CpG-binding domain protein 3 OS=Mus musculus OX=10090 GN=Mbd3 PE=1 SV=1	High	14	4	4	4	285	32.1	5.82	119	99.9	98.8	103.4	97.1	100	99.4	100.7	98.8333	1.01889	-	0.319744
P32020	Scp2	Non-specific lipid-transfer protein OS=Mus musculus OX=10090 GN=Scp2 PE=1 SV=3	High	18	9	17	9	547	59.1	7.44	414	103.8	98	100.5	100.3	96.4	100	100.767	98.9	1.01887	-	0.423376
Q8K354	Cbr3	Carbonyl reductase [NADPH] 3 OS=Mus musculus OX=10090 GN=Cbr3 PE=1 SV=1	High	50	12	17	11	277	30.9	6.57	357	100.8	102.3	99.5	97	103.2	96.8	100.867	99	1.01886	-	0.453607
Q8C878	Uba3	NEDD8-activating enzyme E1 catalytic subunit OS=Mus musculus OX=10090 GN=Uba3 PE=1 SV=2	High	26	9	12	9	462	51.7	5.45	242	99.1	99.8	103.7	96.5	101.3	99.2	100.867	99	1.01886	-	0.402293
Q8K010	Oplah	5-oxoprolinase OS=Mus musculus OX=10090 GN=Oplah PE=1 SV=1	High	16	19	22	19	1288	137.5	6.28	293	102.3	96	98.9	95.2	99.1	97.4	99.0667	97.2333	1.01885	-	0.44033
Q9WTZ1	Rnf7	RING-box protein 2 OS=Mus musculus OX=10090 GN=Rnf7 PE=1 SV=1	High	8	1	1	1	113	12.7	5.44	23	96.8	102	104	98.8	96.1	102.3	100.933	99.0667	1.01884	-	0.541115
Q9CX80	Cygb	Cytoglobin OS=Mus musculus OX=10090 GN=Cygb PE=1 SV=1	High	23	4	4	4	190	21.5	6.8	48	100.1	99.8	102.9	96.8	97.5	102.9	100.933	99.0667	1.01884	-	0.437275
Q9DC61	Pmpca	Mitochondrial-processing peptidase subunit alpha OS=Mus musculus OX=10090 GN=Pmpca PE=1 SV=1	High	25	11	14	11	524	58.2	6.83	178	102.9	101.6	98.3	98.6	96.2	102.4	100.933	99.0667	1.01884	-	0.456248
Q8K310	Matr3	Matrin-3 OS=Mus musculus OX=10090 GN=Matr3 PE=1 SV=1	High	31	27	46	27	846	94.6	6.25	669	103.1	96.5	103.3	99.2	99.6	98.5	100.967	99.1	1.01884	-	0.454705
Q6GQT9	Nomo1	Nodal modulator 1 OS=Mus musculus OX=10090 GN=Nomo1 PE=1 SV=1	High	23	21	23	21	1214	133.3	6.09	389	102.4	100	100.6	102.1	95.6	99.7	101	99.1333	1.01883	-	0.409859
Q9Z2D6	Mecp2	Methyl-CpG-binding protein 2 OS=Mus musculus OX=10090 GN=Mecp2 PE=1 SV=1	High	40	17	31	17	484	52.3	9.96	718	99	96.6	107.5	98.9	101.3	97.3	101.033	99.1667	1.01882	-	0.622547
Q64133	Maoa	Amine oxidase [flavin-containing] A OS=Mus musculus OX=10090 GN=Maoa PE=1 SV=3	High	38	19	36	19	526	59.6	7.81	555	105.1	96.5	101.8	98.4	96.3	103.1	101.133	99.2667	1.0188	-	0.592286
Q9QXM1	Jmy	Junction-mediating and -regulatory protein OS=Mus musculus OX=10090 GN=Jmy PE=1 SV=1	High	3	3	3	3	983	110.5	6.13	16	98.9	97.6	101.5	94.9	94.8	102.8	99.3333	97.5	1.0188	-	0.559985
Q9D7N3	Mrps9	28S ribosomal protein S9, mitochondrial OS=Mus musculus OX=10090 GN=Mrps9 PE=1 SV=3	High	13	4	4	4	390	44.9	8.81	57	97.2	102.2	99	97.4	99.3	96.2	99.4667	97.6333	1.01878	-	0.346088
Q5NCF2	Trappc1	Trafficking protein particle complex subunit 1 OS=Mus musculus OX=10090 GN=Trappc1 PE=1 SV=1	High	25	3	4	3	145	16.9	9.16	33	100.2	102	101.9	102.9	96.1	99.5	101.367	99.5	1.01876	-	0.413622
Q9Z2Q6	Septin5	Septin-5 OS=Mus musculus OX=10090 GN=Septin5 PE=1 SV=2	High	56	24	73	20	369	42.7	6.67	1214	105	97.2	102.3	98.5	98.1	102.3	101.5	99.6333	1.01874	-	0.519992
O35658	C1qbp	Complement component 1 Q subcomponent-binding protein, mitochondrial OS=Mus musculus OX=10090 GN=C1qbp PE=1 SV=1	High	25	5	15	5	278	31	4.92	413	98.8	104.8	101	101.4	99	98.6	101.533	99.6667	1.01873	-	0.394497
Q9ESP1	Sdf2l1	Stromal cell-derived factor 2-like protein 1 OS=Mus musculus OX=10090 GN=Sdf2l1 PE=1 SV=2	Medium	4	1	1	1	221	23.6	7.42	31	98	100	101.3	98.9	96.1	98.8	99.7667	97.9333	1.01872	-	0.239402
Q6PFD9	Nup98	Nuclear pore complex protein Nup98-Nup96 OS=Mus musculus OX=10090 GN=Nup98 PE=1 SV=2	High	4	7	8	7	1816	197.1	6.18	112	100.9	96.8	107.3	101.1	99.2	99.1	101.667	99.8	1.0187	-	0.58231
Q91WL8	Wwox	WW domain-containing oxidoreductase OS=Mus musculus OX=10090 GN=Wwox PE=1 SV=1	High	9	3	3	3	414	46.5	7.02	79	106.6	97.1	102.1	93.2	93.7	113.3	101.933	100.067	1.01865	-	0.807305
Q9QZE5	Copg1	Coatomer subunit gamma-1 OS=Mus musculus OX=10090 GN=Copg1 PE=1 SV=1	High	27	18	22	15	874	97.5	5.35	587	104.2	99.3	97	97.8	95.2	102	100.167	98.3333	1.01864	-	0.562091
P57780	Actn4	Alpha-actinin-4 OS=Mus musculus OX=10090 GN=Actn4 PE=1 SV=1	High	53	41	100	27	912	104.9	5.41	2130	105.4	99.4	95.7	98.4	97.9	98.7	100.167	98.3333	1.01864	-	0.553193
P46978	Stt3a	Dolichyl-diphosphooligosaccharide--protein glycosyltransferase subunit STT3A OS=Mus musculus OX=10090 GN=Stt3a PE=1 SV=1	High	7	5	6	5	705	80.5	8.1	59	105.2	100	95.4	101.1	95.5	98.5	100.2	98.3667	1.01864	-	0.603942
Q6ZQ82	Arhgap26	Rho GTPase-activating protein 26 OS=Mus musculus OX=10090 GN=Arhgap26 PE=1 SV=3	High	9	7	8	7	814	92	6.68	175	103.2	96	101.9	97.5	99.7	98.4	100.367	98.5333	1.01861	-	0.471025
Q00558	F8a1	40-kDa huntingtin-associated protein OS=Mus musculus OX=10090 GN=F8a1 PE=1 SV=1	High	15	4	4	4	380	40.5	6.89	76	99.8	99.3	102	98.8	97.7	99.1	100.367	98.5333	1.01861	-	0.120611
P35123	Usp4	Ubiquitin carboxyl-terminal hydrolase 4 OS=Mus musculus OX=10090 GN=Usp4 PE=1 SV=3	High	15	10	11	9	962	108.3	5.64	162	103.6	97.7	100.2	93.9	95.3	106.8	100.5	98.6667	1.01858	-	0.700212
Q8BPQ7	Sgsm1	Small G protein signaling modulator 1 OS=Mus musculus OX=10090 GN=Sgsm1 PE=1 SV=2	High	8	7	9	7	1093	123.1	5.66	176	107.4	96.5	97.6	97.2	95.1	103.7	100.5	98.6667	1.01858	-	0.693437
Q9JIX8	Acin1	Apoptotic chromatin condensation inducer in the nucleus OS=Mus musculus OX=10090 GN=Acin1 PE=1 SV=3	High	9	10	10	10	1338	150.6	5.91	227	102	97.3	102.3	100.1	97.5	98.5	100.533	98.7	1.01857	-	0.362985
P63325	Rps10	40S ribosomal protein S10 OS=Mus musculus OX=10090 GN=Rps10 PE=1 SV=1	High	48	9	23	9	165	18.9	10.15	292	103.1	99	99.6	98.2	97.5	100.5	100.567	98.7333	1.01857	-	0.306975
Q61166	Mapre1	Microtubule-associated protein RP/EB family member 1 OS=Mus musculus OX=10090 GN=Mapre1 PE=1 SV=3	High	41	10	17	8	268	30	5.22	405	105.7	99	97	96	98.6	101.6	100.567	98.7333	1.01857	-	0.58472
P16390	Kcna3	Potassium voltage-gated channel subfamily A member 3 OS=Mus musculus OX=10090 GN=Kcna3 PE=1 SV=3	High	11	6	8	3	528	58.5	5.33	184	105.1	95.8	100.8	98.6	97.5	100.1	100.567	98.7333	1.01857	-	0.547115
Q8C7D2	Crbn	Protein cereblon OS=Mus musculus OX=10090 GN=Crbn PE=1 SV=1	High	15	5	6	5	445	50.8	5.33	150	98.5	102.8	100.8	95.5	98.8	102.3	100.7	98.8667	1.01854	-	0.474193
Q5QNQ6	Osbp2	Oxysterol-binding protein 2 OS=Mus musculus OX=10090 GN=Osbp2 PE=1 SV=1	High	11	9	9	8	908	101.3	7.14	134	98.8	104.3	99.1	99	96.9	100.8	100.733	98.9	1.01854	-	0.43421
Q99JX7	Nxf1	Nuclear RNA export factor 1 OS=Mus musculus OX=10090 GN=Nxf1 PE=1 SV=3	High	3	2	2	2	618	70.3	8.73	62	101.4	95.9	105.6	100.6	101.5	95.3	100.967	99.1333	1.01849	-	0.619358
Q3TIX9	Usp39	U4/U6.U5 tri-snRNP-associated protein 2 OS=Mus musculus OX=10090 GN=Usp39 PE=1 SV=2	High	7	3	3	3	564	65.1	8.9	47	101.4	98.8	102.8	94.3	98.9	104.3	101	99.1667	1.01849	-	0.588183
Q9ERR1	Ndel1	Nuclear distribution protein nudE-like 1 OS=Mus musculus OX=10090 GN=Ndel1 PE=1 SV=2	High	30	11	12	11	345	38.3	5.24	169	100.9	101.2	101	98.3	100	99.3	101.033	99.2	1.01848	-	0.021608
Q9Z2Y8	Plpbp	Pyridoxal phosphate homeostasis protein OS=Mus musculus OX=10090 GN=Plpbp PE=1 SV=1	High	40	9	16	9	274	30	8.27	471	97.9	101.8	103.5	96.9	103	97.8	101.067	99.2333	1.01847	-	0.507581
Q8VD33	Sgtb	Small glutamine-rich tetratricopeptide repeat-containing protein beta OS=Mus musculus OX=10090 GN=Sgtb PE=1 SV=1	High	18	5	5	5	304	33.4	4.92	97	104.9	96.9	101.7	94.9	105.7	97.4	101.167	99.3333	1.01846	-	0.671064
Q80WT5	Aftph	Aftiphilin OS=Mus musculus OX=10090 GN=Aftph PE=1 SV=2	High	6	5	5	5	931	101.1	4.5	92	96.1	102.1	100.3	92.7	98.6	101.8	99.5	97.7	1.01842	-	0.604202
Q9JHL1	Slc9a3r2	Na(+)/H(+) exchange regulatory cofactor NHE-RF2 OS=Mus musculus OX=10090 GN=Slc9a3r2 PE=1 SV=2	High	10	3	3	3	337	37.4	7.59	47	97.5	103.6	98	91.9	100.9	100.9	99.7	97.9	1.01839	-	0.641619
P18052	Ptpra	Receptor-type tyrosine-protein phosphatase alpha OS=Mus musculus OX=10090 GN=Ptpra PE=1 SV=3	High	22	15	22	14	829	93.6	7.05	457	105.1	98.6	97	99.4	95.8	100.1	100.233	98.4333	1.01829	-	0.556961
Q61035	Hars1	Histidine--tRNA ligase, cytoplasmic OS=Mus musculus OX=10090 GN=Hars1 PE=1 SV=2	High	34	18	25	16	509	57.4	6	533	103.7	99.1	97.9	96.2	99.4	99.7	100.233	98.4333	1.01829	-	0.43819
Q8CHX7	Rftn2	Raftlin-2 OS=Mus musculus OX=10090 GN=Rftn2 PE=1 SV=3	High	29	10	12	10	500	54.9	5.5	277	103.5	97.5	99.7	102.5	96.7	96.1	100.233	98.4333	1.01829	-	0.540028
Q8R1H0	Hopx	Homeodomain-only protein OS=Mus musculus OX=10090 GN=Hopx PE=1 SV=1	High	45	3	5	3	73	8.3	4.88	60	102.7	101.3	96.7	99.9	98.5	96.9	100.233	98.4333	1.01829	-	0.420888
Q8BIP0	Dars2	Aspartate--tRNA ligase, mitochondrial OS=Mus musculus OX=10090 GN=Dars2 PE=1 SV=1	High	6	5	6	5	653	74.1	6.98	49	102.5	98	100.9	94.9	100.1	101	100.467	98.6667	1.01824	-	0.479868
Q61686	Cbx5	Chromobox protein homolog 5 OS=Mus musculus OX=10090 GN=Cbx5 PE=1 SV=1	High	36	7	9	6	191	22.2	5.86	216	101	97.1	103.5	102.3	97.7	96.2	100.533	98.7333	1.01823	-	0.529006
P57784	Snrpa1	U2 small nuclear ribonucleoprotein A' OS=Mus musculus OX=10090 GN=Snrpa1 PE=1 SV=2	High	15	3	4	3	255	28.3	8.62	86	104.1	106.2	97.5	99.3	96.6	106.4	102.6	100.767	1.01819	-	0.664798
Q9Z2W9	Gria3	Glutamate receptor 3 OS=Mus musculus OX=10090 GN=Gria3 PE=1 SV=2	High	32	27	42	20	888	100.5	8.38	913	107.5	98.2	96.9	103	102.2	92	100.867	99.0667	1.01817	-	0.730205
Q8CIQ7	Dock3	Dedicator of cytokinesis protein 3 OS=Mus musculus OX=10090 GN=Dock3 PE=1 SV=1	High	7	14	15	13	2027	232.8	6.99	194	101.2	99.2	102.2	97.9	100.6	98.7	100.867	99.0667	1.01817	-	0.205286
Q6ZPJ3	Ube2o	(E3-independent) E2 ubiquitin-conjugating enzyme UBE2O OS=Mus musculus OX=10090 GN=Ube2o PE=1 SV=3	High	23	29	39	29	1288	140.7	5.06	795	103.1	99.5	100.6	96.9	99.5	101.4	101.067	99.2667	1.01813	-	0.345313
Q9CR27	Washc3	WASH complex subunit 3 OS=Mus musculus OX=10090 GN=Washc3 PE=1 SV=1	High	11	2	2	2	194	21.1	4.46	55	102.4	102.7	98.2	101	98.2	98.7	101.1	99.3	1.01813	-	0.34665
Q8C180	Frs2	Fibroblast growth factor receptor substrate 2 OS=Mus musculus OX=10090 GN=Frs2 PE=1 SV=3	High	3	1	1	1	508	56.8	6.16	38	98.3	109.4	95.7	101.2	93.4	103.4	101.133	99.3333	1.01812	-	0.745826
Q8R1K1	Ubac2	Ubiquitin-associated domain-containing protein 2 OS=Mus musculus OX=10090 GN=Ubac2 PE=1 SV=1	High	6	2	2	2	345	39	9.44	28	99.1	99.3	105	96.3	98.8	102.9	101.133	99.3333	1.01812	-	0.54543
O35435	Dhodh	Dihydroorotate dehydrogenase (quinone), mitochondrial OS=Mus musculus OX=10090 GN=Dhodh PE=1 SV=2	High	14	4	4	4	395	42.7	9.55	45	100.2	100.9	102.4	100.2	93.4	104.5	101.167	99.3667	1.01811	-	0.613995
P97382	Kcnab3	Voltage-gated potassium channel subunit beta-3 OS=Mus musculus OX=10090 GN=Kcnab3 PE=1 SV=1	Medium	5	1	1	1	249	27.7	7.39	0	100.3	99.8	109.6	87.7	104.3	112.2	103.233	101.4	1.01808	-	0.827696
Q9R1S8	Capn7	Calpain-7 OS=Mus musculus OX=10090 GN=Capn7 PE=2 SV=1	High	5	3	3	3	813	92.5	7.97	18	97.8	104.5	102.1	100	96	103	101.467	99.6667	1.01806	-	0.557988
O88792	F11r	Junctional adhesion molecule A OS=Mus musculus OX=10090 GN=F11r PE=1 SV=2	High	4	1	1	1	300	32.4	6.77	24	100.4	101.7	96.7	93.9	101.2	98.4	99.6	97.8333	1.01806	-	0.534244
Q8C080	Snx16	Sorting nexin-16 OS=Mus musculus OX=10090 GN=Snx16 PE=1 SV=2	High	7	2	3	2	344	38.8	5.21	49	103.7	102.8	92.7	98.6	96.8	98.5	99.7333	97.9667	1.01803	-	0.647029
P47753	Capza1	F-actin-capping protein subunit alpha-1 OS=Mus musculus OX=10090 GN=Capza1 PE=1 SV=4	High	52	10	19	8	286	32.9	5.55	505	101.8	101.7	101.6	98.3	100.7	100.7	101.7	99.9	1.01802	-	0.0882138
Q9D958	Spcs1	Signal peptidase complex subunit 1 OS=Mus musculus OX=10090 GN=Spcs1 PE=2 SV=3	High	8	1	1	1	161	18.2	10.01	13	101.9	101.6	96	98.3	94.2	101.7	99.8333	98.0667	1.01801	-	0.574693
Q924C1	Xpo5	Exportin-5 OS=Mus musculus OX=10090 GN=Xpo5 PE=1 SV=1	High	9	11	11	11	1204	136.9	5.82	69	101.1	100.1	98.3	98.3	99.1	96.8	99.8333	98.0667	1.01801	-	0.1712
Q8C8T8	Tsr2	Pre-rRNA-processing protein TSR2 homolog OS=Mus musculus OX=10090 GN=Tsr2 PE=1 SV=1	High	14	2	4	2	191	20.9	4.23	97	103.7	101	100.5	101.4	103.1	95.3	101.733	99.9333	1.01801	-	0.522003
P14148	Rpl7	60S ribosomal protein L7 OS=Mus musculus OX=10090 GN=Rpl7 PE=1 SV=2	High	59	20	39	20	270	31.4	10.89	515	105.8	95.8	98.1	98.9	93.3	102.2	99.9	98.1333	1.018	-	0.680551
Q5SWY8	Slc5a10	Sodium/glucose cotransporter 5 OS=Mus musculus OX=10090 GN=Slc5a10 PE=1 SV=1	Low	2	1	1	1	596	64.7	8.21	0	90.8	100.1	108.8	89.2	103.3	101.9	99.9	98.1333	1.018	-	0.809602
Q99LP6	Grpel1	GrpE protein homolog 1, mitochondrial OS=Mus musculus OX=10090 GN=Grpel1 PE=1 SV=1	High	40	8	12	8	217	24.3	8.38	218	101.4	101.5	97.6	99	96	100.2	100.167	98.4	1.01795	-	0.37978
Q7TT37	Elp1	Elongator complex protein 1 OS=Mus musculus OX=10090 GN=Elp1 PE=1 SV=2	High	16	19	23	19	1333	149.5	6	442	103.1	98.4	99.1	98.9	95.5	100.9	100.2	98.4333	1.01795	-	0.457638
Q60625	Icam5	Intercellular adhesion molecule 5 OS=Mus musculus OX=10090 GN=Icam5 PE=1 SV=2	High	22	21	40	21	917	96.9	6.32	553	101.3	103.9	95.7	107.4	94.9	93.3	100.3	98.5333	1.01793	-	0.745142
Q9D1X0	Nol3	Nucleolar protein 3 OS=Mus musculus OX=10090 GN=Nol3 PE=1 SV=1	High	33	6	9	6	220	24.6	4.07	277	98.6	103.9	98.7	98.6	97.2	100.1	100.4	98.6333	1.01791	-	0.41404
Q8BG21	Cacfd1	Calcium channel flower homolog OS=Mus musculus OX=10090 GN=Cacfd1 PE=1 SV=1	High	9	2	2	2	171	18.3	5.44	24	102.3	93.7	99.7	99.9	91.3	99.3	98.5667	96.8333	1.0179	-	0.66909
P61087	Ube2k	Ubiquitin-conjugating enzyme E2 K OS=Mus musculus OX=10090 GN=Ube2k PE=1 SV=3	High	41	7	16	7	200	22.4	5.44	378	101.4	103	97	97	98.2	100.9	100.467	98.7	1.0179	-	0.453996
Q8VHY0	Cspg4	Chondroitin sulfate proteoglycan 4 OS=Mus musculus OX=10090 GN=Cspg4 PE=1 SV=3	High	4	6	6	6	2327	252.2	5.44	111	104.3	98	99.5	97.9	92.4	106.2	100.6	98.8333	1.01788	-	0.710919
P62983	Rps27a	Ubiquitin-40S ribosomal protein S27a OS=Mus musculus OX=10090 GN=Rps27a PE=1 SV=2	High	42	6	181	6	156	17.9	9.64	2407	100.2	100.3	101.3	98.1	101.4	97	100.6	98.8333	1.01788	-	0.266096
P63154	Crnkl1	Crooked neck-like protein 1 OS=Mus musculus OX=10090 GN=Crnkl1 PE=1 SV=1	High	2	1	1	1	690	83.4	6.93	62	103	100	98.9	102.5	102	92.1	100.633	98.8667	1.01787	-	0.649423
Q8K4J6	Mrtfa	Myocardin-related transcription factor A OS=Mus musculus OX=10090 GN=Mrtfa PE=1 SV=2	High	2	2	2	1	964	102.5	5.5	51	105.8	94.2	96.7	92.4	93.5	105.6	98.9	97.1667	1.01784	-	0.768603
P35564	Canx	Calnexin OS=Mus musculus OX=10090 GN=Canx PE=1 SV=1	High	37	26	52	26	591	67.2	4.64	929	104.1	99.7	98.9	99.4	95.5	102.5	100.9	99.1333	1.01782	-	0.532804
Q9CY57	Chtop	Chromatin target of PRMT1 protein OS=Mus musculus OX=10090 GN=Chtop PE=1 SV=2	High	10	2	2	2	249	26.6	12.23	89	102.1	92.3	102.7	95.2	95.2	101.5	99.0333	97.3	1.01781	-	0.685055
Q4JK59	Tet2	Methylcytosine dioxygenase TET2 OS=Mus musculus OX=10090 GN=Tet2 PE=1 SV=3	Low	0	1	2	1	1912	212	7.84	0	91	101.5	110.4	98.8	96	102.8	100.967	99.2	1.01781	-	0.781086
Q6P5U7	Nwd2	NACHT and WD repeat domain-containing protein 2 OS=Mus musculus OX=10090 GN=Nwd2 PE=1 SV=2	High	9	15	16	15	1742	197.3	6.15	243	106.1	102.9	94.1	100	96.5	101.3	101.033	99.2667	1.0178	-	0.671199
Q922Y1	Ubxn1	UBX domain-containing protein 1 OS=Mus musculus OX=10090 GN=Ubxn1 PE=1 SV=1	High	47	11	14	11	297	33.6	5.26	233	102.3	101	100.4	97.1	101.8	99.5	101.233	99.4667	1.01776	-	0.295205
P01831	Thy1	Thy-1 membrane glycoprotein OS=Mus musculus OX=10090 GN=Thy1 PE=1 SV=1	High	32	5	25	5	162	18.1	8.97	430	97.5	103.4	102.8	102.2	99.3	96.9	101.233	99.4667	1.01776	-	0.506027
Q8BTG3	Tcp11l1	T-complex protein 11-like protein 1 OS=Mus musculus OX=10090 GN=Tcp11l1 PE=1 SV=1	High	9	5	7	5	509	56.3	5.5	153	101	98.1	104.6	100.8	100.6	97	101.233	99.4667	1.01776	-	0.476096
Q3UGX3	Nat8l	N-acetylaspartate synthetase OS=Mus musculus OX=10090 GN=Nat8l PE=1 SV=1	High	7	2	2	2	299	32.8	8.53	16	99.8	101.1	103.1	92.3	101.2	105.2	101.333	99.5667	1.01774	-	0.676432
Q9D0R4	Ddx56	Probable ATP-dependent RNA helicase DDX56 OS=Mus musculus OX=10090 GN=Ddx56 PE=2 SV=1	Medium	2	1	1	1	546	61.2	9.17	0	109.8	93	95.7	86.8	100.6	105.9	99.5	97.7667	1.01773	-	0.833269
Q8C0L9	Gpcpd1	Glycerophosphocholine phosphodiesterase GPCPD1 OS=Mus musculus OX=10090 GN=Gpcpd1 PE=1 SV=1	High	7	5	5	5	675	76.5	5.58	67	101.5	98.9	104	95.7	101	102.4	101.467	99.7	1.01772	-	0.521307
Q8BHY8	Snx14	Sorting nexin-14 OS=Mus musculus OX=10090 GN=Snx14 PE=1 SV=2	High	1	1	1	1	964	111.8	6.83	40	99.4	99.8	99.5	101.2	94.4	97.9	99.5667	97.8333	1.01772	-	0.427962
Q8BIJ7	Rufy1	RUN and FYVE domain-containing protein 1 OS=Mus musculus OX=10090 GN=Rufy1 PE=1 SV=1	High	7	5	6	4	712	80.3	5.68	62	101.9	97.3	99.5	99.1	95.3	99.1	99.5667	97.8333	1.01772	-	0.398457
Q64337	Sqstm1	Sequestosome-1 OS=Mus musculus OX=10090 GN=Sqstm1 PE=1 SV=1	High	10	3	4	3	442	48.1	5.21	64	103.8	96	99.1	100	95.2	98.5	99.6333	97.9	1.01771	-	0.552198
G5E8A8	Tekt5	Tektin-5 OS=Mus musculus OX=10090 GN=Tekt5 PE=1 SV=1	Low	1	1	1	1	557	62.7	7.78	0	96.6	106.4	102.3	94.9	109.2	95.9	101.767	100	1.01767	-	0.760571
P15388	Kcnc1	Potassium voltage-gated channel subfamily C member 1 OS=Mus musculus OX=10090 GN=Kcnc1 PE=1 SV=1	High	7	4	5	3	511	57.9	6.58	50	97.4	102	106.4	100.4	98.6	101.5	101.933	100.167	1.01764	-	0.553132
Q8VC30	Tkfc	Triokinase/FMN cyclase OS=Mus musculus OX=10090 GN=Tkfc PE=1 SV=1	High	21	9	11	9	578	59.7	6.92	228	103.5	98.6	98.3	96	100.2	99	100.133	98.4	1.01762	-	0.455106
Q9CQ26	Stambp	STAM-binding protein OS=Mus musculus OX=10090 GN=Stambp PE=1 SV=1	High	10	4	4	4	424	48.5	6.64	48	100	100.8	99.6	97.1	98.5	99.6	100.133	98.4	1.01762	-	0.0975845
Q62348	Tsn	Translin OS=Mus musculus OX=10090 GN=Tsn PE=1 SV=1	High	19	5	10	5	228	26.2	6.44	161	101.3	98.5	100.8	94.9	100.2	100.3	100.2	98.4667	1.0176	-	0.430983
B2RUJ5	Apba1	Amyloid-beta A4 precursor protein-binding family A member 1 OS=Mus musculus OX=10090 GN=Apba1 PE=1 SV=2	High	8	6	6	4	842	92.9	4.88	104	103.2	99	98.5	95.8	100.2	99.5	100.233	98.5	1.0176	-	0.439429
Q8VIM9	Irgq	Immunity-related GTPase family Q protein OS=Mus musculus OX=10090 GN=Irgq PE=1 SV=1	High	25	11	14	11	583	59.3	4.83	277	101.9	101.7	97.4	97.5	97.5	100.8	100.333	98.6	1.01758	-	0.398174
Q9D7I5	Lhpp	Phospholysine phosphohistidine inorganic pyrophosphate phosphatase OS=Mus musculus OX=10090 GN=Lhpp PE=1 SV=1	High	19	3	5	3	270	29.1	5.1	78	98.9	104.7	97.5	100.1	101.6	94.2	100.367	98.6333	1.01757	-	0.61205
Q0VGU4	Vgf	Neurosecretory protein VGF OS=Mus musculus OX=10090 GN=Vgf PE=1 SV=1	High	22	13	17	13	617	68.2	4.7	284	106.7	98.8	95.8	101.4	94.6	100.1	100.433	98.7	1.01756	-	0.676765
Q91X96	Rabif	Guanine nucleotide exchange factor MSS4 OS=Mus musculus OX=10090 GN=Rabif PE=1 SV=1	High	16	2	2	2	123	13.9	5.52	25	98.3	113.5	95.3	94.7	101.9	105.2	102.367	100.6	1.01756	-	0.797119
Q9CX34	Sugt1	Protein SGT1 homolog OS=Mus musculus OX=10090 GN=Sugt1 PE=1 SV=3	High	49	15	22	15	336	38.1	5.45	502	101.9	100.7	98.8	97.4	100.2	98.6	100.467	98.7333	1.01756	-	0.226331
Q3UMB5	Smcr8	Guanine nucleotide exchange protein SMCR8 OS=Mus musculus OX=10090 GN=Smcr8 PE=1 SV=2	High	9	7	7	7	935	104.9	5.4	92	104	97.2	100.5	100	96.2	100.3	100.567	98.8333	1.01754	-	0.504332
Q9D9J8	Bpifa3	BPI fold-containing family A member 3 OS=Mus musculus OX=10090 GN=Bpifa3 PE=2 SV=1	High	3	1	1	1	232	25.7	8.59	31	100.1	103.6	103.9	97.8	100.6	103.9	102.533	100.767	1.01753	-	0.456179
P70318	Tial1	Nucleolysin TIAR OS=Mus musculus OX=10090 GN=Tial1 PE=1 SV=1	High	17	7	8	5	392	43.4	7.99	126	100.8	99	102.6	103.2	97.9	96.1	100.8	99.0667	1.0175	-	0.505245
Q9Z204	Hnrnpc	Heterogeneous nuclear ribonucleoproteins C1/C2 OS=Mus musculus OX=10090 GN=Hnrnpc PE=1 SV=1	High	46	17	36	16	313	34.4	5.05	642	101.3	99.1	102.2	100.3	98.5	98.6	100.867	99.1333	1.01748	-	0.187109
O35955	Psmb10	Proteasome subunit beta type-10 OS=Mus musculus OX=10090 GN=Psmb10 PE=1 SV=1	High	8	2	2	2	273	29	6.87	48	112.1	98	92.7	97.6	95.8	104.2	100.933	99.2	1.01747	-	0.797691
Q91WQ3	Yars1	Tyrosine--tRNA ligase, cytoplasmic OS=Mus musculus OX=10090 GN=Yars1 PE=1 SV=3	High	64	33	46	33	528	59.1	7.01	646	100.7	100.1	102.1	96.8	100.9	100	100.967	99.2333	1.01747	-	0.276866
Q9QXS1	Plec	Plectin OS=Mus musculus OX=10090 GN=Plec PE=1 SV=3	High	54	235	349	235	4691	533.9	5.96	6991	103.9	97.8	101.3	99.3	101	97.5	101	99.2667	1.01746	-	0.442502
Q9DCS2	Mettl26	Methyltransferase-like 26 OS=Mus musculus OX=10090 GN=Mettl26 PE=1 SV=1	High	32	6	8	6	204	22.7	6.52	142	102.5	100.3	100.2	95.5	100.6	101.7	101	99.2667	1.01746	-	0.445859
Q501J6	Ddx17	Probable ATP-dependent RNA helicase DDX17 OS=Mus musculus OX=10090 GN=Ddx17 PE=1 SV=1	High	36	21	34	15	650	72.4	8.59	728	103.1	96	104.1	98.7	99.6	99.7	101.067	99.3333	1.01745	-	0.536919
P15379	Cd44	CD44 antigen OS=Mus musculus OX=10090 GN=Cd44 PE=1 SV=3	High	2	1	1	1	778	85.6	4.96	34	108.9	92.4	102	100.3	94.3	103.5	101.1	99.3667	1.01744	-	0.768076
Q9QZE7	Tsnax	Translin-associated protein X OS=Mus musculus OX=10090 GN=Tsnax PE=1 SV=1	High	37	9	12	9	290	32.9	6.55	317	106.9	98.5	98	97.9	100.9	99.4	101.133	99.4	1.01744	-	0.596033
Q8K0V2	Dcun1d3	DCN1-like protein 3 OS=Mus musculus OX=10090 GN=Dcun1d3 PE=2 SV=1	High	3	1	1	1	304	34.4	5.12	38	102.3	99.2	102	97.6	90.8	109.9	101.167	99.4333	1.01743	-	0.775304
Q8CD26	Slc35e1	Solute carrier family 35 member E1 OS=Mus musculus OX=10090 GN=Slc35e1 PE=1 SV=2	High	2	1	1	1	409	44.3	9.88	15	114.7	94.7	94.4	103.1	99	96.5	101.267	99.5333	1.01741	-	0.816295
P17156	Hspa2	Heat shock-related 70 kDa protein 2 OS=Mus musculus OX=10090 GN=Hspa2 PE=1 SV=2	High	62	39	134	23	633	69.6	5.67	2361	103.6	100.3	94.2	99.6	95.7	97.7	99.3667	97.6667	1.01741	-	0.598251
Q9JJ69	Kcnip2	Kv channel-interacting protein 2 OS=Mus musculus OX=10090 GN=Kcnip2 PE=1 SV=2	High	8	1	1	1	270	30.9	5.05	88	83.8	113.5	106.8	98.9	93.6	106.4	101.367	99.6333	1.0174	-	0.86727
Q91V14	Slc12a5	Solute carrier family 12 member 5 OS=Mus musculus OX=10090 GN=Slc12a5 PE=1 SV=2	High	27	29	56	23	1138	126.2	6.74	1209	105.3	98.2	101	97.6	102.3	99.4	101.5	99.7667	1.01737	-	0.522701
Q8BFQ4	Wdr82	WD repeat-containing protein 82 OS=Mus musculus OX=10090 GN=Wdr82 PE=1 SV=1	High	5	3	3	3	313	35.1	7.69	17	99.9	101.5	103.2	103.2	98.8	97.4	101.533	99.8	1.01737	-	0.432952
Q80ZJ7	Snx32	Sorting nexin-32 OS=Mus musculus OX=10090 GN=Snx32 PE=2 SV=1	High	22	9	11	7	404	46.6	6.96	135	100	101	98.7	93.3	97.8	103.5	99.9	98.2	1.01731	-	0.604177
B2RXS4	Plxnb2	Plexin-B2 OS=Mus musculus OX=10090 GN=Plxnb2 PE=1 SV=1	High	7	12	13	12	1842	206.1	5.87	305	107.9	96.2	96	97.1	97.9	100	100.033	98.3333	1.01729	-	0.694665
Q99J08	Sec14l2	SEC14-like protein 2 OS=Mus musculus OX=10090 GN=Sec14l2 PE=1 SV=1	High	28	11	16	11	403	46.3	7.11	283	95.9	102.4	102.2	100.3	97.5	97.6	100.167	98.4667	1.01726	-	0.504821
P51432	Plcb3	1-phosphatidylinositol 4,5-bisphosphate phosphodiesterase beta-3 OS=Mus musculus OX=10090 GN=Plcb3 PE=1 SV=2	High	4	4	4	4	1234	139.4	5.94	59	103.7	104.9	92.5	96.8	101.9	97.3	100.367	98.6667	1.01723	-	0.710817
Q91ZF0	Dnajc24	DnaJ homolog subfamily C member 24 OS=Mus musculus OX=10090 GN=Dnajc24 PE=1 SV=4	High	13	2	2	2	148	16.9	4.92	48	103.9	102.1	95.2	88.3	104.9	102.9	100.4	98.7	1.01722	-	0.786347
O08756	Hsd17b10	3-hydroxyacyl-CoA dehydrogenase type-2 OS=Mus musculus OX=10090 GN=Hsd17b10 PE=1 SV=4	High	40	7	14	7	261	27.4	8.41	493	101.6	99.5	101.1	100.1	99.5	97.5	100.733	99.0333	1.01717	-	0.167434
Q924T7	Rnf31	E3 ubiquitin-protein ligase RNF31 OS=Mus musculus OX=10090 GN=Rnf31 PE=1 SV=2	High	3	3	4	3	1066	119.2	6.52	45	99.4	100.4	103	95.1	100.3	102.3	100.933	99.2333	1.01713	-	0.517681
Q8BFR5	Tufm	Elongation factor Tu, mitochondrial OS=Mus musculus OX=10090 GN=Tufm PE=1 SV=1	High	62	25	70	25	452	49.5	7.56	1698	101.4	99.5	102.4	100.4	98.4	99.4	101.1	99.4	1.0171	-	0.173514
O08915	Aip	AH receptor-interacting protein OS=Mus musculus OX=10090 GN=Aip PE=1 SV=1	High	18	5	7	5	330	37.6	6.4	107	95.2	96.9	99.5	93.6	94.9	98.2	97.2	95.5667	1.01709	-	0.428111
Q8CI33	Cwf19l1	CWF19-like protein 1 OS=Mus musculus OX=10090 GN=Cwf19l1 PE=1 SV=2	High	6	3	3	3	537	60.2	7.14	38	103.2	98.6	101.8	97.5	101	100	101.2	99.5	1.01709	-	0.37734
Q6PJN8	Dalrd3	DALR anticodon-binding domain-containing protein 3 OS=Mus musculus OX=10090 GN=Dalrd3 PE=2 SV=1	High	2	1	1	1	538	58.7	8.15	13	98.3	100.6	105	95.4	104.5	98.9	101.3	99.6	1.01707	-	0.633558
Q6A051	Atrnl1	Attractin-like protein 1 OS=Mus musculus OX=10090 GN=Atrnl1 PE=1 SV=2	High	1	2	2	2	1378	152.4	7.3	39	108.2	96.8	93.8	97.8	97.8	98.2	99.6	97.9333	1.01702	-	0.723404
Q9CZ30	Ola1	Obg-like ATPase 1 OS=Mus musculus OX=10090 GN=Ola1 PE=1 SV=1	High	53	17	33	17	396	44.7	7.81	540	96.7	106.8	101.3	97.6	102.2	99.9	101.6	99.9	1.01702	-	0.624139
Q3UDP0	Wdr41	WD repeat-containing protein 41 OS=Mus musculus OX=10090 GN=Wdr41 PE=1 SV=1	High	16	5	5	5	460	51.5	5.15	73	100.7	101.1	103.3	98.8	103.3	97.9	101.7	100	1.017	-	0.411432
Q922D4	Ppp6r3	Serine/threonine-protein phosphatase 6 regulatory subunit 3 OS=Mus musculus OX=10090 GN=Ppp6r3 PE=1 SV=1	High	5	4	5	4	844	94.6	4.58	99	100.1	104.5	100.7	100.2	103.6	96.4	101.767	100.067	1.01699	-	0.532959
Q8C163	Exog	Nuclease EXOG, mitochondrial OS=Mus musculus OX=10090 GN=Exog PE=1 SV=1	High	27	8	10	8	368	41.4	8.12	150	96.9	105.1	103.3	108	98.4	93.8	101.767	100.067	1.01699	-	0.74449
P28063	Psmb8	Proteasome subunit beta type-8 OS=Mus musculus OX=10090 GN=Psmb8 PE=1 SV=2	High	18	4	4	4	276	30.2	6.68	70	107.9	98.8	98.9	102.4	97.8	100.3	101.867	100.167	1.01697	-	0.633289
Q9QYJ3	Dnajb1	DnaJ homolog subfamily B member 1 OS=Mus musculus OX=10090 GN=Dnajb1 PE=1 SV=3	High	36	13	16	12	340	38.1	8.63	291	106.4	98.7	94.7	92.4	97.7	104.7	99.9333	98.2667	1.01696	-	0.753137
P63011	Rab3a	Ras-related protein Rab-3A OS=Mus musculus OX=10090 GN=Rab3a PE=1 SV=1	High	46	8	81	6	220	25	5.03	2347	95	107.2	97.8	107.3	94.1	93.6	100	98.3333	1.01695	-	0.788399
Q8K4X7	Agpat4	1-acyl-sn-glycerol-3-phosphate acyltransferase delta OS=Mus musculus OX=10090 GN=Agpat4 PE=1 SV=1	High	18	7	9	7	378	43.8	8.38	144	102.4	99.8	98	102.1	96.9	96.2	100.067	98.4	1.01694	-	0.501243
O70228	Atp9a	Probable phospholipid-transporting ATPase IIA OS=Mus musculus OX=10090 GN=Atp9a PE=1 SV=3	High	17	17	21	14	1047	118.5	7.69	385	99.9	98	102.7	99.7	94.9	101	100.2	98.5333	1.01691	-	0.509336
P57776	Eef1d	Elongation factor 1-delta OS=Mus musculus OX=10090 GN=Eef1d PE=1 SV=3	High	32	10	17	10	281	31.3	5.02	428	104.1	98.5	98.5	100.6	95.2	100.3	100.367	98.7	1.01689	-	0.550552
Q8VE88	Fam114a2	Protein FAM114A2 OS=Mus musculus OX=10090 GN=Fam114a2 PE=1 SV=2	High	24	12	13	12	497	54	4.93	269	100.2	102.1	98.8	99.1	98.8	98.2	100.367	98.7	1.01689	-	0.168298
Q68FD9	Kiaa1549	UPF0606 protein KIAA1549 OS=Mus musculus OX=10090 GN=Kiaa1549 PE=1 SV=3	High	5	10	12	10	1940	209.1	6.1	165	100.7	99.6	101	102.7	95.1	98.5	100.433	98.7667	1.01687	-	0.497964
Q8C129	Lnpep	Leucyl-cystinyl aminopeptidase OS=Mus musculus OX=10090 GN=Lnpep PE=1 SV=1	High	9	8	8	8	1025	117.2	5.96	123	100.2	101.9	99.7	101.2	94.3	101.3	100.6	98.9333	1.01685	-	0.527357
Q8VCM7	Fgg	Fibrinogen gamma chain OS=Mus musculus OX=10090 GN=Fgg PE=1 SV=1	High	17	7	7	7	436	49.4	5.86	29	109.5	99.4	99.6	109.3	96.1	98	102.833	101.133	1.01681	-	0.76445
Q8K2Q7	Brox	BRO1 domain-containing protein BROX OS=Mus musculus OX=10090 GN=Brox PE=1 SV=1	High	18	6	9	6	411	46.2	7.69	213	100.2	102.8	99.5	98.1	98.7	100.7	100.833	99.1667	1.01681	-	0.261218
Q61036	Pak3	Serine/threonine-protein kinase PAK 3 OS=Mus musculus OX=10090 GN=Pak3 PE=1 SV=2	High	44	19	34	9	559	62.4	5.4	871	103.2	99.3	100.2	97.9	99.5	100.3	100.9	99.2333	1.0168	-	0.291852
Q9D824	Fip1l1	Pre-mRNA 3'-end-processing factor FIP1 OS=Mus musculus OX=10090 GN=Fip1l1 PE=1 SV=1	High	4	2	2	2	581	64.9	5.77	16	102.5	99.4	101.2	98.3	97.5	102.3	101.033	99.3667	1.01677	-	0.391287
Q99LI8	Hgs	Hepatocyte growth factor-regulated tyrosine kinase substrate OS=Mus musculus OX=10090 GN=Hgs PE=1 SV=2	High	14	12	18	12	775	86	6.16	279	104.2	98	101	100	98.3	99.9	101.067	99.4	1.01677	-	0.423814
O88844	Idh1	Isocitrate dehydrogenase [NADP] cytoplasmic OS=Mus musculus OX=10090 GN=Idh1 PE=1 SV=2	High	58	25	43	23	414	46.6	7.17	974	103.3	101.3	93.1	96.9	95.2	100.7	99.2333	97.6	1.01673	-	0.66665
Q8C419	Gpr158	Probable G-protein coupled receptor 158 OS=Mus musculus OX=10090 GN=Gpr158 PE=1 SV=2	High	18	18	27	18	1200	134.3	8.09	523	102.1	99.8	102.6	101.7	98.5	99.3	101.5	99.8333	1.01669	-	0.2664
P69566	Ranbp9	Ran-binding protein 9 OS=Mus musculus OX=10090 GN=Ranbp9 PE=1 SV=1	High	4	2	2	2	653	71	6.84	88	98.2	107.6	98.8	100.6	95	104	101.533	99.8667	1.01669	-	0.69932
Q8BH60	Gopc	Golgi-associated PDZ and coiled-coil motif-containing protein OS=Mus musculus OX=10090 GN=Gopc PE=1 SV=1	High	7	3	3	3	463	50.6	6.25	73	96.4	108	95.3	96.5	101.1	97.2	99.9	98.2667	1.01662	-	0.723797
Q3TZA2	Cdkl4	Cyclin-dependent kinase-like 4 OS=Mus musculus OX=10090 GN=Cdkl4 PE=2 SV=1	Medium	2	1	1	1	342	39.4	9.16	15	99.7	99	107.2	102.7	101	97.2	101.967	100.3	1.01662	-	0.617948
Q60714	Slc27a1	Long-chain fatty acid transport protein 1 OS=Mus musculus OX=10090 GN=Slc27a1 PE=1 SV=1	High	22	11	13	10	646	71.2	8.38	372	100.2	96.5	97	95.8	96.8	96.3	97.9	96.3	1.01661	-	0.251436
Q3TRR0	Map9	Microtubule-associated protein 9 OS=Mus musculus OX=10090 GN=Map9 PE=1 SV=2	High	5	3	3	3	646	73.5	7.62	54	101.8	100.7	103.7	106.5	104.5	90.2	102.067	100.4	1.0166	-	0.764921
O88322	Nid2	Nidogen-2 OS=Mus musculus OX=10090 GN=Nid2 PE=1 SV=2	High	6	7	10	6	1403	153.8	5.38	132	101.4	98.2	100.8	97.2	96.6	101.7	100.133	98.5	1.01658	-	0.435177
Q8BL86	Mblac2	Metallo-beta-lactamase domain-containing protein 2 OS=Mus musculus OX=10090 GN=Mblac2 PE=1 SV=2	High	47	11	12	11	279	31.2	6.86	284	101.9	97.6	101	100.4	97.2	98	100.167	98.5333	1.01658	-	0.371564
Q8BUR4	Dock1	Dedicator of cytokinesis protein 1 OS=Mus musculus OX=10090 GN=Dock1 PE=1 SV=3	High	3	5	5	5	1865	214.9	7.62	31	99.9	98.5	102.4	97.3	101.4	97.2	100.267	98.6333	1.01656	-	0.4139
Q9Z0N1	Eif2s3x	Eukaryotic translation initiation factor 2 subunit 3, X-linked OS=Mus musculus OX=10090 GN=Eif2s3x PE=1 SV=2	High	36	14	19	3	472	51	8.4	400	101.4	100.7	99.2	98.9	95.9	101.6	100.433	98.8	1.01653	-	0.40822
P29595	Nedd8	NEDD8 OS=Mus musculus OX=10090 GN=Nedd8 PE=1 SV=2	High	28	3	21	3	81	9	7.25	132	100.6	101.8	98.9	95.9	97.9	102.6	100.433	98.8	1.01653	-	0.491004
Q8BTI8	Srrm2	Serine/arginine repetitive matrix protein 2 OS=Mus musculus OX=10090 GN=Srrm2 PE=1 SV=3	High	6	14	17	14	2703	294.7	12.03	160	101.2	99.8	100.4	96.8	98.8	100.9	100.467	98.8333	1.01653	-	0.261781
P40630	Tfam	Transcription factor A, mitochondrial OS=Mus musculus OX=10090 GN=Tfam PE=1 SV=2	High	39	11	15	11	243	28	9.69	179	99.8	101.8	100.1	101.5	96.7	98.6	100.567	98.9333	1.01651	-	0.345386
Q9Z1Z2	Strap	Serine-threonine kinase receptor-associated protein OS=Mus musculus OX=10090 GN=Strap PE=1 SV=2	High	58	15	28	15	350	38.4	5.12	657	102.6	100.9	98.3	100.2	97.4	99.3	100.6	98.9667	1.0165	-	0.336886
Q9CZ44	Nsfl1c	NSFL1 cofactor p47 OS=Mus musculus OX=10090 GN=Nsfl1c PE=1 SV=1	High	54	16	32	16	370	40.7	5.15	818	106.4	98.8	97	98.1	99.6	99.6	100.733	99.1	1.01648	-	0.606188
Q69ZF3	Gba2	Non-lysosomal glucosylceramidase OS=Mus musculus OX=10090 GN=Gba2 PE=1 SV=2	High	11	8	8	8	918	103.2	5.59	165	101.4	100.2	101.3	101.2	98.4	98.4	100.967	99.3333	1.01644	-	0.180946
Q66L44	Cbarp	Voltage-dependent calcium channel beta subunit-associated regulatory protein OS=Mus musculus OX=10090 GN=Cbarp PE=1 SV=4	High	5	4	6	4	698	74.1	6.33	53	100.6	99.5	96.8	98.3	95	98.8	98.9667	97.3667	1.01643	-	0.384975
Q91V76		Ester hydrolase C11orf54 homolog OS=Mus musculus OX=10090 PE=1 SV=1	High	28	8	9	8	315	35	6.29	96	105	99.4	98.7	96.1	102.5	99.6	101.033	99.4	1.01643	-	0.58053
P14733	Lmnb1	Lamin-B1 OS=Mus musculus OX=10090 GN=Lmnb1 PE=1 SV=3	High	43	29	43	25	588	66.7	5.16	687	103.8	94.3	105.2	98.5	102.1	97.8	101.1	99.4667	1.01642	-	0.679623
Q9CR26	Vta1	Vacuolar protein sorting-associated protein VTA1 homolog OS=Mus musculus OX=10090 GN=Vta1 PE=1 SV=1	High	41	13	19	13	309	33.9	6.13	221	102.4	101.4	99.6	96.5	102.8	99.2	101.133	99.5	1.01642	-	0.460022
Q9ES52	Inpp5d	Phosphatidylinositol 3,4,5-trisphosphate 5-phosphatase 1 OS=Mus musculus OX=10090 GN=Inpp5d PE=1 SV=2	High	2	2	2	2	1191	133.5	7.8	38	106.7	96.7	100.1	102.1	93.9	102.6	101.167	99.5333	1.01641	-	0.708767
Q9CYH2	Prxl2a	Peroxiredoxin-like 2A OS=Mus musculus OX=10090 GN=Prxl2a PE=1 SV=2	High	41	9	21	9	218	24.4	9.17	369	98	99.9	99.6	98.5	93.9	100.3	99.1667	97.5667	1.0164	-	0.467431
Q80T41	Gabbr2	Gamma-aminobutyric acid type B receptor subunit 2 OS=Mus musculus OX=10090 GN=Gabbr2 PE=1 SV=2	High	18	15	19	15	940	105.6	8.72	463	106.5	99.5	97.7	100.4	92	106.4	101.233	99.6	1.0164	-	0.75865
Q9WVQ5	Apip	Methylthioribulose-1-phosphate dehydratase OS=Mus musculus OX=10090 GN=Apip PE=1 SV=1	High	13	3	3	3	241	26.9	6.9	35	101.5	98.1	98.4	83.8	107.2	102.2	99.3333	97.7333	1.01637	-	0.834962
Q9WUQ2	Preb	Prolactin regulatory element-binding protein OS=Mus musculus OX=10090 GN=Preb PE=1 SV=1	High	20	6	9	6	417	45.4	8.76	156	99.1	98.2	101.8	99.2	97.5	97.6	99.7	98.1	1.01631	-	0.257865
D3Z4S3	Ptrhd1	Putative peptidyl-tRNA hydrolase PTRHD1 OS=Mus musculus OX=10090 GN=Ptrhd1 PE=1 SV=1	High	21	3	3	3	140	16	9.32	73	99.5	102.4	98.2	96.5	100.5	98.3	100.033	98.4333	1.01625	-	0.399079
Q80TR1	Adgrl1	Adhesion G protein-coupled receptor L1 OS=Mus musculus OX=10090 GN=Adgrl1 PE=1 SV=2	High	14	17	24	17	1466	161.6	6.48	442	101.6	99.3	100	101.5	98.7	95.9	100.3	98.7	1.01621	-	0.413278
O35900	Lsm2	U6 snRNA-associated Sm-like protein LSm2 OS=Mus musculus OX=10090 GN=Lsm2 PE=1 SV=1	High	47	4	5	4	95	10.8	6.52	101	99.2	99.4	102.5	96.3	96.6	103.4	100.367	98.7667	1.0162	-	0.564774
Q8K0D0	Cdk17	Cyclin-dependent kinase 17 OS=Mus musculus OX=10090 GN=Cdk17 PE=1 SV=2	High	7	4	4	3	523	59.5	9.03	77	103.1	102	96.3	97.9	100.3	98.4	100.467	98.8667	1.01618	-	0.512848
P16125	Ldhb	L-lactate dehydrogenase B chain OS=Mus musculus OX=10090 GN=Ldhb PE=1 SV=2	High	49	17	86	16	334	36.5	6.05	2174	101.2	100.2	106.3	90.7	107.8	104.3	102.567	100.933	1.01618	-	0.783059
O70435	Psma3	Proteasome subunit alpha type-3 OS=Mus musculus OX=10090 GN=Psma3 PE=1 SV=3	High	49	15	30	15	255	28.4	5.44	556	100.3	101.7	99.5	100.3	99.7	96.7	100.5	98.9	1.01618	-	0.281306
Q99K01	Pdxdc1	Pyridoxal-dependent decarboxylase domain-containing protein 1 OS=Mus musculus OX=10090 GN=Pdxdc1 PE=1 SV=2	High	19	11	13	11	787	87.3	5.48	341	100.1	100.4	101.3	96.2	96.5	104.3	100.6	99	1.01616	-	0.582083
Q6A0A2	Larp4b	La-related protein 4B OS=Mus musculus OX=10090 GN=Larp4b PE=1 SV=2	High	2	1	1	1	741	81.6	7.49	50	107.7	101.1	93.1	87.8	94.2	115.1	100.633	99.0333	1.01616	-	0.871223
Q8JZQ9	Eif3b	Eukaryotic translation initiation factor 3 subunit B OS=Mus musculus OX=10090 GN=Eif3b PE=1 SV=1	High	20	14	21	14	803	91.3	5.02	338	103.1	99.4	99.5	100.6	95.6	101	100.667	99.0667	1.01615	-	0.492621
P61358	Rpl27	60S ribosomal protein L27 OS=Mus musculus OX=10090 GN=Rpl27 PE=1 SV=2	High	33	6	10	6	136	15.8	10.56	107	104.8	98.8	98.4	98.3	96.9	102	100.667	99.0667	1.01615	-	0.567133
Q8K2V6	Ipo11	Importin-11 OS=Mus musculus OX=10090 GN=Ipo11 PE=1 SV=1	High	4	3	3	3	975	112.3	5.26	54	99.6	101.7	101.1	100.6	92.1	104.9	100.8	99.2	1.01613	-	0.696267
Q9QY30	Abcb11	Bile salt export pump OS=Mus musculus OX=10090 GN=Abcb11 PE=1 SV=2	High	1	1	1	1	1321	146.7	7.66	72	108.1	99.5	101.8	94.2	102.9	107.4	103.133	101.5	1.01609	-	0.743092
Q9EQZ7	Rims2	Regulating synaptic membrane exocytosis protein 2 OS=Mus musculus OX=10090 GN=Rims2 PE=1 SV=1	High	1	3	3	2	1530	172.8	9.25	22	100.7	104.1	98.4	106.7	94.2	97.5	101.067	99.4667	1.01609	-	0.715601
Q78IK2	Atp5md	ATP synthase membrane subunit DAPIT, mitochondrial OS=Mus musculus OX=10090 GN=Atp5md PE=1 SV=1	High	45	3	10	3	58	6.4	9.83	351	99.1	103.8	100.9	102.9	99.7	96.4	101.267	99.6667	1.01605	-	0.528812
Q9Z1F9	Uba2	SUMO-activating enzyme subunit 2 OS=Mus musculus OX=10090 GN=Uba2 PE=1 SV=1	High	36	16	22	16	638	70.5	5.24	444	101.8	99.9	102.4	97.3	100.9	101.1	101.367	99.7667	1.01604	-	0.330707
P17918	Pcna	Proliferating cell nuclear antigen OS=Mus musculus OX=10090 GN=Pcna PE=1 SV=2	High	11	2	2	2	261	28.8	4.77	63	105.1	97.5	96.3	91.6	101.7	100.9	99.6333	98.0667	1.01598	-	0.731343
Q920E5	Fdps	Farnesyl pyrophosphate synthase OS=Mus musculus OX=10090 GN=Fdps PE=1 SV=1	High	33	11	17	11	353	40.6	5.66	322	101.7	99	98.9	95.3	97.9	101.7	99.8667	98.3	1.01594	-	0.491728
S4R1M9	Osbpl10	Oxysterol-binding protein-related protein 10 OS=Mus musculus OX=10090 GN=Osbpl10 PE=1 SV=1	High	6	3	3	3	766	83.8	8.28	61	107.4	98.7	100.7	99.1	102.6	100.3	102.267	100.667	1.01589	-	0.601296
A2ASQ1	Agrn	Agrin OS=Mus musculus OX=10090 GN=Agrn PE=1 SV=1	High	8	12	13	12	1950	207.4	6.32	225	102.2	98.4	99.9	100.2	95.6	100	100.167	98.6	1.01589	-	0.447938
E9Q735	Ube4a	Ubiquitin conjugation factor E4 A OS=Mus musculus OX=10090 GN=Ube4a PE=1 SV=1	High	7	6	7	6	1028	118.1	5.33	80	101.5	99.2	100.3	99.3	97.9	99.1	100.333	98.7667	1.01586	-	0.120122
Q9Z0G0	Gipc1	PDZ domain-containing protein GIPC1 OS=Mus musculus OX=10090 GN=Gipc1 PE=1 SV=1	High	19	5	7	5	333	36.1	5.91	213	103.1	99	99	97.9	98.3	100.2	100.367	98.8	1.01586	-	0.366487
Q80U40	Rimbp2	RIMS-binding protein 2 OS=Mus musculus OX=10090 GN=Rimbp2 PE=1 SV=3	High	10	11	11	11	1072	118.3	5.35	179	98.6	101.7	100.9	102.6	95.8	98.1	100.4	98.8333	1.01585	-	0.516177
B2RSH2	Gnai1	Guanine nucleotide-binding protein G(i) subunit alpha-1 OS=Mus musculus OX=10090 GN=Gnai1 PE=1 SV=1	High	45	13	60	6	354	40.3	5.97	1292	101.1	98.8	101.4	98.7	99.1	98.8	100.433	98.8667	1.01585	-	0.132121
Q6PB44	Ptpn23	Tyrosine-protein phosphatase non-receptor type 23 OS=Mus musculus OX=10090 GN=Ptpn23 PE=1 SV=2	High	14	20	25	20	1692	185.1	6.8	434	103.3	99.3	98.9	99.3	96.8	100.7	100.5	98.9333	1.01584	-	0.43545
Q60972	Rbbp4	Histone-binding protein RBBP4 OS=Mus musculus OX=10090 GN=Rbbp4 PE=1 SV=5	High	22	8	9	3	425	47.6	4.89	200	100.3	100.7	100.8	99.9	101.3	95.9	100.6	99.0333	1.01582	-	0.38963
Q9D6S7	Mrrf	Ribosome-recycling factor, mitochondrial OS=Mus musculus OX=10090 GN=Mrrf PE=1 SV=1	High	23	5	8	5	262	29	9.85	262	101.5	102	98.4	99.5	94.4	103.3	100.633	99.0667	1.01581	-	0.607316
Q8CGC7	Eprs1	Bifunctional glutamate/proline--tRNA ligase OS=Mus musculus OX=10090 GN=Eprs1 PE=1 SV=4	High	33	42	56	42	1512	170	7.66	1209	103.9	99.6	98.7	98.1	98.5	100.9	100.733	99.1667	1.0158	-	0.439565
Q8K3H0	Appl1	DCC-interacting protein 13-alpha OS=Mus musculus OX=10090 GN=Appl1 PE=1 SV=1	High	24	16	22	15	707	79.3	5.41	376	100.5	100.6	101.2	98.4	99.9	99.3	100.767	99.2	1.01579	-	0.0325006
Q9D5T0	Atad1	ATPase family AAA domain-containing protein 1 OS=Mus musculus OX=10090 GN=Atad1 PE=1 SV=1	High	27	9	11	9	361	40.7	6.9	171	102.8	99.7	99.8	98.3	96.7	102.6	100.767	99.2	1.01579	-	0.484157
Q9WVE8	Pacsin2	Protein kinase C and casein kinase substrate in neurons protein 2 OS=Mus musculus OX=10090 GN=Pacsin2 PE=1 SV=1	High	44	19	28	15	486	55.8	5.2	372	101.4	99.4	101.7	99.9	97.5	100.4	100.833	99.2667	1.01578	-	0.244721
Q8VCY8	Plppr2	Phospholipid phosphatase-related protein type 2 OS=Mus musculus OX=10090 GN=Plppr2 PE=1 SV=1	High	11	2	4	2	343	36.9	9.5	157	100.7	98.4	103.4	99.5	96.6	101.7	100.833	99.2667	1.01578	-	0.490515
Q9JI91	Actn2	Alpha-actinin-2 OS=Mus musculus OX=10090 GN=Actn2 PE=1 SV=2	High	42	31	60	20	894	103.8	5.45	1789	104.6	102.8	82.5	104.3	79.1	102	96.6333	95.1333	1.01577	-	0.895481
P62484	Abi2	Abl interactor 2 OS=Mus musculus OX=10090 GN=Abi2 PE=1 SV=1	High	34	13	22	10	446	49.4	6.01	346	100.1	101.7	101	99.2	101	97.9	100.933	99.3667	1.01577	-	0.19618
Q60967	Papss1	Bifunctional 3'-phosphoadenosine 5'-phosphosulfate synthase 1 OS=Mus musculus OX=10090 GN=Papss1 PE=1 SV=1	High	8	4	6	4	624	70.7	6.77	67	101.9	99.2	101.9	96.7	102.3	99.3	101	99.4333	1.01576	-	0.445097
P32233	Drg1	Developmentally-regulated GTP-binding protein 1 OS=Mus musculus OX=10090 GN=Drg1 PE=1 SV=1	High	22	7	8	6	367	40.5	8.9	238	101.3	101.2	100.5	100.2	99.6	98.5	101	99.4333	1.01576	-	0.0483766
P63260	Actg1	Actin, cytoplasmic 2 OS=Mus musculus OX=10090 GN=Actg1 PE=1 SV=1	High	73	23	631	1	375	41.8	5.48	20127	110	99.5	94.1	108.2	98.5	92.2	101.2	99.6333	1.01572	-	0.823801
Q8K284	Gtf3c1	General transcription factor 3C polypeptide 1 OS=Mus musculus OX=10090 GN=Gtf3c1 PE=1 SV=2	High	1	2	2	2	2101	237.3	7.25	34	107.1	93	103.5	87.6	117.3	94	101.2	99.6333	1.01572	-	0.882708
Q9CX30	Yif1b	Protein YIF1B OS=Mus musculus OX=10090 GN=Yif1b PE=1 SV=2	High	4	1	2	1	311	34	9.14	89	95	99.8	109.6	103	98.6	98.1	101.467	99.9	1.01568	-	0.748974
O09172	Gclm	Glutamate--cysteine ligase regulatory subunit OS=Mus musculus OX=10090 GN=Gclm PE=1 SV=1	High	20	5	7	5	274	30.5	5.52	100	102.4	100.6	101.6	97.7	101.5	100.7	101.533	99.9667	1.01567	-	0.28437
Q8BZZ3	Wwp1	NEDD4-like E3 ubiquitin-protein ligase WWP1 OS=Mus musculus OX=10090 GN=Wwp1 PE=1 SV=2	High	3	3	3	2	918	104.6	6.38	46	97.3	100.7	100.4	98.6	100	95.2	99.4667	97.9333	1.01566	-	0.440479
Q9Z2U0	Psma7	Proteasome subunit alpha type-7 OS=Mus musculus OX=10090 GN=Psma7 PE=1 SV=1	High	51	15	34	15	248	27.8	8.46	735	100.9	99.8	97.8	98.3	99.5	96.1	99.5	97.9667	1.01565	-	0.318538
Q80UK0	Sestd1	SEC14 domain and spectrin repeat-containing protein 1 OS=Mus musculus OX=10090 GN=Sestd1 PE=1 SV=1	High	11	7	7	7	696	79.3	5.1	86	108.1	98.2	92.5	99.5	94.6	100.1	99.6	98.0667	1.01564	-	0.769022
Q3UMB9	Washc4	WASH complex subunit 4 OS=Mus musculus OX=10090 GN=Washc4 PE=1 SV=2	High	7	7	8	7	1173	136.3	7.37	118	101	97.2	100.8	100.1	95.3	99	99.6667	98.1333	1.01562	-	0.46618
Q61112	Sdf4	45 kDa calcium-binding protein OS=Mus musculus OX=10090 GN=Sdf4 PE=1 SV=1	High	5	2	2	2	361	42	4.96	16	108.3	98.3	98.9	92	97.6	111.2	101.833	100.267	1.01562	-	0.822878
Q8BLK3	Lsamp	Limbic system-associated membrane protein OS=Mus musculus OX=10090 GN=Lsamp PE=1 SV=1	High	35	10	50	10	341	38.1	6.65	1547	101.5	96.9	100.8	101.7	97.5	95.4	99.7333	98.2	1.01561	-	0.548141
Q5ND34	Wdr81	WD repeat-containing protein 81 OS=Mus musculus OX=10090 GN=Wdr81 PE=1 SV=2	High	1	2	2	2	1934	211.8	5.77	0	99.1	95.3	98.4	96.7	95.4	96.2	97.6	96.1	1.01561	-	0.288783
B9EJ86	Osbpl8	Oxysterol-binding protein-related protein 8 OS=Mus musculus OX=10090 GN=Osbpl8 PE=1 SV=1	High	16	12	13	12	889	101.2	6.96	204	103.1	97.2	100.6	98.6	96	101.7	100.3	98.7667	1.01552	-	0.553603
P03995	Gfap	Glial fibrillary acidic protein OS=Mus musculus OX=10090 GN=Gfap PE=1 SV=4	High	77	38	145	35	430	49.9	5.34	2618	107.7	98.2	101.6	110	96.7	96.1	102.5	100.933	1.01552	-	0.783045
P54071	Idh2	Isocitrate dehydrogenase [NADP], mitochondrial OS=Mus musculus OX=10090 GN=Idh2 PE=1 SV=3	High	42	18	29	16	452	50.9	8.69	699	103.5	97.8	100.2	95.7	102.6	98.6	100.5	98.9667	1.01549	-	0.586295
O88630	Gosr1	Golgi SNAP receptor complex member 1 OS=Mus musculus OX=10090 GN=Gosr1 PE=1 SV=2	High	19	5	6	5	250	28.5	9.29	126	100.8	100.1	100.6	98.2	94.4	104.3	100.5	98.9667	1.01549	-	0.623923
E9Q7G0	Numa1	Nuclear mitotic apparatus protein 1 OS=Mus musculus OX=10090 GN=Numa1 PE=1 SV=1	High	11	18	19	18	2094	235.5	5.87	297	104.1	100.6	96.8	98.4	96.2	102.3	100.5	98.9667	1.01549	-	0.608276
Q9CZX8	Rps19	40S ribosomal protein S19 OS=Mus musculus OX=10090 GN=Rps19 PE=1 SV=3	High	60	14	22	14	145	16.1	10.4	261	102.8	100.7	98.3	99.9	96.2	101.1	100.6	99.0667	1.01548	-	0.478968
Q8BP67	Rpl24	60S ribosomal protein L24 OS=Mus musculus OX=10090 GN=Rpl24 PE=1 SV=2	High	44	9	19	9	157	17.8	11.25	362	106.3	96.7	98.9	96.2	95.8	105.3	100.633	99.1	1.01547	-	0.736452
Q8BPM2	Map4k5	Mitogen-activated protein kinase kinase kinase kinase 5 OS=Mus musculus OX=10090 GN=Map4k5 PE=1 SV=2	High	4	4	4	3	847	95	7.83	30	102	100	100.2	104.8	97.4	95.4	100.733	99.2	1.01546	-	0.628264
Q99J39	Mlycd	Malonyl-CoA decarboxylase, mitochondrial OS=Mus musculus OX=10090 GN=Mlycd PE=1 SV=1	High	14	6	7	6	492	54.7	8.94	131	104.3	100.6	97.6	100	98	99.9	100.833	99.3	1.01544	-	0.494864
Q9DCL8	Ppp1r2	Protein phosphatase inhibitor 2 OS=Mus musculus OX=10090 GN=Ppp1r2 PE=1 SV=3	High	33	5	7	5	206	23.1	4.83	48	104.8	100	97.8	100.1	100.5	97.4	100.867	99.3333	1.01544	-	0.538865
Q9D404	Oxsm	3-oxoacyl-[acyl-carrier-protein] synthase, mitochondrial OS=Mus musculus OX=10090 GN=Oxsm PE=1 SV=1	High	15	5	6	5	459	48.6	7.06	178	102.2	101.1	99.9	99.6	99.9	99.1	101.067	99.5333	1.01541	-	0.0949393
P06745	Gpi	Glucose-6-phosphate isomerase OS=Mus musculus OX=10090 GN=Gpi PE=1 SV=4	High	46	26	105	26	558	62.7	8.13	1925	102.5	107.4	93.3	97.5	100.5	100.6	101.067	99.5333	1.01541	-	0.736873
Q9JHW2	Nit2	Omega-amidase NIT2 OS=Mus musculus OX=10090 GN=Nit2 PE=1 SV=1	High	54	11	14	11	276	30.5	6.9	362	100.4	104.2	99.1	98.3	98.5	102.3	101.233	99.7	1.01538	-	0.487773
A1A5B6	Tbc1d25	TBC1 domain family member 25 OS=Mus musculus OX=10090 GN=Tbc1d25 PE=1 SV=1	Medium	1	1	1	1	742	82.5	6.79	0	99.2	98	101.2	95.7	95.3	102.9	99.4667	97.9667	1.01531	-	0.600271
Q9JKN6	Nova1	RNA-binding protein Nova-1 OS=Mus musculus OX=10090 GN=Nova1 PE=1 SV=2	High	11	5	6	5	507	51.7	8.72	115	102.2	96.1	107.3	99.2	103.7	98.1	101.867	100.333	1.01528	-	0.696986
Q8CFA2	Amt	Aminomethyltransferase, mitochondrial OS=Mus musculus OX=10090 GN=Amt PE=1 SV=1	High	8	3	3	3	403	44	8.7	32	108.1	93.7	97.4	92.7	92.8	109.2	99.7333	98.2333	1.01527	-	0.840339
E9Q137	Tex264	Testis-expressed protein 264 homolog OS=Mus musculus OX=10090 GN=Tex264 PE=2 SV=1	High	9	3	3	3	309	33.6	5.4	54	102.6	94.3	102.5	97.5	96.9	100.5	99.8	98.3	1.01526	-	0.639756
Q6P4T0	Atg2a	Autophagy-related protein 2 homolog A OS=Mus musculus OX=10090 GN=Atg2a PE=1 SV=2	High	1	1	2	1	1914	210.8	6.06	29	92.9	105.5	101.1	96.5	97.4	101.1	99.8333	98.3333	1.01525	-	0.723516
Q60649	Clpb	Caseinolytic peptidase B protein homolog OS=Mus musculus OX=10090 GN=Clpb PE=1 SV=1	High	18	8	9	8	677	76	8.51	237	102.4	99.2	98.3	97.9	96.8	100.7	99.9667	98.4667	1.01523	-	0.427829
Q8BL66	Eea1	Early endosome antigen 1 OS=Mus musculus OX=10090 GN=Eea1 PE=1 SV=2	High	36	48	54	48	1411	160.8	5.77	839	103.4	98.2	98.4	100.4	94.9	100.2	100	98.5	1.01523	-	0.577513
Q6NZF1	Zc3h11a	Zinc finger CCCH domain-containing protein 11A OS=Mus musculus OX=10090 GN=Zc3h11a PE=1 SV=1	High	1	1	1	1	792	86.4	8.13	26	106.4	97.5	96.2	103.3	98	94.3	100.033	98.5333	1.01522	-	0.735123
Q99KN9	Clint1	Clathrin interactor 1 OS=Mus musculus OX=10090 GN=Clint1 PE=1 SV=2	High	15	10	12	10	631	68.5	6.25	211	102.3	100.2	97.9	99.8	96.3	99.8	100.133	98.6333	1.01521	-	0.433601
Q9WUR2	Eci2	Enoyl-CoA delta isomerase 2 OS=Mus musculus OX=10090 GN=Eci2 PE=1 SV=2	High	13	4	9	4	391	43.2	8.92	292	102.7	97.9	100	98.1	96.8	101.2	100.2	98.7	1.0152	-	0.475327
Q3TBL6	Tnfaip8l3	Tumor necrosis factor alpha-induced protein 8-like protein 3 OS=Mus musculus OX=10090 GN=Tnfaip8l3 PE=1 SV=1	High	14	3	4	3	204	23.2	7.96	84	91.6	106.2	96.4	100.2	95.5	94.1	98.0667	96.6	1.01518	-	0.769437
Q9QXT0	Cnpy2	Protein canopy homolog 2 OS=Mus musculus OX=10090 GN=Cnpy2 PE=1 SV=1	High	21	3	5	3	182	20.8	5.07	185	101.6	102	97.3	99.7	98.7	98	100.3	98.8	1.01518	-	0.397072
P55258	Rab8a	Ras-related protein Rab-8A OS=Mus musculus OX=10090 GN=Rab8a PE=1 SV=2	High	21	5	13	1	207	23.7	9.07	198	97.8	100.4	102.9	99.4	98.1	99.1	100.367	98.8667	1.01517	-	0.380683
O35345	Kpna6	Importin subunit alpha-7 OS=Mus musculus OX=10090 GN=Kpna6 PE=1 SV=2	High	18	10	11	6	536	59.9	4.94	167	100.9	100.1	100.7	97.2	101.8	98.2	100.567	99.0667	1.01514	-	0.34959
Q9D1E6	Tbcb	Tubulin-folding cofactor B OS=Mus musculus OX=10090 GN=Tbcb PE=1 SV=2	High	28	7	9	7	244	27.4	5.24	175	102.6	98	101.6	96.8	99.9	101	100.733	99.2333	1.01512	-	0.469502
P16951	Atf2	Cyclic AMP-dependent transcription factor ATF-2 OS=Mus musculus OX=10090 GN=Atf2 PE=1 SV=2	High	2	1	1	1	487	52.3	7.23	42	113.5	103.2	99	103.3	119.6	88.1	105.233	103.667	1.01511	-	0.883828
P59759	Mrtfb	Myocardin-related transcription factor B OS=Mus musculus OX=10090 GN=Mrtfb PE=1 SV=1	High	8	9	9	8	1080	117.5	6.16	90	103.6	96.5	102.2	100.3	100.9	96.6	100.767	99.2667	1.01511	-	0.588526
Q9QZ88	Vps29	Vacuolar protein sorting-associated protein 29 OS=Mus musculus OX=10090 GN=Vps29 PE=1 SV=1	High	34	7	10	7	182	20.5	6.79	183	104	99.6	98.8	100.8	98.3	98.8	100.8	99.3	1.01511	-	0.448702
P62320	Snrpd3	Small nuclear ribonucleoprotein Sm D3 OS=Mus musculus OX=10090 GN=Snrpd3 PE=1 SV=1	High	53	5	7	5	126	13.9	10.32	232	100.2	103.3	99.3	100.9	98.7	98.7	100.933	99.4333	1.01509	-	0.349235
Q9CXS4	Cenpv	Centromere protein V OS=Mus musculus OX=10090 GN=Cenpv PE=1 SV=2	High	48	10	15	10	252	27.5	9.79	467	97.4	98.7	106.7	100.7	99.7	97.9	100.933	99.4333	1.01509	-	0.645557
P54830	Ptpn5	Tyrosine-protein phosphatase non-receptor type 5 OS=Mus musculus OX=10090 GN=Ptpn5 PE=1 SV=2	High	12	6	7	6	541	60.8	5.2	88	110.1	91.3	101.5	100.4	100.1	97.9	100.967	99.4667	1.01508	-	0.798225
Q8BKX1	Baiap2	Brain-specific angiogenesis inhibitor 1-associated protein 2 OS=Mus musculus OX=10090 GN=Baiap2 PE=1 SV=2	High	64	29	57	29	535	59.2	9.04	1095	104.8	102.1	96.1	104	99.7	94.8	101	99.5	1.01508	-	0.705759
Q9D0R2	Tars1	Threonine--tRNA ligase 1, cytoplasmic OS=Mus musculus OX=10090 GN=Tars1 PE=1 SV=2	High	27	15	23	14	722	83.3	7.36	432	101.6	102.5	98.9	98.2	99.6	100.7	101	99.5	1.01508	-	0.313228
Q80W47	Wipi2	WD repeat domain phosphoinositide-interacting protein 2 OS=Mus musculus OX=10090 GN=Wipi2 PE=1 SV=1	High	12	5	8	5	445	48.4	5.86	123	103	103.4	96.9	100.3	99.3	99.2	101.1	99.6	1.01506	-	0.520554
Q99N50	Sytl2	Synaptotagmin-like protein 2 OS=Mus musculus OX=10090 GN=Sytl2 PE=1 SV=2	Medium	1	1	1	1	950	106.7	6.57	0	100.7	99.4	103.4	100.1	104.6	94.3	101.167	99.6667	1.01505	-	0.664187
Q9Z127	Slc7a5	Large neutral amino acids transporter small subunit 1 OS=Mus musculus OX=10090 GN=Slc7a5 PE=1 SV=2	High	8	3	5	3	512	55.8	7.9	269	99.1	97.1	102.8	108.5	90.1	96	99.6667	98.2	1.01494	-	0.808834
Q9QZB9	Dctn5	Dynactin subunit 5 OS=Mus musculus OX=10090 GN=Dctn5 PE=1 SV=1	High	15	3	5	3	182	20.1	8.02	163	101.7	98.8	99.2	99.1	98.4	97.8	99.9	98.4333	1.0149	-	0.209614
P19258	Mpv17	Protein Mpv17 OS=Mus musculus OX=10090 GN=Mpv17 PE=1 SV=1	High	24	3	3	3	176	19.7	9.44	110	100.7	102.2	97.1	97.8	95.4	102.4	100	98.5333	1.01488	-	0.596129
Q9CPR4	Rpl17	60S ribosomal protein L17 OS=Mus musculus OX=10090 GN=Rpl17 PE=1 SV=3	High	41	8	20	8	184	21.4	10.18	350	104.3	97.8	98.1	97.6	94	104.2	100.067	98.6	1.01487	-	0.709226
Q9ESK9	Rb1cc1	RB1-inducible coiled-coil protein 1 OS=Mus musculus OX=10090 GN=Rb1cc1 PE=1 SV=3	High	4	7	7	7	1588	182.2	5.49	67	99.8	100.2	100.5	102.8	95.6	97.7	100.167	98.7	1.01486	-	0.532107
Q9DBE8	Alg2	Alpha-1,3/1,6-mannosyltransferase ALG2 OS=Mus musculus OX=10090 GN=Alg2 PE=1 SV=2	High	50	17	26	17	415	47.4	7.97	565	102.6	99.1	98.8	98.7	95.6	101.8	100.167	98.7	1.01486	-	0.535444
Q3V3R4	Itga1	Integrin alpha-1 OS=Mus musculus OX=10090 GN=Itga1 PE=1 SV=2	High	2	3	3	3	1179	130.7	6.2	44	100.9	89.5	96.5	94	94	94.7	95.6333	94.2333	1.01486	-	0.695568
Q99KK9	Hars2	Histidine--tRNA ligase, mitochondrial OS=Mus musculus OX=10090 GN=Hars2 PE=1 SV=1	High	9	5	5	3	505	56.9	8.32	52	101.1	99.4	100.1	92.6	98.3	105.3	100.2	98.7333	1.01485	-	0.712454
P15208	Insr	Insulin receptor OS=Mus musculus OX=10090 GN=Insr PE=1 SV=2	High	5	8	8	6	1372	155.5	5.95	75	101.7	98.5	100.5	98.4	96.6	101.3	100.233	98.7667	1.01485	-	0.426079
P27659	Rpl3	60S ribosomal protein L3 OS=Mus musculus OX=10090 GN=Rpl3 PE=1 SV=3	High	41	18	30	18	403	46.1	10.21	395	104	98.1	98.7	98.6	95.5	102.3	100.267	98.8	1.01484	-	0.617877
Q60973	Rbbp7	Histone-binding protein RBBP7 OS=Mus musculus OX=10090 GN=Rbbp7 PE=1 SV=1	High	16	7	8	2	425	47.8	5.05	146	100.7	104.3	96.3	101.6	95.5	99.8	100.433	98.9667	1.01482	-	0.643725
Q8C167	Prepl	Prolyl endopeptidase-like OS=Mus musculus OX=10090 GN=Prepl PE=1 SV=1	High	32	19	24	19	725	83.1	6.65	461	99	99.7	102.6	97.7	97.6	101.6	100.433	98.9667	1.01482	-	0.441189
Q8BH57	Wdr48	WD repeat-containing protein 48 OS=Mus musculus OX=10090 GN=Wdr48 PE=1 SV=1	High	18	14	17	14	676	76	7.17	284	102.3	99.3	100	102.6	98.8	95.8	100.533	99.0667	1.0148	-	0.53549
O35465	Fkbp8	Peptidyl-prolyl cis-trans isomerase FKBP8 OS=Mus musculus OX=10090 GN=Fkbp8 PE=1 SV=2	High	26	10	16	10	402	43.5	5.16	377	102.8	97.1	101.8	101.8	95.1	100.4	100.567	99.1	1.0148	-	0.614927
Q9JM14	Nt5c	5'(3')-deoxyribonucleotidase, cytosolic type OS=Mus musculus OX=10090 GN=Nt5c PE=1 SV=1	High	56	8	15	8	200	23.1	5.49	235	99.8	101.5	100.4	95.4	101.2	100.7	100.567	99.1	1.0148	-	0.487766
P34022	Ranbp1	Ran-specific GTPase-activating protein OS=Mus musculus OX=10090 GN=Ranbp1 PE=1 SV=2	High	34	6	13	6	203	23.6	5.22	250	101.8	102.6	97.3	99.2	99.8	98.3	100.567	99.1	1.0148	-	0.438471
Q61655	Ddx19a	ATP-dependent RNA helicase DDX19A OS=Mus musculus OX=10090 GN=Ddx19a PE=1 SV=2	High	31	12	15	11	478	53.9	6.67	361	99.3	101	102	97.5	100.9	99.5	100.767	99.3	1.01477	-	0.310018
P12367	Prkar2a	cAMP-dependent protein kinase type II-alpha regulatory subunit OS=Mus musculus OX=10090 GN=Prkar2a PE=1 SV=2	High	47	16	41	14	401	45.4	4.89	837	105.1	98.5	98.8	98.1	96.6	103.3	100.8	99.3333	1.01477	-	0.646045
Q9WUB4	Dctn6	Dynactin subunit 6 OS=Mus musculus OX=10090 GN=Dctn6 PE=1 SV=1	High	21	4	7	4	190	20.7	6.67	73	96.3	101.9	104.3	95.8	99.3	103	100.833	99.3667	1.01476	-	0.66597
Q91X97	Ncald	Neurocalcin-delta OS=Mus musculus OX=10090 GN=Ncald PE=1 SV=4	High	58	11	43	7	193	22.2	5.35	708	106.1	97.7	99.1	93.3	102.5	102.7	100.967	99.5	1.01474	-	0.735278
Q63912	Omg	Oligodendrocyte-myelin glycoprotein OS=Mus musculus OX=10090 GN=Omg PE=1 SV=1	High	25	10	18	10	440	49.3	8.41	346	102	96.1	105	96.9	104.5	97.3	101.033	99.5667	1.01473	-	0.704273
Q99PL6	Ubxn6	UBX domain-containing protein 6 OS=Mus musculus OX=10090 GN=Ubxn6 PE=1 SV=1	High	34	14	19	14	442	49.8	8.54	286	101.7	101.1	100.3	100.4	99.6	98.7	101.033	99.5667	1.01473	-	0.0826599
Q80XN0	Bdh1	D-beta-hydroxybutyrate dehydrogenase, mitochondrial OS=Mus musculus OX=10090 GN=Bdh1 PE=1 SV=2	High	47	14	26	14	343	38.3	9.01	464	101.3	97.9	104	102	100.5	96.3	101.067	99.6	1.01473	-	0.582325
Q8BHF7	Pgs1	CDP-diacylglycerol--glycerol-3-phosphate 3-phosphatidyltransferase, mitochondrial OS=Mus musculus OX=10090 GN=Pgs1 PE=1 SV=1	High	13	6	7	6	553	62.5	8.9	148	99.3	98.8	99.8	98.3	96.4	98.9	99.3	97.8667	1.01465	-	0.150329
Q8BFV2	Pcid2	PCI domain-containing protein 2 OS=Mus musculus OX=10090 GN=Pcid2 PE=1 SV=1	High	4	2	3	2	399	46.1	8.53	23	107.6	95.5	95.1	93.9	98.2	101.8	99.4	97.9667	1.01463	-	0.775347
Q6ZQ58	Larp1	La-related protein 1 OS=Mus musculus OX=10090 GN=Larp1 PE=1 SV=3	High	11	11	12	11	1072	121.1	8.79	84	101.6	99.9	97.4	96.4	97.3	100.9	99.6333	98.2	1.0146	-	0.479026
P55937	Golga3	Golgin subfamily A member 3 OS=Mus musculus OX=10090 GN=Golga3 PE=1 SV=3	High	6	8	9	8	1487	167.1	5.4	119	98	107.4	93.6	98.3	95.4	101	99.6667	98.2333	1.01459	-	0.759859
Q3TZZ7	Esyt2	Extended synaptotagmin-2 OS=Mus musculus OX=10090 GN=Esyt2 PE=1 SV=1	High	14	9	11	9	845	94.1	7.75	213	101	102.9	95.4	97.9	97.2	99.9	99.7667	98.3333	1.01458	-	0.581331
Q5XG73	Acbd5	Acyl-CoA-binding domain-containing protein 5 OS=Mus musculus OX=10090 GN=Acbd5 PE=1 SV=1	High	4	2	2	2	508	56.6	5.41	32	99.6	98.2	101.8	96.3	100.8	98.2	99.8667	98.4333	1.01456	-	0.439877
Q6PAL8	Dennd5a	DENN domain-containing protein 5A OS=Mus musculus OX=10090 GN=Dennd5a PE=1 SV=1	High	2	3	3	2	1287	146.6	6.7	19	102.4	94.9	102.3	98.9	99.1	97.3	99.8667	98.4333	1.01456	-	0.603782
Q8R1V4	Tmed4	Transmembrane emp24 domain-containing protein 4 OS=Mus musculus OX=10090 GN=Tmed4 PE=1 SV=1	High	23	5	6	3	227	26	8.18	113	102.7	100.1	96.9	97.9	97.3	100.2	99.9	98.4667	1.01456	-	0.49172
Q99KP3	Cryl1	Lambda-crystallin homolog OS=Mus musculus OX=10090 GN=Cryl1 PE=1 SV=3	High	35	9	11	9	319	35.2	5.86	239	99.6	101	99.2	101.1	98.4	96	99.9333	98.5	1.01455	-	0.413166
Q6PGA0	Rcor3	REST corepressor 3 OS=Mus musculus OX=10090 GN=Rcor3 PE=1 SV=2	High	2	1	1	1	451	49.7	8.44	47	95.7	101.6	102.6	94.8	103.4	97.4	99.9667	98.5333	1.01455	-	0.689449
Q6PDS3	Sarm1	NAD(+) hydrolase SARM1 OS=Mus musculus OX=10090 GN=Sarm1 PE=1 SV=1	High	19	12	13	12	724	79.6	6.27	317	100.4	101.2	99.6	99.6	96.6	100.7	100.4	98.9667	1.01448	-	0.335152
Q8BI72	Cdkn2aip	CDKN2A-interacting protein OS=Mus musculus OX=10090 GN=Cdkn2aip PE=1 SV=1	High	4	2	2	2	563	59.7	9.16	30	93.2	85.5	108.5	109.2	97	76.9	95.7333	94.3667	1.01448	-	0.911828
P62313	Lsm6	U6 snRNA-associated Sm-like protein LSm6 OS=Mus musculus OX=10090 GN=Lsm6 PE=1 SV=1	High	43	4	5	4	80	9.1	9.58	52	106.8	95	99.5	98.2	101.2	97.6	100.433	99	1.01448	-	0.711908
P54726	Rad23a	UV excision repair protein RAD23 homolog A OS=Mus musculus OX=10090 GN=Rad23a PE=1 SV=2	High	11	6	10	4	363	39.7	4.58	114	104.7	96.8	100.2	93.6	102.6	101.2	100.567	99.1333	1.01446	-	0.711816
P11983	Tcp1	T-complex protein 1 subunit alpha OS=Mus musculus OX=10090 GN=Tcp1 PE=1 SV=3	High	61	27	59	27	556	60.4	6.16	1694	100.4	100.4	101	99.2	98.4	99.9	100.6	99.1667	1.01445	-	0.0398142
Q61656	Ddx5	Probable ATP-dependent RNA helicase DDX5 OS=Mus musculus OX=10090 GN=Ddx5 PE=1 SV=2	High	45	26	44	20	614	69.2	8.92	814	100.7	98.5	103	100.2	99.2	98.5	100.733	99.3	1.01443	-	0.360615
Q7TNC4	Luc7l2	Putative RNA-binding protein Luc7-like 2 OS=Mus musculus OX=10090 GN=Luc7l2 PE=1 SV=1	High	21	9	9	6	392	46.6	10.1	167	107.7	92.9	102.5	101.2	97.2	100.4	101.033	99.6	1.01439	-	0.76622
Q3ZK22	Vezt	Vezatin OS=Mus musculus OX=10090 GN=Vezt PE=1 SV=2	High	1	1	1	1	780	87.9	5.2	0	105.7	90.4	100.5	104.1	94.5	93.8	98.8667	97.4667	1.01436	-	0.814485
Q9QXK3	Copg2	Coatomer subunit gamma-2 OS=Mus musculus OX=10090 GN=Copg2 PE=1 SV=1	High	18	13	16	10	871	97.6	5.8	247	99.6	100.1	104.2	98.9	101	99.7	101.3	99.8667	1.01435	-	0.415742
Q8C2E7	Washc5	WASH complex subunit 5 OS=Mus musculus OX=10090 GN=Washc5 PE=1 SV=2	High	8	8	8	8	1159	134	7.12	92	103.6	97.4	103.2	100.2	100.2	99.5	101.4	99.9667	1.01434	-	0.51653
Q8K358	Pigu	Phosphatidylinositol glycan anchor biosynthesis class U protein OS=Mus musculus OX=10090 GN=Pigu PE=1 SV=4	High	6	2	2	2	434	49.8	7.72	75	106.2	99.3	93.2	97.6	98.9	98	99.5667	98.1667	1.01426	-	0.729531
Q9DBC0	Selenoo	Protein adenylyltransferase SelO, mitochondrial OS=Mus musculus OX=10090 GN=Selenoo PE=1 SV=4	High	10	5	5	5	667	74.2	5.83	111	100.7	92.5	105.6	95.4	102.2	97	99.6	98.2	1.01426	-	0.763056
Q80Y56	Rbsn	Rabenosyn-5 OS=Mus musculus OX=10090 GN=Rbsn PE=1 SV=1	High	11	7	9	7	783	88.4	5.3	147	100.6	101.2	98.9	94.9	103.3	98.3	100.233	98.8333	1.01417	-	0.610152
Q8CAA7	Pgm2l1	Glucose 1,6-bisphosphate synthase OS=Mus musculus OX=10090 GN=Pgm2l1 PE=1 SV=1	High	46	25	48	24	621	70.2	6.49	834	104.6	102.3	93.8	95.9	101.8	98.8	100.233	98.8333	1.01417	-	0.724364
Q9Z0H4	Celf2	CUGBP Elav-like family member 2 OS=Mus musculus OX=10090 GN=Celf2 PE=1 SV=1	High	14	8	14	6	508	54.2	8.76	167	101.8	99.7	99.3	104.7	93.7	98.2	100.267	98.8667	1.01416	-	0.691968
Q569Z5	Ddx46	Probable ATP-dependent RNA helicase DDX46 OS=Mus musculus OX=10090 GN=Ddx46 PE=1 SV=2	High	11	11	11	11	1032	117.4	9.26	141	101.6	98.1	101.2	99	100	97.7	100.3	98.9	1.01416	-	0.339162
Q3UFT3	Garem1	GRB2-associated and regulator of MAPK protein OS=Mus musculus OX=10090 GN=Garem1 PE=1 SV=2	High	6	4	4	4	876	97.2	6.6	62	102.8	104.8	100.6	105.6	88.6	109.7	102.733	101.3	1.01415	-	0.838034
Q8C0T5	Sipa1l1	Signal-induced proliferation-associated 1-like protein 1 OS=Mus musculus OX=10090 GN=Sipa1l1 PE=1 SV=2	High	22	32	42	31	1782	196.9	8.13	633	98.7	103.1	99.5	101.9	98.6	96.6	100.433	99.0333	1.01414	-	0.532912
Q99PV0	Prpf8	Pre-mRNA-processing-splicing factor 8 OS=Mus musculus OX=10090 GN=Prpf8 PE=1 SV=2	High	13	30	32	30	2335	273.4	8.84	382	102.5	98.9	100.1	99.6	98.2	99.5	100.5	99.1	1.01413	-	0.290493
Q9D7X8	Ggct	Gamma-glutamylcyclotransferase OS=Mus musculus OX=10090 GN=Ggct PE=1 SV=1	High	40	7	11	7	188	21.2	5.67	262	96.9	104.5	100.1	96.8	105	95.5	100.5	99.1	1.01413	-	0.724438
Q3TLS3	Gdpgp1	GDP-D-glucose phosphorylase 1 OS=Mus musculus OX=10090 GN=Gdpgp1 PE=1 SV=2	High	18	5	6	5	386	42.5	6.19	215	99.7	103.4	98.8	97	98.7	102	100.633	99.2333	1.01411	-	0.529028
Q9DBP5	Cmpk1	UMP-CMP kinase OS=Mus musculus OX=10090 GN=Cmpk1 PE=1 SV=1	High	44	7	13	7	196	22.2	5.83	348	104.2	102	95.7	97.7	99.9	100.1	100.633	99.2333	1.01411	-	0.626579
Q68FD5	Cltc	Clathrin heavy chain 1 OS=Mus musculus OX=10090 GN=Cltc PE=1 SV=3	High	58	87	431	87	1675	191.4	5.69	11577	101.3	101	99.7	101	97.3	99.5	100.667	99.2667	1.0141	-	0.301575
Q9CQC7	Ndufb4	NADH dehydrogenase [ubiquinone] 1 beta subcomplex subunit 4 OS=Mus musculus OX=10090 GN=Ndufb4 PE=1 SV=3	High	47	5	20	5	129	15.1	9.89	516	96.8	103.5	102.2	102.4	96.7	99.2	100.833	99.4333	1.01408	-	0.622991
Q91Y86	Mapk8	Mitogen-activated protein kinase 8 OS=Mus musculus OX=10090 GN=Mapk8 PE=1 SV=1	High	20	8	12	3	384	44.2	7.69	129	105.6	97.9	99.1	98	101.6	98.8	100.867	99.4667	1.01408	-	0.622586
Q9R0S3	Mmp17	Matrix metalloproteinase-17 OS=Mus musculus OX=10090 GN=Mmp17 PE=1 SV=3	High	3	2	2	2	578	64.3	6.38	18	96	108.3	98.4	103.2	98	97.3	100.9	99.5	1.01407	-	0.755579
Q9CS84	Nrxn1	Neurexin-1 OS=Mus musculus OX=10090 GN=Nrxn1 PE=1 SV=3	High	25	29	49	24	1514	166.1	6.09	958	104.7	97	101	99.6	99.6	99.3	100.9	99.5	1.01407	-	0.563458
O70503	Hsd17b12	Very-long-chain 3-oxoacyl-CoA reductase OS=Mus musculus OX=10090 GN=Hsd17b12 PE=1 SV=1	High	30	8	12	8	312	34.7	9.52	209	103	97.1	102.7	98.5	98.6	101.5	100.933	99.5333	1.01407	-	0.551537
A2AQ25	Skt	Sickle tail protein OS=Mus musculus OX=10090 GN=Skt PE=1 SV=1	High	13	24	26	24	1946	212.9	7.77	316	109.5	94.5	99	95.8	96.5	106.5	101	99.6	1.01406	-	0.815853
E9PV24	Fga	Fibrinogen alpha chain OS=Mus musculus OX=10090 GN=Fga PE=1 SV=1	High	11	8	11	8	789	87.4	6.11	158	111.8	98.3	100.2	109.2	100.9	95.9	103.433	102	1.01405	-	0.814829
Q99LF4	Rtcb	RNA-splicing ligase RtcB homolog OS=Mus musculus OX=10090 GN=Rtcb PE=1 SV=1	High	58	22	35	22	505	55.2	7.23	641	99.9	100.2	103	98.8	100	100.1	101.033	99.6333	1.01405	-	0.261551
Q9EQ06	Hsd17b11	Estradiol 17-beta-dehydrogenase 11 OS=Mus musculus OX=10090 GN=Hsd17b11 PE=1 SV=1	High	29	8	12	8	298	32.9	8.66	194	104.4	96.6	102.3	99.6	101	98.5	101.1	99.7	1.01404	-	0.596835
P83887	Tubg1	Tubulin gamma-1 chain OS=Mus musculus OX=10090 GN=Tubg1 PE=1 SV=1	High	8	4	4	4	451	51.1	6.02	29	105.9	94.6	102.8	90.2	104	104.9	101.1	99.7	1.01404	-	0.82204
P28474	Adh5	Alcohol dehydrogenase class-3 OS=Mus musculus OX=10090 GN=Adh5 PE=1 SV=3	High	50	14	24	14	374	39.5	7.25	595	98.9	101.6	102.9	95.6	103.8	99.8	101.133	99.7333	1.01404	-	0.624518
Q8C4Q6	Aida	Axin interactor, dorsalization-associated protein OS=Mus musculus OX=10090 GN=Aida PE=1 SV=1	High	10	3	3	3	305	34.9	6.74	20	103.5	100.1	92.6	94.3	93.9	103.9	98.7333	97.3667	1.01404	-	0.780639
Q8BHC4	Dcakd	Dephospho-CoA kinase domain-containing protein OS=Mus musculus OX=10090 GN=Dcakd PE=1 SV=1	High	21	4	4	4	231	26.5	9.58	57	100.2	103.7	100.7	104	100.6	95.8	101.533	100.133	1.01398	-	0.621117
Q6PDC0	Rundc3b	RUN domain-containing protein 3B OS=Mus musculus OX=10090 GN=Rundc3b PE=1 SV=1	High	10	5	5	4	408	45.1	5.17	23	97.8	102.5	104.3	101.3	97.9	101.2	101.533	100.133	1.01398	-	0.565286
Q91YR7	Prpf6	Pre-mRNA-processing factor 6 OS=Mus musculus OX=10090 GN=Prpf6 PE=1 SV=1	High	3	3	3	3	941	106.7	8.09	43	99.7	97.1	101.8	99.5	95.5	99.5	99.5333	98.1667	1.01392	-	0.512595
P59325	Eif5	Eukaryotic translation initiation factor 5 OS=Mus musculus OX=10090 GN=Eif5 PE=1 SV=1	High	23	9	12	9	429	48.9	5.52	241	101.6	102.1	102.6	100.1	101.3	100.7	102.1	100.7	1.0139	-	0.0360555
Q9QXZ0	Macf1	Microtubule-actin cross-linking factor 1 OS=Mus musculus OX=10090 GN=Macf1 PE=1 SV=2	High	19	129	152	124	7354	831.4	5.43	2844	102.6	97.5	99.2	99.8	96.9	98.5	99.7667	98.4	1.01389	-	0.470832
P50636	Rnf19a	E3 ubiquitin-protein ligase RNF19A OS=Mus musculus OX=10090 GN=Rnf19a PE=1 SV=2	Medium	2	1	1	1	840	90.6	6.93	0	101.8	89.8	107.7	91.2	103.9	100.1	99.7667	98.4	1.01389	-	0.8431
Q99JT1	Gatb	Glutamyl-tRNA(Gln) amidotransferase subunit B, mitochondrial OS=Mus musculus OX=10090 GN=Gatb PE=1 SV=1	High	1	1	1	1	557	62.1	8.54	28	99.7	99.6	100.1	102.2	98.1	95	99.8	98.4333	1.01388	-	0.548989
O08585	Clta	Clathrin light chain A OS=Mus musculus OX=10090 GN=Clta PE=1 SV=2	High	27	9	20	9	235	25.6	4.58	131	100.5	99.9	99.2	106.9	93.5	95.1	99.8667	98.5	1.01387	-	0.763455
Q9WVJ2	Psmd13	26S proteasome non-ATPase regulatory subunit 13 OS=Mus musculus OX=10090 GN=Psmd13 PE=1 SV=1	High	40	16	27	16	376	42.8	5.71	383	103.5	97.4	98.9	98.1	97.7	99.9	99.9333	98.5667	1.01387	-	0.523209
Q8BPU7	Elmo1	Engulfment and cell motility protein 1 OS=Mus musculus OX=10090 GN=Elmo1 PE=1 SV=2	High	13	10	15	5	727	83.9	6.28	217	107.1	94	106.5	95.1	109.9	98.4	102.533	101.133	1.01384	-	0.83224
Q8K1A6	Cc2d1a	Coiled-coil and C2 domain-containing protein 1A OS=Mus musculus OX=10090 GN=Cc2d1a PE=1 SV=2	High	15	13	15	13	943	103.6	7.84	181	105.7	97.7	97.3	101.1	95.3	100.2	100.233	98.8667	1.01382	-	0.697968
Q924M7	Mpi	Mannose-6-phosphate isomerase OS=Mus musculus OX=10090 GN=Mpi PE=1 SV=1	High	34	9	15	9	423	46.5	5.95	507	99.8	101	100.4	97.2	100.8	99.1	100.4	99.0333	1.0138	-	0.280424
P63147	Ube2b	Ubiquitin-conjugating enzyme E2 B OS=Mus musculus OX=10090 GN=Ube2b PE=1 SV=1	High	19	2	2	2	152	17.3	5.01	47	102.1	104.5	94.6	95.2	98.3	103.6	100.4	99.0333	1.0138	-	0.74121
Q8VBW6	Nae1	NEDD8-activating enzyme E1 regulatory subunit OS=Mus musculus OX=10090 GN=Nae1 PE=1 SV=1	High	21	9	13	9	534	60.2	5.52	280	98.6	101	101.6	96.7	101.9	98.5	100.4	99.0333	1.0138	-	0.485172
Q99L85	Elp5	Elongator complex protein 5 OS=Mus musculus OX=10090 GN=Elp5 PE=2 SV=1	High	11	3	3	3	300	33.5	5.49	65	96.8	108.2	96.5	91.8	99.2	106.4	100.5	99.1333	1.01379	-	0.822575
P26039	Tln1	Talin-1 OS=Mus musculus OX=10090 GN=Tln1 PE=1 SV=2	High	26	52	63	40	2541	269.7	6.18	1310	108	97.7	97	96.8	99.8	102	100.9	99.5333	1.01373	-	0.741293
Q6Y5D8	Arhgap10	Rho GTPase-activating protein 10 OS=Mus musculus OX=10090 GN=Arhgap10 PE=1 SV=2	Low	1	1	1	1	786	89.3	7.18	0	101.8	99.2	94.6	97.4	97.5	96.7	98.5333	97.2	1.01372	-	0.563526
A2RT62	Fbxl16	F-box/LRR-repeat protein 16 OS=Mus musculus OX=10090 GN=Fbxl16 PE=1 SV=1	High	25	9	14	9	479	51.8	6.6	368	101.3	105.8	95.9	100.7	98.6	99.6	101	99.6333	1.01372	-	0.664686
Q91VA6	Poldip2	Polymerase delta-interacting protein 2 OS=Mus musculus OX=10090 GN=Poldip2 PE=1 SV=1	High	13	4	5	4	368	41.8	8.63	111	98	99	100.2	98.4	93	101.8	99.0667	97.7333	1.01364	-	0.640063
P70345	Bcl2l2	Bcl-2-like protein 2 OS=Mus musculus OX=10090 GN=Bcl2l2 PE=1 SV=1	High	10	2	3	2	193	20.8	5.58	62	96.6	104	96.7	98.8	94.7	99.8	99.1	97.7667	1.01364	-	0.67006
Q6P3D0	Nudt16	U8 snoRNA-decapping enzyme OS=Mus musculus OX=10090 GN=Nudt16 PE=1 SV=1	High	19	4	4	4	195	21.8	7.12	48	102.3	102.4	100.8	95.6	104.3	101.5	101.833	100.467	1.0136	-	0.628942
Q8K2M0	Mrpl38	39S ribosomal protein L38, mitochondrial OS=Mus musculus OX=10090 GN=Mrpl38 PE=1 SV=2	High	2	1	1	1	380	45	8.1	22	100	95.9	102.5	95	99.3	100.1	99.4667	98.1333	1.01359	-	0.620946
Q9CQ00	Dmac1	Distal membrane-arm assembly complex protein 1 OS=Mus musculus OX=10090 GN=Dmac1 PE=1 SV=1	High	8	1	2	1	111	11.3	9.39	22	104.2	98	96.7	93.7	105.3	95.9	99.6333	98.3	1.01356	-	0.769073
P45376	Akr1b1	Aldo-keto reductase family 1 member B1 OS=Mus musculus OX=10090 GN=Akr1b1 PE=1 SV=3	High	54	17	35	17	316	35.7	7.18	660	101.8	101.9	102.7	96.3	105.8	100.2	102.133	100.767	1.01356	-	0.647798
Q9DCI9	Mrpl32	39S ribosomal protein L32, mitochondrial OS=Mus musculus OX=10090 GN=Mrpl32 PE=1 SV=1	High	10	1	1	1	187	21.7	9.7	14	96.7	101.8	100.5	102.3	96.1	96.6	99.6667	98.3333	1.01356	-	0.623281
O08688	Capn5	Calpain-5 OS=Mus musculus OX=10090 GN=Capn5 PE=1 SV=1	High	26	15	19	15	640	72.9	7.36	308	94.4	105	99.9	102.2	98.2	94.9	99.7667	98.4333	1.01355	-	0.737998
Q9D1I5	Mcee	Methylmalonyl-CoA epimerase, mitochondrial OS=Mus musculus OX=10090 GN=Mcee PE=1 SV=1	Medium	4	1	1	1	178	19	9.09	22	102.9	100.1	96.4	107.1	95.4	92.9	99.8	98.4667	1.01354	-	0.793458
Q9Z268	Rasal1	RasGAP-activating-like protein 1 OS=Mus musculus OX=10090 GN=Rasal1 PE=1 SV=2	High	33	23	29	23	799	89.3	6.37	502	107.3	100.6	91.9	101.2	95	99.6	99.9333	98.6	1.01352	-	0.796178
Q9Z1E4	Gys1	Glycogen [starch] synthase, muscle OS=Mus musculus OX=10090 GN=Gys1 PE=1 SV=2	High	5	4	4	4	738	83.9	6.11	58	104.5	93.5	101.8	96.8	100.5	98.5	99.9333	98.6	1.01352	-	0.720969
P13595	Ncam1	Neural cell adhesion molecule 1 OS=Mus musculus OX=10090 GN=Ncam1 PE=1 SV=3	High	53	45	153	45	1115	119.4	4.83	3725	105	98.2	97.8	104	94.6	98.4	100.333	99	1.01347	-	0.729402
Q9D7B6	Acad8	Isobutyryl-CoA dehydrogenase, mitochondrial OS=Mus musculus OX=10090 GN=Acad8 PE=1 SV=2	High	32	10	13	10	413	45	8.13	290	98.2	98.4	96.9	99.1	93.2	97.3	97.8333	96.5333	1.01347	-	0.511892
Q8BIL5	Hook1	Protein Hook homolog 1 OS=Mus musculus OX=10090 GN=Hook1 PE=1 SV=2	High	7	5	5	5	728	84.4	5.22	51	106.4	98.2	96.8	97.3	95.5	104.6	100.467	99.1333	1.01345	-	0.760613
O35633	Slc32a1	Vesicular inhibitory amino acid transporter OS=Mus musculus OX=10090 GN=Slc32a1 PE=1 SV=3	High	29	12	21	12	525	57.3	6.64	291	102.6	97.2	101.7	101.2	95.5	100.8	100.5	99.1667	1.01345	-	0.619732
P54775	Psmc4	26S proteasome regulatory subunit 6B OS=Mus musculus OX=10090 GN=Psmc4 PE=1 SV=2	High	49	19	32	18	418	47.4	5.21	537	103.5	100.5	97.6	96.6	98.9	102.1	100.533	99.2	1.01344	-	0.598285
O88291	Znf326	DBIRD complex subunit ZNF326 OS=Mus musculus OX=10090 GN=Znf326 PE=1 SV=1	High	8	4	4	4	580	65.2	5.19	41	106.4	96.2	99.2	105	95.5	97.3	100.6	99.2667	1.01343	-	0.766824
Q80TS3	Adgrl3	Adhesion G protein-coupled receptor L3 OS=Mus musculus OX=10090 GN=Adgrl3 PE=1 SV=3	High	13	17	22	17	1537	171	6.71	523	106.3	98.2	97.5	101.4	98.6	98	100.667	99.3333	1.01342	-	0.680888
Q9JHG6	Rcan1	Calcipressin-1 OS=Mus musculus OX=10090 GN=Rcan1 PE=1 SV=2	High	20	4	6	4	251	28.1	5.41	134	100.5	105	96.7	97.4	103.1	97.7	100.733	99.4	1.01341	-	0.682694
Q6DVA0	Lemd2	LEM domain-containing protein 2 OS=Mus musculus OX=10090 GN=Lemd2 PE=1 SV=1	High	2	1	1	1	511	57.5	9.01	18	98.9	93.8	103	96.2	103.5	92.1	98.5667	97.2667	1.01337	-	0.775746
Q3URK3	Tet1	Methylcytosine dioxygenase TET1 OS=Mus musculus OX=10090 GN=Tet1 PE=1 SV=2	Medium	0	1	1	1	2007	219.1	8.19	0	101.8	98.7	103.6	97.9	103.5	98.7	101.367	100.033	1.01333	-	0.586854
P62881	Gnb5	Guanine nucleotide-binding protein subunit beta-5 OS=Mus musculus OX=10090 GN=Gnb5 PE=1 SV=1	High	32	12	24	12	395	43.5	6.46	535	105.6	98	101	97.3	101.2	102.1	101.533	100.2	1.01331	-	0.642039
Q8C165	Pm20d1	N-fatty-acyl-amino acid synthase/hydrolase PM20D1 OS=Mus musculus OX=10090 GN=Pm20d1 PE=1 SV=1	Medium	1	1	1	1	503	55.6	6.43	0	103.1	97.1	97	102.7	92	98.6	99.0667	97.7667	1.0133	-	0.74387
P83870	Phf5a	PHD finger-like domain-containing protein 5A OS=Mus musculus OX=10090 GN=Phf5a PE=1 SV=1	High	14	2	2	2	110	12.4	8.41	18	101.5	96.3	99.4	97.8	97.8	97.7	99.0667	97.7667	1.0133	-	0.438021
Q99LH2	Ptdss1	Phosphatidylserine synthase 1 OS=Mus musculus OX=10090 GN=Ptdss1 PE=1 SV=1	High	5	2	2	2	473	55.6	8.28	41	96.8	98.7	102.8	94.3	93.5	106.6	99.4333	98.1333	1.01325	-	0.791254
Q80SY6	Adal	Adenosine deaminase-like protein OS=Mus musculus OX=10090 GN=Adal PE=2 SV=1	High	6	2	2	2	360	41	6.35	21	101.3	99.7	98	97.7	96.8	100.6	99.6667	98.3667	1.01322	-	0.432391
Q5U4C1	Gprasp1	G-protein coupled receptor-associated sorting protein 1 OS=Mus musculus OX=10090 GN=Gprasp1 PE=1 SV=1	High	1	1	2	1	1347	151.7	5.08	45	99.8	99.1	100.4	93.8	100.3	101.3	99.7667	98.4667	1.0132	-	0.614089
P24638	Acp2	Lysosomal acid phosphatase OS=Mus musculus OX=10090 GN=Acp2 PE=1 SV=2	High	4	2	2	2	423	48.5	7.02	23	103.1	97	100.1	99.5	95.2	101.6	100.067	98.7667	1.01316	-	0.640652
P14231	Atp1b2	Sodium/potassium-transporting ATPase subunit beta-2 OS=Mus musculus OX=10090 GN=Atp1b2 PE=1 SV=2	High	45	13	29	13	290	33.3	8.31	472	102.2	96.7	109	101.9	99.7	102.3	102.633	101.3	1.01316	-	0.733247
Q9CQC6	Bzw1	Basic leucine zipper and W2 domain-containing protein 1 OS=Mus musculus OX=10090 GN=Bzw1 PE=1 SV=1	High	31	14	16	14	419	48	5.92	294	104.9	97	98.4	96.4	99.6	100.4	100.1	98.8	1.01316	-	0.658023
F6ZDS4	Tpr	Nucleoprotein TPR OS=Mus musculus OX=10090 GN=Tpr PE=1 SV=1	High	16	37	40	37	2431	273.8	5.03	618	101.5	96.4	102.6	100	98.1	98.5	100.167	98.8667	1.01315	-	0.55029
P97447	Fhl1	Four and a half LIM domains protein 1 OS=Mus musculus OX=10090 GN=Fhl1 PE=1 SV=3	High	30	8	13	8	280	31.9	8.37	250	104	100.7	96.1	101.1	96.6	99.2	100.267	98.9667	1.01314	-	0.647749
Q9R1P0	Psma4	Proteasome subunit alpha type-4 OS=Mus musculus OX=10090 GN=Psma4 PE=1 SV=1	High	51	14	26	14	261	29.5	7.72	450	101.3	101.7	98.3	100.4	99.7	97.3	100.433	99.1333	1.01311	-	0.413398
Q6NZC7	Sec23ip	SEC23-interacting protein OS=Mus musculus OX=10090 GN=Sec23ip PE=1 SV=2	High	11	10	11	10	998	110.7	5.94	151	101	101.2	99.2	96.6	99.9	101	100.467	99.1667	1.01311	-	0.425606
Q91YP2	Nln	Neurolysin, mitochondrial OS=Mus musculus OX=10090 GN=Nln PE=1 SV=1	High	16	11	12	10	704	80.4	6.44	256	108.8	95.2	97.8	96.6	100.9	100.4	100.6	99.3	1.01309	-	0.781567
Q62167	Ddx3x	ATP-dependent RNA helicase DDX3X OS=Mus musculus OX=10090 GN=Ddx3x PE=1 SV=3	High	36	24	41	8	662	73.1	7.18	772	100.1	98.6	103.4	100.5	98.2	99.5	100.7	99.4	1.01308	-	0.453215
Q76LS9	Mindy1	Ubiquitin carboxyl-terminal hydrolase MINDY-1 OS=Mus musculus OX=10090 GN=Mindy1 PE=1 SV=1	High	7	3	4	3	468	51.2	4.73	97	101.3	97.2	103.6	95.8	103.7	98.7	100.7	99.4	1.01308	-	0.684289
O70194	Eif3d	Eukaryotic translation initiation factor 3 subunit D OS=Mus musculus OX=10090 GN=Eif3d PE=1 SV=2	High	24	10	12	10	548	63.9	6.05	199	103	99.4	99.7	99.4	97.5	101.3	100.7	99.4	1.01308	-	0.459914
P62082	Rps7	40S ribosomal protein S7 OS=Mus musculus OX=10090 GN=Rps7 PE=2 SV=1	High	42	8	20	8	194	22.1	10.1	365	103.8	99.9	98.4	101.8	95.1	101.3	100.7	99.4	1.01308	-	0.654105
Q3ZT31	Snx25	Sorting nexin-25 OS=Mus musculus OX=10090 GN=Snx25 PE=1 SV=3	High	3	2	2	2	840	97.1	6.29	23	99	102.2	100.9	98.2	100.6	99.4	100.7	99.4	1.01308	-	0.324798
Q99K28	Arfgap2	ADP-ribosylation factor GTPase-activating protein 2 OS=Mus musculus OX=10090 GN=Arfgap2 PE=1 SV=1	High	19	9	11	9	520	56.6	8.18	120	102.2	99.2	101	99.3	99.9	99.3	100.8	99.5	1.01307	-	0.219766
P51150	Rab7a	Ras-related protein Rab-7a OS=Mus musculus OX=10090 GN=Rab7a PE=1 SV=2	High	80	16	41	16	207	23.5	6.7	975	100.3	100	102.1	101.2	99.8	97.5	100.8	99.5	1.01307	-	0.36126
Q3U1J4	Ddb1	DNA damage-binding protein 1 OS=Mus musculus OX=10090 GN=Ddb1 PE=1 SV=2	High	34	35	49	35	1140	126.8	5.26	642	101.5	100.5	100.5	97.8	100.2	100.6	100.833	99.5333	1.01306	-	0.237076
Q8K1B8	Fermt3	Fermitin family homolog 3 OS=Mus musculus OX=10090 GN=Fermt3 PE=1 SV=1	High	2	1	1	1	665	75.6	7.05	41	102.6	100.9	99.8	102.9	96.9	99.6	101.1	99.8	1.01303	-	0.534802
Q9WTK3	Gpaa1	Glycosylphosphatidylinositol anchor attachment 1 protein OS=Mus musculus OX=10090 GN=Gpaa1 PE=1 SV=3	High	3	2	2	2	621	67.9	8.4	22	103.4	100.2	99.7	103.8	92.7	102.9	101.1	99.8	1.01303	-	0.745888
Q8BXA0	Lrfn5	Leucine-rich repeat and fibronectin type-III domain-containing protein 5 OS=Mus musculus OX=10090 GN=Lrfn5 PE=1 SV=1	High	4	3	3	3	719	79.3	7.24	23	99.3	102.5	101.5	100.4	99	100	101.1	99.8	1.01303	-	0.276586
P62141	Ppp1cb	Serine/threonine-protein phosphatase PP1-beta catalytic subunit OS=Mus musculus OX=10090 GN=Ppp1cb PE=1 SV=3	High	56	15	41	5	327	37.2	6.19	1066	100.3	105.1	98.3	96	101.8	102	101.233	99.9333	1.01301	-	0.66856
Q61390	Cct6b	T-complex protein 1 subunit zeta-2 OS=Mus musculus OX=10090 GN=Cct6b PE=1 SV=4	High	11	4	6	2	531	58.1	7.36	90	103.1	92.5	109.9	99.8	100.9	100.9	101.833	100.533	1.01293	-	0.810499
Q80U49	Cep170b	Centrosomal protein of 170 kDa protein B OS=Mus musculus OX=10090 GN=Cep170b PE=1 SV=2	High	21	30	39	27	1574	170.7	6.87	648	101.8	98.5	97.7	100.3	96.4	97.5	99.3333	98.0667	1.01292	-	0.499847
Q7TSH2	Phkb	Phosphorylase b kinase regulatory subunit beta OS=Mus musculus OX=10090 GN=Phkb PE=1 SV=1	High	5	6	7	6	1085	123.8	6.83	73	103.9	98.7	95.8	97.6	97.8	99.2	99.4667	98.2	1.0129	-	0.628665
Q62421	Sh3gl3	Endophilin-A3 OS=Mus musculus OX=10090 GN=Sh3gl3 PE=1 SV=1	High	50	17	27	16	347	38.9	5.12	415	105.2	100.1	94.4	101	91.5	103.4	99.9	98.6333	1.01284	-	0.804454
Q8VD75	Hip1	Huntingtin-interacting protein 1 OS=Mus musculus OX=10090 GN=Hip1 PE=1 SV=2	High	15	14	16	13	1029	115.1	5.43	168	102.5	96.9	100.4	96.6	100.3	99.1	99.9333	98.6667	1.01284	-	0.554006
[truncated: 3,513 more rows]

## Sheet: Agomir VS PBS
Table S10. List of protein quantification and differential analysis
Accession	GeneName	Description	Protein FDR Confidence: Combined	Coverage [%]	# Peptides	# PSMs	# Unique Peptides	# AAs	MW [kDa]	calc. pI	Score Mascot: Mascot	Abundances Agomir1	Abundances Agomir2	Abundances Agomir3	Abundances PBS1	Abundances PBS2	Abundances PBS3	Average Agomir	Average PBS	Agomir/PBS	Regulation	P value
P60764	Rac3	Ras-related C3 botulinum toxin substrate 3 OS=Mus musculus OX=10090 GN=Rac3 PE=1 SV=1	High	24	5	24	1	192	21.4	8.15	455	99.8	108.3	125.1	90.7	91.1	85	111.067	88.9333	1.24888	UP	0.0450942
B2RRE7	Otud4	OTU domain-containing protein 4 OS=Mus musculus OX=10090 GN=Otud4 PE=1 SV=1	High	2	2	2	2	1107	123	6.76	0	106.3	112	107.1	86	99	82.7	108.467	89.2333	1.21554	UP	0.0219766
Q04887	Sox9	Transcription factor SOX-9 OS=Mus musculus OX=10090 GN=Sox9 PE=1 SV=2	Medium	1	1	1	1	507	56	6.81	0	109.9	108.8	107.2	88.3	88.2	93.4	108.633	89.9667	1.20748	UP	0.000586532
P63054	Pcp4	Calmodulin regulator protein PCP4 OS=Mus musculus OX=10090 GN=Pcp4 PE=3 SV=2	High	61	6	17	6	62	6.8	6.71	258	88.1	95.7	88.5	105	112.6	113.1	90.7667	110.233	0.823405	DOWN	0.00566858
Q9CQJ1	Higd2a	HIG1 domain family member 2A OS=Mus musculus OX=10090 GN=Higd2a PE=3 SV=1	Medium	33	1	1	1	106	11.4	9.57	28	84.7	86.2	95.1	105.3	101.2	119.8	88.6667	108.767	0.815201	DOWN	0.0366467
Q8VED5	Krt79	Keratin, type II cytoskeletal 79 OS=Mus musculus OX=10090 GN=Krt79 PE=1 SV=2	High	6	4	9	1	531	57.5	7.69	109	72.3	68.9	95.1	127.1	111.5	100.8	78.7667	113.133	0.696229	DOWN	0.0375834
Q91Y63	Slc13a3	Solute carrier family 13 member 3 OS=Mus musculus OX=10090 GN=Slc13a3 PE=1 SV=1	High	3	2	3	2	600	66.1	7.72	36	76.8	403.5	75.6	55	47.9	60.8	185.3	54.5667	3.39585	-	0.297193
Q8BHB9	Clic6	Chloride intracellular channel protein 6 OS=Mus musculus OX=10090 GN=Clic6 PE=1 SV=1	High	5	2	2	2	596	62.8	4.32	0	64.1	54.9	345.9	56.8	65.4	93	154.967	71.7333	2.16032	-	0.435402
Q3UHA3	Spg11	Spatacsin OS=Mus musculus OX=10090 GN=Spg11 PE=1 SV=3	Medium	0	1	1	1	2430	273.8	5.94	0	88.4	119.9	177.7	68.2	55.6	93.9	128.667	72.5667	1.77308	-	0.120138
P63166	Sumo1	Small ubiquitin-related modifier 1 OS=Mus musculus OX=10090 GN=Sumo1 PE=1 SV=1	High	24	2	2	2	101	11.6	5.52	0	84.9	209.1	87.1	85.9	84.7	78.4	127.033	83	1.53052	-	0.344385
P09470	Ace	Angiotensin-converting enzyme OS=Mus musculus OX=10090 GN=Ace PE=1 SV=3	High	1	2	2	2	1312	150.8	6.55	26	89.9	96.6	189.8	77.7	82.2	94.8	125.433	84.9	1.47742	-	0.282202
B0F2B4	Nlgn4l	Neuroligin 4-like OS=Mus musculus OX=10090 GN=Nlgn4l PE=1 SV=1	High	9	7	9	5	945	97.3	6.32	166	80.2	117.3	158.5	82	83.5	78.6	118.667	81.3667	1.45842	-	0.175094
P11679	Krt8	Keratin, type II cytoskeletal 8 OS=Mus musculus OX=10090 GN=Krt8 PE=1 SV=4	High	20	12	18	6	490	54.5	5.82	154	85.7	79.6	205	88.3	85.5	88.3	123.433	87.3667	1.41282	-	0.426969
Q3UYH7	Adrbk2	Beta-adrenergic receptor kinase 2 OS=Mus musculus OX=10090 GN=Adrbk2 PE=1 SV=2	High	11	7	8	1	688	79.6	7.69	187	91.9	116.6	140.6	83.7	82.9	88.5	116.367	85.0333	1.36848	-	0.0914563
Q9Z315	Sart1	U4/U6.U5 tri-snRNP-associated protein 1 OS=Mus musculus OX=10090 GN=Sart1 PE=1 SV=1	High	4	2	2	2	806	90.8	5.82	113	91.6	104.2	142.8	77.8	92.1	81.9	112.867	83.9333	1.34472	-	0.144414
Q02013	Aqp1	Aquaporin-1 OS=Mus musculus OX=10090 GN=Aqp1 PE=1 SV=3	High	3	1	1	1	269	28.8	7.43	0	92.1	95.7	165.5	87.3	91.2	86.4	117.767	88.3	1.33371	-	0.285712
Q9R0A1	Clcn2	Chloride channel protein 2 OS=Mus musculus OX=10090 GN=Clcn2 PE=1 SV=2	Low	1	1	1	1	908	99.4	8.56	0	108.9	100.3	131.1	78.7	91.2	88	113.433	85.9667	1.3195	-	0.0502752
Q9DB30	Phkg2	Phosphorylase b kinase gamma catalytic chain, liver/testis isoform OS=Mus musculus OX=10090 GN=Phkg2 PE=2 SV=2	High	2	1	1	1	406	46.5	6.48	20	99.3	153.6	100.2	89.4	87.4	91.5	117.7	89.4333	1.31606	-	0.191239
Q8CGF5	Tlcd4	TLC domain-containing protein 4 OS=Mus musculus OX=10090 GN=Tlcd4 PE=2 SV=1	High	5	1	1	1	276	31.2	8.57	16	94.6	96.1	154.7	94	89.6	79	115.133	87.5333	1.31531	-	0.245211
P11589	Mup2	Major urinary protein 2 OS=Mus musculus OX=10090 GN=Mup2 PE=1 SV=1	High	12	2	2	2	180	20.7	5.11	45	88	132.9	102.9	75.2	86.8	84.6	107.933	82.2	1.31306	-	0.132994
Q99LT0	Dpy30	Protein dpy-30 homolog OS=Mus musculus OX=10090 GN=Dpy30 PE=1 SV=1	High	16	2	2	2	99	11.2	4.88	20	124.7	101.8	96.4	79.6	81.5	88.4	107.633	83.1667	1.29419	-	0.0543529
Q9CR29	Ccdc43	Coiled-coil domain-containing protein 43 OS=Mus musculus OX=10090 GN=Ccdc43 PE=1 SV=1	High	26	5	6	5	222	25	4.97	71	96.9	101.8	131.4	87.9	87.9	87	110.033	87.6	1.25609	-	0.105919
Q9ES64	Ush1c	Harmonin OS=Mus musculus OX=10090 GN=Ush1c PE=1 SV=1	Medium	2	1	1	1	910	102.2	7.09	0	115.6	96.2	107.8	104.1	78.9	73.3	106.533	85.4333	1.24698	-	0.128107
P07309	Ttr	Transthyretin OS=Mus musculus OX=10090 GN=Ttr PE=1 SV=1	High	22	3	3	3	147	15.8	6.16	59	90.8	86.2	152.4	81.8	93.7	89.9	109.8	88.4667	1.24115	-	0.379789
Q67BT3	Slc13a5	Solute carrier family 13 member 5 OS=Mus musculus OX=10090 GN=Slc13a5 PE=2 SV=1	High	5	3	3	3	572	63.8	7.64	39	105	133.4	96.5	86.3	88.6	95.4	111.633	90.1	1.23899	-	0.134096
Q8K2H6	Anapc10	Anaphase-promoting complex subunit 10 OS=Mus musculus OX=10090 GN=Anapc10 PE=1 SV=1	Medium	4	1	1	1	185	21.3	9.06	15	91.9	99.4	139.7	86.2	90.1	91.9	110.333	89.4	1.23415	-	0.233705
Q9D0I6	Wdsub1	WD repeat, SAM and U-box domain-containing protein 1 OS=Mus musculus OX=10090 GN=Wdsub1 PE=2 SV=1	High	5	2	2	2	474	51.7	6.34	33	95.3	148.5	97.3	86.2	88	103.7	113.7	92.6333	1.22742	-	0.313214
Q9DAT5	Trmu	Mitochondrial tRNA-specific 2-thiouridylase 1 OS=Mus musculus OX=10090 GN=Trmu PE=1 SV=1	High	5	2	2	2	417	47.2	8.4	35	124.8	119	99.6	92.5	92	96.3	114.467	93.6	1.22293	-	0.0543135
Q9CY73	Mrpl44	39S ribosomal protein L44, mitochondrial OS=Mus musculus OX=10090 GN=Mrpl44 PE=1 SV=3	High	8	3	4	3	333	37.5	8.51	61	95.4	154.4	87.9	95.5	88.2	92.5	112.567	92.0667	1.22266	-	0.386992
Q9CPZ8	Cmc1	COX assembly mitochondrial protein homolog OS=Mus musculus OX=10090 GN=Cmc1 PE=1 SV=1	High	9	1	1	1	106	12.5	8.24	24	94.2	99.4	137.3	95.3	88.9	86.9	110.3	90.3667	1.22058	-	0.222596
Q8BGK5	Slc35f1	Solute carrier family 35 member F1 OS=Mus musculus OX=10090 GN=Slc35f1 PE=1 SV=1	Medium	2	1	1	1	408	45.3	7.43	0	113.8	93.7	112.6	103.4	85.8	73.9	106.7	87.7	1.21665	-	0.152205
Q8BME9	Cbln4	Cerebellin-4 OS=Mus musculus OX=10090 GN=Cbln4 PE=1 SV=1	High	6	1	1	1	198	21.6	8.73	41	97.3	134.2	104	96.6	90.5	88.9	111.833	92	1.21558	-	0.162183
Q8K1J6	Trnt1	CCA tRNA nucleotidyltransferase 1, mitochondrial OS=Mus musculus OX=10090 GN=Trnt1 PE=1 SV=1	High	13	5	6	5	434	49.9	8.56	89	97	148	93.7	91.1	93.4	95.6	112.9	93.3667	1.20921	-	0.329863
Q810U5	Ccdc50	Coiled-coil domain-containing protein 50 OS=Mus musculus OX=10090 GN=Ccdc50 PE=1 SV=1	High	7	2	2	2	305	35.3	6.89	46	95.2	101.5	129.3	93.7	88.5	88.8	108.667	90.3333	1.20295	-	0.159082
Q6PFX7	Nyap1	Neuronal tyrosine-phosphorylated phosphoinositide-3-kinase adapter 1 OS=Mus musculus OX=10090 GN=Nyap1 PE=1 SV=1	Low	1	1	1	1	833	87.6	9.48	22	94.9	149	95.9	97.6	94.6	91.6	113.267	94.6	1.19732	-	0.357166
Q99ME2	Wdr6	WD repeat-containing protein 6 OS=Mus musculus OX=10090 GN=Wdr6 PE=1 SV=1	High	3	3	3	3	1125	121.8	6.98	64	102.5	120.5	101.7	90.3	86.7	94.5	108.233	90.5	1.19595	-	0.0534174
E9PZM4	Chd2	Chromodomain-helicase-DNA-binding protein 2 OS=Mus musculus OX=10090 GN=Chd2 PE=1 SV=1	High	1	1	1	1	1827	210.7	8.06	0	103.3	133.1	103.1	94.8	87.8	101.7	113.167	94.7667	1.19416	-	0.161958
Q8R1C3	Vopp1	Vesicular, overexpressed in cancer, prosurvival protein 1 OS=Mus musculus OX=10090 GN=Vopp1 PE=2 SV=1	Medium	5	1	1	1	172	19.4	8.32	0	105	128.6	90.9	97.7	83.2	90.9	108.167	90.6	1.19389	-	0.209797
Q8CB44	Gramd4	GRAM domain-containing protein 4 OS=Mus musculus OX=10090 GN=Gramd4 PE=1 SV=1	High	1	1	2	1	633	72.2	9.07	0	93.6	121.7	107.2	91.9	89.2	89.3	107.5	90.1333	1.19268	-	0.100437
P01837	Igkc	Immunoglobulin kappa constant OS=Mus musculus OX=10090 GN=Igkc PE=1 SV=2	High	25	3	3	3	107	11.9	5.9	84	103.4	100.8	96.8	93.1	77.6	81.7	100.333	84.1333	1.19255	-	0.032035
Q9Z2G0	Fem1b	Protein fem-1 homolog B OS=Mus musculus OX=10090 GN=Fem1b PE=1 SV=1	Medium	1	1	1	1	627	70.2	6.61	0	110.1	107.2	108.6	85.9	91.9	95.6	108.633	91.1333	1.19203	-	0.00403593
P01631		Ig kappa chain V-II region 26-10 OS=Mus musculus OX=10090 PE=1 SV=1	High	12	1	1	1	113	12.3	8.88	31	108.4	107.1	104.2	92.2	82.2	94.2	106.567	89.5333	1.19025	-	0.0121383
Q7M6Z0	Rtn4rl2	Reticulon-4 receptor-like 2 OS=Mus musculus OX=10090 GN=Rtn4rl2 PE=1 SV=1	High	7	3	5	3	420	46	7.65	64	110.9	130.6	97.4	99.6	92.4	92.9	112.967	94.9667	1.18954	-	0.14364
P62900	Rpl31	60S ribosomal protein L31 OS=Mus musculus OX=10090 GN=Rpl31 PE=1 SV=1	High	54	8	14	8	125	14.5	10.54	188	97.6	138.3	96.1	92.1	92.1	96	110.667	93.4	1.18487	-	0.281553
Q059Y8	Dcst1	E3 ubiquitin-protein ligase DCST1 OS=Mus musculus OX=10090 GN=Dcst1 PE=2 SV=1	Medium	3	1	1	1	732	84.3	9.29	0	102.2	97.6	120.5	91.1	88.1	91.9	106.767	90.3667	1.18148	-	0.0817191
Q8K124	Plekho2	Pleckstrin homology domain-containing family O member 2 OS=Mus musculus OX=10090 GN=Plekho2 PE=1 SV=1	High	2	1	1	1	495	53.8	5.5	33	97.1	141.4	97.2	92.7	94.9	96.8	111.9	94.8	1.18038	-	0.312172
Q5PR69	Crad	Capping protein inhibiting regulator of actin dynamics OS=Mus musculus OX=10090 GN=Crad PE=1 SV=3	High	2	3	3	3	1207	132.2	5.4	29	102.6	106.7	122.6	96.1	86.5	98.8	110.633	93.8	1.17946	-	0.0781634
Q9CPU2	Ndufb2	NADH dehydrogenase [ubiquinone] 1 beta subcomplex subunit 2, mitochondrial OS=Mus musculus OX=10090 GN=Ndufb2 PE=1 SV=1	High	7	1	2	1	105	12	6.52	18	96.4	103.5	120.4	92.8	87.4	91.5	106.767	90.5667	1.17887	-	0.0907488
Q61207	Psap	Prosaposin OS=Mus musculus OX=10090 GN=Psap PE=1 SV=2	High	17	10	37	10	557	61.4	5.19	799	101.7	104.7	110	87.4	91.9	89.1	105.467	89.4667	1.17884	-	0.0043935
Q6Q477	Atp2b4	Plasma membrane calcium-transporting ATPase 4 OS=Mus musculus OX=10090 GN=Atp2b4 PE=1 SV=1	High	27	31	92	20	1205	133	6.13	2521	101.7	120.1	81.5	81.9	85.7	91	101.1	86.2	1.17285	-	0.263221
P01872	Ighm	Immunoglobulin heavy constant mu OS=Mus musculus OX=10090 GN=Ighm PE=1 SV=2	High	13	6	7	6	454	49.9	7.01	119	100.3	103.3	109.6	86.6	85.7	94.8	104.4	89.0333	1.17259	-	0.0182277
Q3V3R4	Itga1	Integrin alpha-1 OS=Mus musculus OX=10090 GN=Itga1 PE=1 SV=2	High	2	3	3	3	1179	130.7	6.2	44	97	131.9	101.4	94	94	94.7	110.1	94.2333	1.16838	-	0.221828
P20918	Plg	Plasminogen OS=Mus musculus OX=10090 GN=Plg PE=1 SV=3	High	2	2	2	2	812	90.7	6.6	19	95	118.4	107.6	88.9	94.1	92.3	107	91.7667	1.166	-	0.092888
Q8CHY6	Gatad2a	Transcriptional repressor p66 alpha OS=Mus musculus OX=10090 GN=Gatad2a PE=1 SV=2	Medium	1	1	1	1	629	67.3	9.89	0	103.1	106.8	116.6	97.1	92.1	90.9	108.833	93.3667	1.16566	-	0.0254992
P01869	Ighg1	Ig gamma-1 chain C region, membrane-bound form OS=Mus musculus OX=10090 GN=Ighg1 PE=1 SV=2	High	3	1	1	1	393	43.4	6.44	38	103.5	92	103.3	86.3	82.6	87.6	99.6	85.5	1.16491	-	0.0260138
Q8BI72	Cdkn2aip	CDKN2A-interacting protein OS=Mus musculus OX=10090 GN=Cdkn2aip PE=1 SV=1	High	4	2	2	2	563	59.7	9.16	30	112	119.8	97.8	109.2	97	76.9	109.867	94.3667	1.16425	-	0.245817
Q6V4S5	Sdk2	Protein sidekick-2 OS=Mus musculus OX=10090 GN=Sdk2 PE=1 SV=1	High	1	2	2	1	2176	239.8	7.36	0	97	113.1	111.2	84.9	84.6	106.7	107.1	92.0667	1.16329	-	0.166741
Q8CCI5	Rybp	RING1 and YY1-binding protein OS=Mus musculus OX=10090 GN=Rybp PE=1 SV=1	Medium	3	1	1	1	228	24.8	9.63	22	93.8	93.7	124.7	81.3	106.1	81.1	104.067	89.5	1.16276	-	0.333042
Q0VE82	Cpne7	Copine-7 OS=Mus musculus OX=10090 GN=Cpne7 PE=1 SV=1	High	26	11	19	10	557	61.9	5.4	434	111.9	114.5	108.5	107.4	75.8	105	111.633	96.0667	1.16204	-	0.205394
Q3ULW8	Parp3	Protein mono-ADP-ribosyltransferase PARP3 OS=Mus musculus OX=10090 GN=Parp3 PE=2 SV=1	High	2	1	1	1	533	59.9	7.12	20	96.8	113.8	109	91.9	92.5	91.2	106.533	91.8667	1.15965	-	0.0445384
Q52KR3	Prune2	Protein prune homolog 2 OS=Mus musculus OX=10090 GN=Prune2 PE=1 SV=2	High	1	2	2	2	3084	339.3	4.46	47	114.2	102.9	104.7	91.1	83.2	103.2	107.267	92.5	1.15964	-	0.0953181
Q7TMS5	Abcg2	Broad substrate specificity ATP-binding cassette transporter ABCG2 OS=Mus musculus OX=10090 GN=Abcg2 PE=1 SV=1	High	4	3	3	3	657	72.9	8.54	28	126.6	110.2	92.9	92.8	94	98.7	109.9	95.1667	1.15482	-	0.210717
Q8C5N3	Cwc22	Pre-mRNA-splicing factor CWC22 homolog OS=Mus musculus OX=10090 GN=Cwc22 PE=1 SV=1	High	1	1	1	1	908	104.7	8.09	28	99.8	109.5	106.5	97.9	89.2	86.4	105.267	91.1667	1.15466	-	0.0349648
O35188	Cx3cl1	Fractalkine OS=Mus musculus OX=10090 GN=Cx3cl1 PE=1 SV=3	High	5	1	1	1	395	42.1	5.54	43	93.8	117.6	99.6	83.5	102.6	83.5	103.667	89.8667	1.15356	-	0.223353
P05555	Itgam	Integrin alpha-M OS=Mus musculus OX=10090 GN=Itgam PE=1 SV=2	High	2	2	3	2	1153	127.4	7.27	28	100	125.6	97.6	96.9	89.8	94.2	107.733	93.6333	1.15059	-	0.199982
Q9JL15	Lgals8	Galectin-8 OS=Mus musculus OX=10090 GN=Lgals8 PE=1 SV=1	Low	3	1	1	1	316	36.1	8.95	16	103.1	102.4	109	92.2	102.7	79.4	104.833	91.4333	1.14655	-	0.130323
Q07797	Lgals3bp	Galectin-3-binding protein OS=Mus musculus OX=10090 GN=Lgals3bp PE=1 SV=1	High	8	3	3	3	577	64.5	5.14	65	91.4	96.8	138.1	99.8	91.1	94.5	108.767	95.1333	1.14331	-	0.41382
P13634	Ca1	Carbonic anhydrase 1 OS=Mus musculus OX=10090 GN=Ca1 PE=1 SV=4	High	17	4	4	4	261	28.3	6.96	112	102	113.7	94.7	88.5	98.4	84.8	103.467	90.5667	1.14244	-	0.13334
Q91ZV0	Mia2	Melanoma inhibitory activity protein 2 OS=Mus musculus OX=10090 GN=Mia2 PE=1 SV=3	High	4	5	5	5	1396	156.4	4.55	59	97.8	127	100.1	95.6	90.9	98.1	108.3	94.8667	1.1416	-	0.234624
Q99JT9	Adi1	1,2-dihydroxy-3-keto-5-methylthiopentene dioxygenase OS=Mus musculus OX=10090 GN=Adi1 PE=1 SV=1	High	13	2	2	2	179	21.5	5.5	35	94.2	136.4	92.7	90.5	98.1	94.6	107.767	94.4	1.1416	-	0.408505
O35218	Cpsf2	Cleavage and polyadenylation specificity factor subunit 2 OS=Mus musculus OX=10090 GN=Cpsf2 PE=1 SV=1	High	2	2	2	2	782	88.3	5.11	0	105.3	116.3	101.4	94.8	89.3	99.2	107.667	94.4333	1.14013	-	0.0670303
Q8CIB6	Tmem230	Transmembrane protein 230 OS=Mus musculus OX=10090 GN=Tmem230 PE=1 SV=1	High	9	1	1	1	120	13.2	9.31	35	95.3	89	137.9	95.2	87.3	100.1	107.4	94.2	1.14013	-	0.450577
Q9DB16	Cab39l	Calcium-binding protein 39-like OS=Mus musculus OX=10090 GN=Cab39l PE=1 SV=3	High	10	4	5	3	337	39.1	8.31	121	94.4	89.1	143.8	91.1	92.9	103.2	109.1	95.7333	1.13962	-	0.494921
Q9WV68	Decr2	Peroxisomal 2,4-dienoyl-CoA reductase OS=Mus musculus OX=10090 GN=Decr2 PE=1 SV=1	Medium	2	1	1	1	292	31.3	8.81	0	98.5	105.7	112.3	91.8	90.1	96	105.5	92.6333	1.1389	-	0.0417463
Q5SS80	Dhrs13	Dehydrogenase/reductase SDR family member 13 OS=Mus musculus OX=10090 GN=Dhrs13 PE=1 SV=1	Medium	2	1	1	1	376	40.7	7.93	26	105.7	108.8	104.8	87.8	91.8	100.8	106.433	93.4667	1.13873	-	0.0323704
Q9JI91	Actn2	Alpha-actinin-2 OS=Mus musculus OX=10090 GN=Actn2 PE=1 SV=2	High	42	31	60	20	894	103.8	5.45	1789	110.1	109.6	105	104.3	79.1	102	108.233	95.1333	1.1377	-	0.185646
Q61048	Wbp4	WW domain-binding protein 4 OS=Mus musculus OX=10090 GN=Wbp4 PE=1 SV=4	Medium	3	1	1	1	376	42.1	7.36	0	106.7	96.9	104.4	94.8	91	85.5	102.667	90.4333	1.13527	-	0.0378685
Q8C996	Tmem163	Transmembrane protein 163 OS=Mus musculus OX=10090 GN=Tmem163 PE=1 SV=1	High	8	2	2	2	288	31.2	7.93	75	93	121.9	92.4	88.5	74.6	107.8	102.433	90.3	1.13437	-	0.425548
O55022	Pgrmc1	Membrane-associated progesterone receptor component 1 OS=Mus musculus OX=10090 GN=Pgrmc1 PE=1 SV=4	High	36	7	13	7	195	21.7	4.7	214	102.1	111.3	107.1	95.8	89	97.8	106.833	94.2	1.13411	-	0.0283905
O54983	Crym	Ketimine reductase mu-crystallin OS=Mus musculus OX=10090 GN=Crym PE=1 SV=1	High	54	15	68	15	313	33.5	5.67	1742	108.6	107.5	112.3	104.8	80.1	104.9	109.467	96.6	1.1332	-	0.199345
P52800	Efnb2	Ephrin-B2 OS=Mus musculus OX=10090 GN=Efnb2 PE=1 SV=1	High	11	3	3	3	336	37.2	8.97	95	103.8	114.4	95.5	90.3	91	95.6	104.567	92.3	1.1329	-	0.0984385
Q8R516	Mib2	E3 ubiquitin-protein ligase MIB2 OS=Mus musculus OX=10090 GN=Mib2 PE=1 SV=2	High	1	1	1	1	973	105.9	8.09	0	110	97	96.6	93.8	92.3	82	101.2	89.3667	1.13241	-	0.108953
Q38HM4	Trim63	E3 ubiquitin-protein ligase TRIM63 OS=Mus musculus OX=10090 GN=Trim63 PE=1 SV=1	Low	2	1	1	1	350	39.5	4.89	0	103.7	119.1	99	103.4	93.6	87.2	107.267	94.7333	1.1323	-	0.178191
Q9ERB5	Slco1c1	Solute carrier organic anion transporter family member 1C1 OS=Mus musculus OX=10090 GN=Slco1c1 PE=1 SV=1	High	2	2	2	2	715	78.3	8.81	37	101.9	97.1	137.8	95	97.3	105.2	112.267	99.1667	1.1321	-	0.377423
Q9Z0F8	Adam17	Disintegrin and metalloproteinase domain-containing protein 17 OS=Mus musculus OX=10090 GN=Adam17 PE=1 SV=3	High	2	2	2	2	827	93	5.94	0	106.2	99.6	116.6	91.5	97.7	95.8	107.467	95	1.13123	-	0.0774591
Q9Z1K6	Arih2	E3 ubiquitin-protein ligase ARIH2 OS=Mus musculus OX=10090 GN=Arih2 PE=1 SV=1	Medium	1	1	1	1	492	57.7	5.69	0	117.7	107.1	96.7	97.6	86.8	100.4	107.167	94.9333	1.12886	-	0.171115
Q3UMF0	Cobll1	Cordon-bleu protein-like 1 OS=Mus musculus OX=10090 GN=Cobll1 PE=1 SV=2	Medium	1	1	1	1	1273	137.3	8.16	0	99.6	137.9	94	98.6	86.8	108.4	110.5	97.9333	1.12832	-	0.453255
Q9CY50	Ssr1	Translocon-associated protein subunit alpha OS=Mus musculus OX=10090 GN=Ssr1 PE=1 SV=1	High	9	2	5	2	286	32	4.45	138	100.9	105.6	99.5	87.9	88.2	95.1	102	90.4	1.12832	-	0.0178251
Q61410	Prkg2	cGMP-dependent protein kinase 2 OS=Mus musculus OX=10090 GN=Prkg2 PE=1 SV=1	High	2	1	1	1	762	87	8.22	37	99.7	125.6	91.6	88	88.3	104.8	105.633	93.7	1.12736	-	0.363937
Q9CQD4	Chmp1b2	Charged multivesicular body protein 1b-2 OS=Mus musculus OX=10090 GN=Chmp1b2 PE=2 SV=2	High	15	4	5	1	199	22.1	8.1	68	103.6	108.9	101.2	94	92	92.3	104.567	92.7667	1.1272	-	0.00747289
Q8CBG9	Rnf170	E3 ubiquitin-protein ligase RNF170 OS=Mus musculus OX=10090 GN=Rnf170 PE=1 SV=1	High	20	4	4	4	286	33.4	5.66	53	111.3	92.5	111.9	84.4	91.7	104	105.233	93.3667	1.1271	-	0.237921
Q8VID5	Recql5	ATP-dependent DNA helicase Q5 OS=Mus musculus OX=10090 GN=Recql5 PE=1 SV=1	Low	1	1	1	1	982	108.2	8.68	0	106.1	112.4	101.3	94.4	74.5	115.3	106.6	94.7333	1.12526	-	0.386134
Q8CG73	Rpgrip1l	Protein fantom OS=Mus musculus OX=10090 GN=Rpgrip1l PE=1 SV=2	Medium	1	1	1	1	1264	144.9	5.43	0	104.2	109.3	92.9	87.8	82.9	101.6	102.133	90.7667	1.12523	-	0.199538
A2AMZ4	Ndufaf8	NADH dehydrogenase [ubiquinone] 1 alpha subcomplex assembly factor 8 OS=Mus musculus OX=10090 GN=Ndufaf8 PE=1 SV=1	High	15	1	1	1	74	7.8	9.55	39	112.4	94.7	104.8	97.2	92	88	103.967	92.4	1.12518	-	0.115829
P62748	Hpcal1	Hippocalcin-like protein 1 OS=Mus musculus OX=10090 GN=Hpcal1 PE=1 SV=2	High	58	12	59	4	193	22.3	5.5	739	105.2	109.9	94.9	90.7	86.2	99	103.333	91.9667	1.1236	-	0.121731
P26049	Gabra3	Gamma-aminobutyric acid receptor subunit alpha-3 OS=Mus musculus OX=10090 GN=Gabra3 PE=1 SV=1	High	11	5	5	4	492	55.4	8.94	83	97.6	112.1	99.6	91.2	86.9	97.4	103.1	91.8333	1.12269	-	0.108276
Q6RHR9	Magi1	Membrane-associated guanylate kinase, WW and PDZ domain-containing protein 1 OS=Mus musculus OX=10090 GN=Magi1 PE=1 SV=1	High	8	8	8	8	1471	161.9	7.36	179	98	110.6	105.6	88.5	89.9	101.5	104.733	93.3	1.12254	-	0.106751
[truncated: 5,414 more rows]
