# Supplementary material for: MicroRNA-22-3p ameliorates Alzheimer’s disease by targeting SOX9 through the NF-κB signaling pathway in the hippocampus
Source: J Neuroinflammation. 2022 Jul 12;19:180. doi: 10.1186/s12974-022-02548-1 (PMC9277852; doi:10.1186/s12974-022-02548-1)
Supplement: Supplementary file 13 — Additional file 13: Table S11. KEGG and GO analysis of differential proteins. [file 12974_2022_2548_MOESM13_ESM.xlsx]

## Sheet: agomir-PBS（GO）
Table S11. KEGG and GO analysis of differential proteins
GO-ID	GO-Term	Category	FDR	P-Value	#Diff	RichFactor	Over/Under	TestSeqs	TestGenes
GO:0031315	extrinsic component of mitochondrial outer membrane	C	0.0258991	0.00404278	1	247.042	Over	Q04887	Sox9
GO:0044798	nuclear transcription factor complex	C	0.0308194	0.00706592	1	141.167	Over	Q04887	Sox9
GO:0060091	kinocilium	C	0.0365075	0.0130893	1	76.0128	Over	P60764	Rac3
GO:0043296	apical junction complex	C	0.037758	0.0140902	1	70.5833	Over	P60764	Rac3
GO:0045095	keratin filament	C	0.0433262	0.020078	1	49.4083	Over	Q8VED5	Krt79
GO:0005883	neurofilament	C	0.043636	0.021073	1	47.0556	Over	P63054	Pcp4
GO:0032993	protein-DNA complex	C	0.0443507	0.0220672	1	44.9167	Over	Q04887	Sox9
GO:0061578	Lys63-specific deubiquitinase activity	F	0.0295865	0.00505135	1	197.633	Over	B2RRE7	Otud4
GO:0032427	GBD domain binding	F	0.0308194	0.00605906	1	164.694	Over	P60764	Rac3
GO:0043425	bHLH transcription factor binding	F	0.033528	0.00807193	1	123.521	Over	Q04887	Sox9
GO:0051022	Rho GDP-dissociation inhibitor binding	F	0.035148	0.0110849	1	89.8333	Over	P60764	Rac3
GO:0031996	thioesterase binding	F	0.0390337	0.0160895	1	61.7604	Over	P60764	Rac3
GO:0000979	RNA polymerase II core promoter sequence-specific DNA binding	F	0.0416574	0.0180854	1	54.8981	Over	Q04887	Sox9
GO:0090103	cochlea morphogenesis	P	0.0143072	0.000318887	2	70.5833	Over	Q04887,P60764	Sox9,Rac3
GO:0050680	negative regulation of epithelial cell proliferation	P	0.0143072	0.000866083	2	42.9638	Over	Q04887,Q8VED5	Sox9,Krt79
GO:0071902	positive regulation of protein serine/threonine kinase activity	P	0.0143072	0.000943053	2	41.1736	Over	Q9CQJ1,P60764	Higd2a,Rac3
GO:0061046	regulation of branching involved in lung morphogenesis	P	0.0143072	0.00101198	1	988.167	Over	Q04887	Sox9
GO:0060517	epithelial cell proliferation involved in prostatic bud elongation	P	0.0143072	0.00101198	1	988.167	Over	Q04887	Sox9
GO:0060532	bronchus cartilage development	P	0.0143072	0.00101198	1	988.167	Over	Q04887	Sox9
GO:0060534	trachea cartilage development	P	0.0143072	0.00101198	1	988.167	Over	Q04887	Sox9

## Sheet: agomir-PBS（KEGG）
Map ID	Map Name	#Diff	P_Value	FDR	RichFactor	Over/Under	DiffSeqs	DiffGenes
ko04024	cAMP signaling pathway	2	0.00350454	0.084109	21.2509	Over	P60764 Q04887	Rac3,Sox9
ko05416	Viral myocarditis	1	0.021073	0.114003	47.0556	Over	P60764	Rac3
ko04370	VEGF signaling pathway	1	0.0319627	0.114003	30.8802	Over	P60764	Rac3
ko04662	B cell receptor signaling pathway	1	0.0339317	0.114003	29.0637	Over	P60764	Rac3
ko04664	Fc epsilon RI signaling pathway	1	0.0358975	0.114003	27.4491	Over	P60764	Rac3
ko04650	Natural killer cell mediated cytotoxicity	1	0.0368791	0.114003	26.7072	Over	P60764	Rac3
ko05212	Pancreatic cancer	1	0.0368791	0.114003	26.7072	Over	P60764	Rac3
ko05210	Colorectal cancer	1	0.0427512	0.114003	22.9806	Over	P60764	Rac3
ko04520	Adherens junction	1	0.0427512	0.114003	22.9806	Over	P60764	Rac3
ko05231	Choline metabolism in cancer	1	0.056337	0.116529	17.3363	Over	P60764	Rac3
ko04310	Wnt signaling pathway	1	0.0573013	0.116529	17.0374	Over	P60764	Rac3
ko05418	Fluid shear stress and atherosclerosis	1	0.0582647	0.116529	16.7486	Over	P60764	Rac3
ko04071	Sphingolipid signaling pathway	1	0.0649856	0.118347	14.9722	Over	P60764	Rac3
ko05135	Yersinia infection	1	0.0754663	0.118347	12.8333	Over	P60764	Rac3
ko04062	Chemokine signaling pathway	1	0.086788	0.118347	11.103	Over	P60764	Rac3
ko04015	Rap1 signaling pathway	1	0.0924053	0.118347	10.4018	Over	P60764	Rac3
ko05163	Human cytomegalovirus infection	1	0.0952032	0.118347	10.0833	Over	P60764	Rac3
ko05170	Human immunodeficiency virus 1 infection	1	0.0961342	0.118347	9.98148	Over	P60764	Rac3
ko04360	Axon guidance	1	0.0979938	0.118347	9.78383	Over	P60764	Rac3
ko04014	Ras signaling pathway	1	0.0998503	0.118347	9.59385	Over	P60764	Rac3

## Sheet: antagomir-PBS（GO）
GO-ID	GO-Term	Category	FDR	P-Value	#Diff	RichFactor	Over/Under	TestSeqs	TestGenes
GO:0042571	immunoglobulin complex, circulating	C	7.78398e-07	1.15078e-08	3	494.083	Over	P01837,P01869,P01864	Igkc,Ighg1,-
GO:0009897	external side of plasma membrane	C	0.0015509	0.00020084	3	22.6298	Over	P01837,P01869,P01864	Igkc,Ighg1,-
GO:0005771	multivesicular body	C	0.0015509	0.000213917	2	85.9275	Over	P01869,P01864	Ighg1,-
GO:0042627	chylomicron	C	0.00937925	0.00404278	1	247.042	Over	P09813	Apoa2
GO:0034366	spherical high-density lipoprotein particle	C	0.00937925	0.00404278	1	247.042	Over	P09813	Apoa2
GO:0034361	very-low-density lipoprotein particle	C	0.0159537	0.0090771	1	109.796	Over	P09813	Apoa2
GO:0034987	immunoglobulin receptor binding	F	7.78398e-07	2.0131e-08	3	423.5	Over	P01837,P01869,P01864	Igkc,Ighg1,-
GO:0003823	antigen binding	F	7.78398e-07	2.0131e-08	3	423.5	Over	P01837,P01869,P01864	Igkc,Ighg1,-
GO:0000772	mating pheromone activity	F	0.00391297	0.00101198	1	988.167	Over	P11589	Mup2
GO:0005550	pheromone binding	F	0.00391297	0.00101198	1	988.167	Over	P11589	Mup2
GO:0070653	high-density lipoprotein particle receptor binding	F	0.00670512	0.0020231	1	494.083	Over	P09813	Apoa2
GO:0005009	insulin-activated receptor activity	F	0.0085822	0.00303337	1	329.389	Over	P11589	Mup2
GO:0055102	lipase inhibitor activity	F	0.0085822	0.00303337	1	329.389	Over	P09813	Apoa2
GO:0050871	positive regulation of B cell activation	P	9.33723e-07	3.21973e-08	3	370.562	Over	P01837,P01869,P01864	Igkc,Ighg1,-
GO:0006958	complement activation, classical pathway	P	3.80768e-06	1.64124e-07	3	228.038	Over	P01837,P01869,P01864	Igkc,Ighg1,-
GO:0006910	phagocytosis, recognition	P	6.20592e-06	3.20996e-07	3	185.281	Over	P01837,P01869,P01864	Igkc,Ighg1,-
GO:0006911	phagocytosis, engulfment	P	5.6453e-05	3.40665e-06	3	87.1912	Over	P01837,P01869,P01864	Igkc,Ighg1,-
GO:0001788	antibody-dependent cellular cytotoxicity	P	6.69302e-05	5.11672e-06	2	494.083	Over	P01869,P01864	Ighg1,-
GO:0050853	B cell receptor signaling pathway	P	6.69302e-05	5.19286e-06	3	76.0128	Over	P01837,P01869,P01864	Igkc,Ighg1,-
GO:0050766	positive regulation of phagocytosis	P	0.000162556	1.40134e-05	3	54.8981	Over	P01869,P01864,P09813	Ighg1,-,Apoa2

## Sheet: antagomir-PBS（KEGG）
Map ID	Map Name	#Diff	P_Value	FDR	RichFactor	Over/Under	DiffSeqs	DiffGenes
ko04979	Cholesterol metabolism	1	0.021073	0.0478633	47.0556	Over	P09813	Apoa2
ko00330	Arginine and proline metabolism	1	0.0290028	0.0478633	34.0747	Over	P07310	Ckm
ko03320	PPAR signaling pathway	1	0.0358975	0.0478633	27.4491	Over	P09813	Apoa2
ko01100	Metabolic pathways	1	0.547656	0.547656	1.34628	Over	P07310	Ckm
