# Supplementary material for: MicroRNA-22-3p ameliorates Alzheimer’s disease by targeting SOX9 through the NF-κB signaling pathway in the hippocampus
Source: J Neuroinflammation. 2022 Jul 12;19:180. doi: 10.1186/s12974-022-02548-1 (PMC9277852; doi:10.1186/s12974-022-02548-1)
Supplement: Supplementary file 14 — Additional file 14: Table S12. Results of the luciferase assay. [file 12974_2022_2548_MOESM14_ESM.xlsx]

## Sheet: Raw results of fluorescence int
Table S12. Results of the luciferase assay
Raw fluorescence value	Luc	m-Sox9-WT + NC	m-Sox9-WT + mmu-miR-22-3p	m-Sox9-MUT + NC	m-Sox9-MUT + mmu-miR-22-3p
	1	246757	330990	379688	369688
	2	307969	432218	540593	530593
	3	293147	344723	495975	485975
	Rluc	m-Sox9-WT + NC	m-Sox9-WT + mmu-miR-22-3p	m-Sox9-MUT + NC	m-Sox9-MUT + mmu-miR-22-3p
	1	64583	74021	86084	85084
	2	88412	84083	120556	110556
	3	71060	65785	123448	113448
Fluorescence correction	Rluc/Luc	m-Sox9-WT + NC	m-Sox9-WT + mmu-miR-22-3p	m-Sox9-MUT + NC	m-Sox9-MUT + mmu-miR-22-3p
	1	0.261727	0.223635	0.226723	0.230151
	2	0.287081	0.194538	0.223007	0.208363
	3	0.242404	0.190834	0.2489	0.233444
	Ave	0.263737		0.232877
Relative fluorescence value		m-Sox9-WT + NC	m-Sox9-WT + mmu-miR-22-3p	m-Sox9-MUT + NC	m-Sox9-MUT + mmu-miR-22-3p
	1	0.992378	0.847947	0.973576	0.988296
	2	1.08851	0.737622	0.957619	0.894736
	3	0.919111	0.723577	1.06881	1.00244
	Ave	1	0.769715	1	0.961823
	SD	0.0849564	0.0681132	0.0601188	0.0585275
drawing		m-Sox9-WT + NC	m-Sox9-WT + mmu-miR-22-3p	m-Sox9-MUT + NC	m-Sox9-MUT + mmu-miR-22-3p
	Ave	1	0.769715	1	0.961823
	SD	0.0849564	0.0681132	0.0601188	0.0585275

## Sheet: Mutation site of the vector
Table S12. Results of the luciferase assay
Clonal fragment sequencing results (Assembled)
m-Sox9(NM_011448.4 3UTR:978-1277)-WT
CGCCGGCACCCTGCCCATGAGCTGCGCCCAGGAGAGCGGCATGGATAGACACCCTGCTGCTTGCGCCAGCGCCAGG
ATCAACGTCTAATTCTAGGCGATCGCTCGAGCTGGGAAAGTATATGCTGTTCCTAGAACATTCACTGTGCCTTTGC
CTGCTTGCTGGCTGCAGCCTCAGAAGGAAAGCCAGGGGCAAGCAAAGGAGACCAAAATTTCTTGGGGAAGATTTTT
CACGCAGCCCTAAGTGCCCAAGCACATTTTCCCTGGTTGCCTCCTGGGCCCCATGTGGCCAGCAGATGCTGGAGTC
TGCCTGCTCAGACTATCACCTGTACCTCCCTGAATACCAGCGTTTAACCTTCAAGACATCCCATGTGCTAAAATTA
TTTATTTTGTAAGGAGAAGTTTTCATGCGGCCGCTGGCCGCAATAAAATATCTTTATTTTCATTACATCTGTGTGT
m-Sox9(NM_011448.4 3UTR:978-1277)-MUT(1010-1039
CACTGTGCCTTTGCCTGCTTGCTGGCTGCA>CTGTCAGCGAAACCCTGCTTCGACCGTCGA)
CGCCGGCACCCTGCCCATGAGCTGCGCCCAGGAGAGCGGCATGGATAGACACCCTGCTGCTTGCGCCAGCGCCAGG
ATCAACGTCTAATTCTAGGCGATCGCTCGAGCTGGGAAAGTATATGCTGTTCCTAGAACATTCTGTCAGCGAAACC
CTGCTTCGACCGTCGAGCCTCAGAAGGAAAGCCAGGGGCAAGCAAAGGAGACCAAAATTTCTTGGGGAAGATTTTT
CACGCAGCCCTAAGTGCCCAAGCACATTTTCCCTGGTTGCCTCCTGGGCCCCATGTGGCCAGCAGATGCTGGAGTC
TGCCTGCTCAGACTATCACCTGTACCTCCCTGAATACCAGCGTTTAACCTTCAAGACATCCCATGTGCTAAAATTA
TTTATTTTGTAAGGAGAAGTTTTCATGCGGCCGCTGGCCGCAATAAAATATCTTTATTTTCATTACATCTGTGTGT
