# Supplementary material for: MicroRNA-22-3p ameliorates Alzheimer’s disease by targeting SOX9 through the NF-κB signaling pathway in the hippocampus
Source: J Neuroinflammation. 2022 Jul 12;19:180. doi: 10.1186/s12974-022-02548-1 (PMC9277852; doi:10.1186/s12974-022-02548-1)
Supplement: Supplementary file 15 — Additional file 15: Table S13. Expression of Sox9 in the hippocampus in the GSE48350 dataset. [file 12974_2022_2548_MOESM15_ESM.xlsx]

## Sheet: 93f294e2bec43bbefa6f13387390dac
Table S13. Expression of Sox9 in the hippocampus in the GSE48350 dataset
	Brath	GS	expression
GSM300168	1	GSE48350	1.31174
GSM300169	1	GSE48350	1.50157
GSM300170	1	GSE48350	1.75621
GSM300171	1	GSE48350	1.28677
GSM300172	1	GSE48350	1.28585
GSM300174	1	GSE48350	0.68713
GSM300178	1	GSE48350	0.948465
GSM300182	1	GSE48350	1.46514
GSM300185	1	GSE48350	1.06374
GSM300187	1	GSE48350	1.87718
GSM300190	1	GSE48350	0.91017
GSM300193	1	GSE48350	1.32169
GSM300197	1	GSE48350	0.390972
GSM300205	1	GSE48350	0.960299
GSM300209	1	GSE48350	0.793294
GSM300215	1	GSE48350	1.47975
GSM300219	1	GSE48350	1.22242
GSM300223	1	GSE48350	1.49937
GSM300227	1	GSE48350	1.78111
GSM300231	1	GSE48350	1.13087
GSM300235	1	GSE48350	1.60605
GSM300239	1	GSE48350	1.22462
GSM300243	1	GSE48350	0.746084
GSM300255	1	GSE48350	2.79541
GSM300262	1	GSE48350	1.62007
GSM300268	1	GSE48350	1.00007
GSM300272	1	GSE48350	1.83352
GSM300276	1	GSE48350	0.422152
GSM300280	1	GSE48350	0.477919
GSM300286	1	GSE48350	1.40004
GSM300290	1	GSE48350	0.325546
GSM300294	1	GSE48350	0.62579
GSM300298	1	GSE48350	0.367305
GSM300301	1	GSE48350	1.64669
GSM300305	1	GSE48350	1.33109
GSM300309	1	GSE48350	0.986189
GSM300313	1	GSE48350	0.789116
GSM300317	1	GSE48350	0.98129
GSM300321	1	GSE48350	0.604066
GSM300325	1	GSE48350	1.57008
GSM300329	1	GSE48350	1.67527
GSM300333	1	GSE48350	2.02901
GSM300339	1	GSE48350	1.96896
GSM1176211	2	GSE48350	1.7882
GSM1176212	2	GSE48350	2.31756
GSM1176213	2	GSE48350	1.84459
GSM1176214	2	GSE48350	1.46811
GSM1176215	2	GSE48350	1.24413
GSM1176216	2	GSE48350	2.57365
GSM1176217	2	GSE48350	2.05087
GSM1176218	2	GSE48350	2.2439
GSM1176219	2	GSE48350	1.37149
GSM1176220	2	GSE48350	2.1857
GSM1176221	2	GSE48350	1.26145
GSM1176222	2	GSE48350	1.09024
GSM1176223	2	GSE48350	3.50351
GSM1176224	2	GSE48350	1.1979
GSM1176225	2	GSE48350	0.960643
GSM1176226	2	GSE48350	1.33121
GSM1176227	2	GSE48350	1.95791
GSM1176228	2	GSE48350	2.00062
GSM1176229	2	GSE48350	1.26969
